# Supplementary material for: New potential biomarkers of ulcerative colitis and disease course — integrated metagenomic and metabolomic analysis among Polish patients
Source: J Gastroenterol. 2025 Jul 4;60(11):1384–99. doi: 10.1007/s00535-025-02280-6 (PMC12549426; doi:10.1007/s00535-025-02280-6)
Supplement: Supplementary file 5 — Supplementary file5 (Supplementary Tables S1-S6) (XLSX 817 KB) [file 535_2025_2280_MOESM5_ESM.xlsx]

## Sheet: Table S1
Supplement Table S1. Filtered bacterial abundance at each taxonomic level.
Phylum_50%	Controls (n=30)					UC_E (n=15)					UC_R (n=20)					UC_E vs UC_R Mann-Whitney test
	Mean	Mediana	SD	Min	Max	Mean	Mediana	SD	Min	Max	Mean	Mediana	SD	Min	Max	P - value	BH adjusted P - value
Actinobacteriota	11.6419	4.7432	14.0174	0.458983	50.5782	31.5411	32.8959	19.1587	1.25656	61.0429	24.5349	18.0939	21.5069	0.36866	81.9286	0.240022	0.288026
Bacteroidota	10.028	2.54826	14.5635	0	55.4762	5.60142	0.559461	12.9485	0	49.609	9.7052	3.36625	11.6208	0.030011	39.7869	0.022702	0.068106
Firmicutes	69.6247	72.5094	19.252	17.8317	97.0488	59.8236	57.8085	18.917	27.2632	90.2312	58.5673	64.0654	24.1042	13.8311	93.0344	0.961291	0.961291
Proteobacteria	0.768878	0.089256	1.55932	0	6.08773	1.25048	0.230891	2.52222	0	9.84087	2.78446	0.048861	10.3158	0	46.3369	0.23221	0.288026
Verrucomicrobiota	6.32017	0.36234	13.5121	0	63.4256	0.609114	0	2.35909	0	9.13671	2.67056	0.010259	6.81599	0	27.1485	0.002815	0.01689
{Unknown Phylum} Bacteria	0.353733	0.240611	0.318203	0.011351	1.34118	0.917288	0.23271	1.39892	0	4.6489	1.00867	0.642194	0.956086	0.02665	3.22617	0.158453	0.288026
Class_50%
Actinobacteria	5.67835	2.95715	8.23661	0	35.2434	27.5013	30.0103	20.7619	0.746936	58.1512	13.7959	7.69736	16.7079	0.070897	61.9813	0.042701	0.071168
Bacilli	8.06626	3.2723	10.9807	0.128743	47.0669	30.4648	32.2837	28.1046	0.544641	87.8051	7.83124	3.5933	10.5178	0.241678	42.652	0.039255	0.071168
Bacteroidia	10.028	2.54826	14.5635	0	55.4762	5.60142	0.559461	12.9485	0	49.609	9.7052	3.36625	11.6208	0.030011	39.7869	0.022702	0.056755
Clostridia	49.009	52.478	18.7725	7.76558	80.1816	24.9519	25.4308	18.5311	0	58.1343	40.372	42.3551	23.7871	10.5484	92.2073	0.063834	0.091191
Coriobacteriia	5.96354	1.66382	8.39321	0.012821	29.4793	4.03983	0.42778	10.8497	0	42.7119	10.739	8.90781	11.0987	0.004442	44.5614	0.002092	0.014075
Gammaproteobacteria	0.758227	0.089256	1.56124	0	6.08773	1.25048	0.230891	2.52222	0	9.84087	2.67127	0.048861	10.3032	0	46.3369	0.219339	0.24371
Negativicutes	12.084	11.1147	11.8463	0	41.4763	4.04087	0.048358	11.4813	0	44.7747	9.96712	3.39935	15.1999	0	47.1158	0.005052	0.01684
Verrucomicrobiae	6.31922	0.36234	13.5125	0	63.4256	0.609114	0	2.35909	0	9.13671	2.67056	0.010259	6.81599	0	27.1485	0.002815	0.014075
{Unknown Class} Firmicutes	0.465445	0.155817	0.914659	0.014236	4.86335	0.366061	0.052565	1.0205	0	4.01272	0.397004	0.130728	0.551734	0	1.63386	0.406638	0.406638
{Unknown Phylum} Bacteria	0.353733	0.240611	0.318203	0.011351	1.34118	0.917288	0.23271	1.39892	0	4.6489	1.00867	0.642194	0.956086	0.02665	3.22617	0.158453	0.198066
Order_50%
Acidaminococcales	3.42988	0.065387	6.54214	0	21.0094	0.801824	0	1.92395	0	7.00406	3.19441	0.004404	10.1288	0	45.4029	0.368958	0.438138
Bacteroidales	9.99351	2.54826	14.5743	0	55.4762	5.58726	0.559461	12.9456	0	49.609	9.68427	3.36625	11.6282	0.014115	39.7869	0.027276	0.086374
Bifidobacteriales	5.66934	2.95715	8.23735	0	35.2434	25.0284	28.7058	20.4515	0.746936	58.1452	13.6602	7.69094	16.7916	0	61.9813	0.080084	0.138327
Burkholderiales	0.467759	0.041368	1.22081	0	5.87251	0.287237	0.068672	0.402676	0	1.29158	0.110573	0.004441	0.369778	0	1.66693	0.037246	0.101096
Christensenellales	1.44975	0.090714	3.78427	0	19.0538	0.079451	0	0.220762	0	0.810836	0.272067	0.014716	0.596535	0	2.58593	0.021551	0.081894
Clostridiales	0.107573	0.006094	0.344511	0	1.7318	0.043034	0.003681	0.100608	0	0.343194	0.033302	0	0.07856	0	0.324966	0.679313	0.679313
Coriobacteriales	5.96354	1.66382	8.39321	0.012821	29.4793	4.03983	0.42778	10.8497	0	42.7119	10.739	8.90781	11.0987	0.004442	44.5614	0.002092	0.039748
Enterobacterales	0.288362	0	0.905506	0	4.32263	0.957647	0.014879	2.43375	0	9.36983	2.50198	0.011066	10.1798	0	45.7118	0.634015	0.669238
Erysipelotrichales	4.92599	2.40012	7.54151	0.049135	28.0574	0.819119	0.193235	1.9246	0	7.42153	2.93255	0.401604	5.72007	0	24.8011	0.073919	0.138327
Lachnospirales	11.5175	6.33414	13.9645	0.602961	62.0034	5.45435	2.09783	8.57144	0	30.9505	10.6271	3.2354	14.4225	0.171518	51.7429	0.158453	0.231585
Lactobacillales	2.32674	0.606882	7.54504	0	41.3127	28.3609	31.8425	27.8621	0.007781	87.7884	4.66348	0.937744	8.92292	0.010469	38.6313	0.017352	0.081894
Monoglobales	1.52906	0.458996	3.18465	0.018135	16.1072	0.208965	0	0.604621	0	2.34435	0.727741	0.012966	1.87211	0	8.25482	0.321777	0.407584
Oscillospirales	28.3302	26.793	15.8703	2.39419	58.7523	14.4912	3.55987	17.6554	0	54.5732	22.5774	22.4386	16.358	0.546327	43.775	0.068928	0.138327
Peptostreptococcales-Tissierellales	0.482223	0.166047	0.672154	0.00466	3.23734	4.3287	0.134344	9.42516	0	35.3254	4.58725	0.475314	8.71552	0	29.8112	0.304355	0.407584
Veillonellales-Selenomonadales	8.6524	1.44285	12.4339	0	41.4763	3.23819	0	9.79	0	37.7707	6.77231	0.997592	13.0648	0	47.1158	0.017178	0.081894
Verrucomicrobiales	6.31922	0.36234	13.5125	0	63.4256	0.609114	0	2.35909	0	9.13671	2.66976	0.007906	6.81632	0	27.1485	0.005782	0.054929
{Unknown Class} Firmicutes	0.465445	0.155817	0.914659	0.014236	4.86335	0.366061	0.052565	1.0205	0	4.01272	0.397004	0.130728	0.551734	0	1.63386	0.406638	0.454478
{Unknown Order} Clostridia	1.52226	0.643781	1.95035	0.021324	8.4109	0.345777	0.189711	0.381106	0	1.18675	0.722386	0.583282	0.664203	0.02387	2.18482	0.063757	0.138327
{Unknown Phylum} Bacteria	0.353733	0.240611	0.318203	0.011351	1.34118	0.917288	0.23271	1.39892	0	4.6489	1.00867	0.642194	0.956086	0.02665	3.22617	0.158453	0.231585
Family_50%
Acidaminococcaceae	3.42988	0.065387	6.54214	0	21.0094	0.801824	0	1.92395	0	7.00406	3.19441	0.004404	10.1288	0	45.4029	0.368958	0.417083
Akkermansiaceae	6.31922	0.36234	13.5125	0	63.4256	0.609114	0	2.35909	0	9.13671	2.66976	0.007906	6.81632	0	27.1485	0.005782	0.037583
Anaerovoracaceae	0.177434	0.039399	0.392573	0	1.83014	0.024547	0	0.079392	0	0.305538	0.055071	0.011447	0.088641	0	0.252698	0.029849	0.097009
Bacteroidaceae	6.73613	1.05896	11.5775	0	46.8468	4.0745	0.025765	10.3671	0	38.7629	6.47668	1.74495	8.56381	0	26.4177	0.01749	0.080047
Bifidobacteriaceae	5.66934	2.95715	8.23735	0	35.2434	25.0284	28.7058	20.4515	0.746936	58.1452	13.6602	7.69094	16.7916	0	61.9813	0.080084	0.148727
Christensenellaceae	1.44975	0.090714	3.78427	0	19.0538	0.079451	0	0.220762	0	0.810836	0.272067	0.014716	0.596535	0	2.58593	0.021551	0.080047
Clostridiaceae	0.107573	0.006094	0.344511	0	1.7318	0.043034	0.003681	0.100608	0	0.343194	0.033302	0	0.07856	0	0.324966	0.679313	0.706486
Coriobacteriaceae	4.426	0.808871	6.94446	0	24.9181	2.95167	0.004043	9.56248	0	37.1705	8.35491	6.62704	10.1845	0	42.5699	0.003145	0.028903
Eggerthellaceae	0.49955	0.271276	0.639507	0.00466	1.94905	0.614406	0.018428	0.988399	0	2.89177	1.06873	0.494919	1.29023	0	4.32907	0.067796	0.135592
Erysipelatoclostridiaceae	3.80023	1.03431	7.0831	0	28.0396	0.734451	0.074396	1.88803	0	7.41557	2.84703	0.277476	5.73267	0	24.7906	0.103578	0.168314
Erysipelotrichaceae	1.12576	0.053539	2.28723	0	10.1019	0.084667	0.005997	0.251591	0	0.978509	0.085516	0.052066	0.110577	0	0.431544	0.03689	0.102063
Lachnospiraceae	11.5078	6.33414	13.9668	0.602961	62.0034	5.45435	2.09783	8.57144	0	30.9505	10.6207	3.2354	14.4262	0.171518	51.7429	0.158453	0.205989
Monoglobaceae	1.52906	0.458996	3.18465	0.018135	16.1072	0.208965	0	0.604621	0	2.34435	0.727741	0.012966	1.87211	0	8.25482	0.321777	0.380282
Oscillospiraceae	2.6229	1.05674	3.28192	0	11.8146	2.52886	0.082406	6.78106	0	24.2376	0.697497	0.21525	1.1313	0.004911	4.29489	0.138896	0.200628
Peptostreptococcaceae	0.300536	0.094478	0.432009	0	1.40721	3.40847	0.110569	9.087	0	35.2627	1.86691	0.390936	3.5388	0	12.049	0.238125	0.294821
Rikenellaceae	1.34974	0.051931	2.62062	0	10.0125	0.076356	0	0.174269	0	0.522654	0.8471	0.011624	2.44506	0	10.4511	0.05655	0.133664
Ruminococcaceae	19.2322	18.0141	13.4672	1.25819	48.854	10.9885	3.52267	14.9184	0	53.8684	18.4483	16.3493	13.971	0.113263	40.0183	0.039255	0.102063
Streptococcaceae	2.23361	0.422111	7.24597	0	39.6428	10.9573	1.57164	19.1023	0	58.3295	4.57476	0.802782	8.93267	0	38.6225	0.76812	0.76812
Tannerellaceae	0.342774	0.062468	0.795347	0	3.66777	0.012477	0	0.022795	0	0.061964	0.290684	0.007906	0.869444	0	3.89102	0.089039	0.154334
Veillonellaceae	8.08687	1.09815	12.3993	0	41.4763	0.720148	0	2.14978	0	8.37167	6.2245	0.407907	13.16	0	47.1158	0.019546	0.080047
[Eubacterium] coprostanoligenes group	4.8047	0.795316	9.98781	0	49.8889	0.644276	0	1.66027	0	5.86251	3.04964	0.490675	5.38442	0	19.4474	0.003335	0.028903
{Unknown Class} Firmicutes	0.465445	0.155817	0.914659	0.014236	4.86335	0.366061	0.052565	1.0205	0	4.01272	0.397004	0.130728	0.551734	0	1.63386	0.406638	0.440525
{Unknown Family} Coriobacteriales	0.588314	0.132943	0.991796	0	3.96401	0.422339	0	1.30341	0	5.06162	0.83052	0.699522	0.916991	0	3.01522	0.00199	0.028903
{Unknown Family} Oscillospirales	1.48766	0.268538	2.62703	0	10.2756	0.240642	0	0.541477	0	2.07367	0.25649	0.050865	0.517377	0	2.1003	0.128969	0.197247
{Unknown Order} Clostridia	1.52226	0.643781	1.95035	0.021324	8.4109	0.345777	0.189711	0.381106	0	1.18675	0.722386	0.583282	0.664203	0.02387	2.18482	0.063757	0.135592
{Unknown Phylum} Bacteria	0.353733	0.240611	0.318203	0.011351	1.34118	0.917288	0.23271	1.39892	0	4.6489	1.00867	0.642194	0.956086	0.02665	3.22617	0.158453	0.205989
Genus_50%
Agathobacter	2.91431	0.240993	8.13156	0	42.5142	0.182597	0	0.468303	0	1.72763	1.55907	0.164393	3.93187	0	16.9867	0.023597	0.073254
Akkermansia	6.31922	0.36234	13.5125	0	63.4256	0.609114	0	2.35909	0	9.13671	2.66976	0.007906	6.81632	0	27.1485	0.005782	0.049725
Alistipes	1.03859	0.039787	2.04858	0	8.76727	0.075726	0	0.174544	0	0.522654	0.8471	0.011624	2.44506	0	10.4511	0.02907	0.078126
Anaerostipes	0.86187	0.152614	1.88142	0	7.32418	0.088134	0.009667	0.169516	0	0.513336	0.627159	0.139305	1.23652	0	5.04623	0.016362	0.062673
Bacteroides	6.73613	1.05896	11.5775	0	46.8468	4.0745	0.025765	10.3671	0	38.7629	6.47668	1.74495	8.56381	0	26.4177	0.01749	0.062673
Bifidobacterium	5.66934	2.95715	8.23735	0	35.2434	25.0284	28.7058	20.4515	0.746936	58.1452	13.6602	7.69094	16.7916	0	61.9813	0.080084	0.156528
Blautia	1.13058	0.218764	2.47079	0	12.453	2.70151	0.239565	6.79962	0	26.5484	2.73617	0.321669	6.26024	0.015349	24.4181	0.93528	0.93528
Christensenellaceae R-7 group	1.44913	0.090714	3.78408	0	19.0538	0.075207	0	0.215877	0	0.810836	0.264842	0.014716	0.576487	0	2.48647	0.02385	0.073254
Clostridium sensu stricto 1	0.107286	0.006094	0.343113	0	1.7232	0.040955	0.003681	0.097454	0	0.333527	0.032414	0	0.077303	0	0.324966	0.70592	0.740355
Collinsella	4.39727	0.6622	6.96072	0	24.9181	2.95038	0.004043	9.56291	0	37.1705	8.35438	6.6218	10.1846	0	42.5699	0.003145	0.035851
Coprococcus	0.336105	0.077922	0.738698	0	3.93325	0.104427	0.00744	0.169732	0	0.547422	0.222232	0.00507	0.380672	0	1.25672	0.703698	0.740355
Dialister	7.84134	0.568265	12.3408	0	41.3512	0.442511	0	1.188	0	4.53458	6.15118	0.390667	12.9851	0	46.5505	0.026056	0.074694
Dorea	0.158568	0.030104	0.264784	0	1.00182	0.093467	0	0.156208	0	0.469916	0.13665	0.023146	0.214162	0	0.562763	0.414573	0.457093
Enterorhabdus	0.149378	0.016347	0.383209	0	1.76813	0.032834	0	0.123686	0	0.479775	0.448042	0.08417	0.692545	0	2.54107	0.001504	0.035851
Erysipelotrichaceae UCG-003	2.4388	0.131472	6.26982	0	27.8974	0.106261	0	0.36192	0	1.40307	2.37802	0.200809	5.62859	0	24.754	0.008875	0.062673
Faecalibacterium	5.84056	2.13237	7.18338	0.060419	27.0897	6.32999	0.792322	12.817	0	47.9996	8.25822	3.08406	9.81308	0	30.697	0.054481	0.123299
Family XIII AD3011 group	0.167555	0.023146	0.393571	0	1.82245	0.017823	0	0.069028	0	0.267346	0.053961	0.005754	0.087706	0	0.24759	0.014435	0.062673
Incertae Sedis	0.141781	0.035852	0.233303	0	0.883922	0.130729	0.004848	0.216326	0	0.673288	0.401866	0.069564	0.847779	0	3.63622	0.045495	0.108683
Lachnoclostridium	0.255426	0.097172	0.32918	0	1.15175	0.328864	0.007361	1.00896	0	3.94638	1.18161	0.064888	4.58493	0	20.6427	0.016362	0.062673
Lachnospiraceae NC2004 group	0.11996	0.043112	0.212539	0	0.985642	0.239935	0	0.730523	0	2.83227	0.049464	0.011066	0.111028	0	0.498325	0.254961	0.353656
Lachnospiraceae NK4A136 group	0.115984	0.043271	0.237008	0	1.20905	0.007243	0	0.01461	0	0.04607	0.073423	0	0.25008	0	1.12827	0.235687	0.349467
Lachnospiraceae UCG-004	0.342495	0.007933	0.894582	0	4.20538	0.080739	0.003681	0.269771	0	1.05427	0.218425	0.009205	0.318651	0	0.925852	0.343741	0.41058
Lachnospiraceae UCG-008	0.513787	0.276671	0.961635	0	5.14603	0.177216	0.028599	0.318964	0	0.942575	0.323852	0.081718	0.49682	0	1.86104	0.325582	0.400001
Monoglobus	1.52906	0.458996	3.18465	0.018135	16.1072	0.208965	0	0.604621	0	2.34435	0.727741	0.012966	1.87211	0	8.25482	0.321777	0.400001
Parabacteroides	0.342774	0.062468	0.795347	0	3.66777	0.012477	0	0.022795	0	0.061964	0.290684	0.007906	0.869444	0	3.89102	0.089039	0.166464
Romboutsia	0.261534	0.094478	0.361099	0	1.15226	0.845972	0.046684	1.55111	0	5.45698	1.01944	0.236891	2.64645	0	12.0362	0.360995	0.419535
Roseburia	1.16138	0.278222	2.27179	0.005694	9.34933	0.112329	0.014152	0.225464	0	0.778059	0.53218	0.030089	0.966215	0	3.20966	0.06971	0.14274
Ruminococcus	2.90601	0.517802	7.02819	0	36.3181	1.04204	0.041694	3.62906	0	14.1474	2.79191	0.510806	5.66639	0	24.7921	0.012827	0.062673
Streptococcus	2.04987	0.368419	6.4693	0	35.4164	8.2805	1.57164	15.9197	0	51.2946	4.09646	0.781448	7.39605	0	31.0741	0.870406	0.89113
Subdoligranulum	9.04431	5.00692	9.13768	0.231392	33.249	2.79511	0.02099	6.69163	0	21.307	5.71832	1.56864	7.72014	0	26.0424	0.015584	0.062673
UCG-002	1.78376	0.28462	2.66613	0	10.254	1.36039	0	3.48145	0	11.2973	0.363057	0.007253	0.962131	0	3.94554	0.225729	0.346655
UCG-005	0.151437	0.028201	0.304291	0	1.33062	0.176149	0	0.527512	0	2.02419	0.075167	0.010403	0.133824	0	0.42959	0.303449	0.395403
Uncultured-10	0.118241	0.034126	0.231192	0	1.17295	0.21302	0	0.547891	0	1.83156	0.283543	0.013583	1.07867	0	4.8592	0.284822	0.38273
Uncultured-12	0.130913	0.024376	0.296608	0	1.31154	0.015515	0	0.030614	0	0.093367	0.045409	0.002849	0.09271	0	0.313383	0.253622	0.353656
[Ruminococcus] torques group	0.786784	0.226756	1.59718	0.00466	8.27379	0.280367	0.018599	0.614688	0	1.8205	0.12472	0.110146	0.110188	0	0.324539	0.18937	0.301589
{Unknown Class} Firmicutes	0.465445	0.155817	0.914659	0.014236	4.86335	0.366061	0.052565	1.0205	0	4.01272	0.397004	0.130728	0.551734	0	1.63386	0.406638	0.457093
{Unknown Family} Coriobacteriales	0.588314	0.132943	0.991796	0	3.96401	0.422339	0	1.30341	0	5.06162	0.83052	0.699522	0.916991	0	3.01522	0.00199	0.035851
{Unknown Family} Oscillospirales	1.48766	0.268538	2.62703	0	10.2756	0.240642	0	0.541477	0	2.07367	0.25649	0.050865	0.517377	0	2.1003	0.128969	0.231069
{Unknown Genus} Lachnospiraceae	0.917675	0.383056	1.28784	0.0208	5.7605	0.315371	0.03867	0.560703	0	1.76321	0.977817	0.156328	1.80026	0	6.94198	0.153263	0.262057
{Unknown Genus} Ruminococcaceae	0.997832	0.384738	2.03172	0	11.1892	0.573625	0.078116	1.37662	0	5.45843	1.16273	0.503473	1.58548	0.004442	6.71232	0.03279	0.082939
{Unknown Genus} [Eubacterium] coprostanoligenes group	4.8047	0.795316	9.98781	0	49.8889	0.644276	0	1.66027	0	5.86251	3.04964	0.490675	5.38442	0	19.4474	0.003335	0.035851
{Unknown Order} Clostridia	1.52226	0.643781	1.95035	0.021324	8.4109	0.345777	0.189711	0.381106	0	1.18675	0.722386	0.583282	0.664203	0.02387	2.18482	0.063757	0.137078
{Unknown Phylum} Bacteria	0.353733	0.240611	0.318203	0.011351	1.34118	0.917288	0.23271	1.39892	0	4.6489	1.00867	0.642194	0.956086	0.02665	3.22617	0.158453	0.262057
Species_50%
Anaerostipes hadrus-001	0.276328	0.042324	0.594116	0	2.45863	0.034634	0	0.077794	0	0.282707	0.158575	0.023022	0.357033	0	1.58797	0.050854	0.139595
Bifidobacterium adolescentis	0.817611	0.190656	1.32928	0	5.08938	1.94806	0	4.07153	0	13.5714	2.22971	0.393506	4.33457	0	18.2662	0.361707	0.530504
Bifidobacterium breve	0.077188	0	0.249179	0	1.34673	3.04789	1.44142	4.15639	0	14.7576	0.295346	0.02563	0.575985	0	2.07223	0.065598	0.154565
Bifidobacterium longum	0.092606	0.013535	0.19276	0	0.815187	0.743188	0.071966	1.12068	0	3.70316	0.354884	0.028141	0.742406	0	3.03715	0.284312	0.460843
Bifidobacterium longum subsp. infantis 157F	0.054752	0	0.204297	0	1.10106	0.234611	0.004848	0.391244	0	1.25327	0.123679	0.010823	0.264809	0	1.11963	0.919242	0.963015
Bifidobacterium longum subsp. longum F8	1.1131	0.219655	3.27992	0	18.0056	6.28212	0.712922	8.09295	0	19.5017	4.75773	0.609212	7.08353	0	21.1422	0.934978	0.964196
Blautia obeum	0.136772	0.008227	0.316457	0	1.53723	0.082001	0.004043	0.248717	0	0.976464	0.23781	0.02027	0.467179	0	1.57746	0.484741	0.596176
Coriobacterium sp. CCUG 33918	0.675402	0.101319	1.30678	0	5.92103	0.556722	0	1.81503	0	7.0137	0.983515	0.686328	1.09128	0	4.05098	0.002864	0.021003
Faecalibacterium prausnitzii	0.292587	0.047176	0.578754	0	2.5178	0.225106	0	0.43221	0	1.51091	0.280159	0.106749	0.395925	0	1.25716	0.149818	0.282514
Faecalibacterium sp	0.236034	0.034089	0.479021	0	1.94872	0.365392	0.004766	1.01322	0	3.81133	0.339128	0.04081	0.750272	0	3.08401	0.063084	0.154205
Gut metagenome-030	0.156412	0.014855	0.478498	0	2.57052	0.019199	0	0.074356	0	0.28798	0.161751	0.040141	0.263048	0	0.991523	0.000947	0.010626
Romboutsia ilealis	0.056082	0.004644	0.110217	0	0.466931	0.173949	0	0.388274	0	1.3131	0.064879	0.007361	0.197455	0	0.895371	0.877959	0.934602
Streptococcus salivarius	0.736149	0.02673	2.85753	0	15.7607	1.51881	0.220367	4.58445	0	17.9351	1.47651	0.274128	2.6374	0	8.92236	0.541901	0.638669
Streptococcus salivarius subsp. thermophilus	0.384243	0.01886	0.833527	0	3.77326	0.740192	0.004848	1.71838	0	5.53303	0.448106	0.041593	0.952867	0	3.2	0.698114	0.794406
Uncultured Firmicutes bacterium-010	0.271635	0.086188	0.415338	0	1.48522	0.377643	0	0.889264	0	3.28868	0.494253	0.103614	0.832148	0	3.04344	0.021549	0.08889
Uncultured Ruminococcaceae bacterium-002	0.405503	0.068204	1.14682	0	6.08508	0.057596	0	0.223069	0	0.863941	0.520783	0.135335	0.836413	0	3.23144	0.000334	0.007348
Uncultured bacterium-003	1.10976	0.245638	2.52959	0	13.0625	2.84815	1.05278	4.06508	0	14.15	1.50002	0.164956	2.82748	0	10.3016	0.496813	0.596176
Uncultured bacterium-014	0.68869	0.104436	1.48498	0	7.27689	0.636111	0	1.81751	0	6.92674	1.90491	1.13312	2.12637	0	6.87453	0.001404	0.012408
Uncultured bacterium-019	0.148689	0.013356	0.383458	0	1.76813	0.032834	0	0.123686	0	0.479775	0.448042	0.08417	0.692545	0	2.54107	0.001504	0.012408
Uncultured bacterium-024	2.26136	0.278734	3.67237	0	11.8885	0.859985	0.003681	2.02761	0	7.38253	1.19585	0.415876	1.68906	0	6.6825	0.011715	0.064433
Uncultured bacterium-077	0.592308	0.088644	1.78698	0	9.6062	2.32322	0.244764	5.17244	0	19.9254	2.21541	0.215854	5.11488	0	19.1894	0.806031	0.885929
Uncultured bacterium-081	1.26229	0.057439	3.32475	0	16.6959	0.071522	0	0.202476	0	0.755551	0.268803	0.015866	0.570178	0	2.48647	0.014053	0.071346
Uncultured bacterium-096	0.278436	0.114718	0.380908	0	1.71828	0.127563	0.018599	0.227538	0	0.66524	0.091227	0.065255	0.095156	0	0.31407	0.475914	0.596176
Uncultured bacterium-097	1.02642	0.068668	3.40938	0	18.6322	0.077299	0	0.165261	0	0.548236	0.477877	0.030323	1.06276	0	4.5957	0.067915	0.154565
Uncultured bacterium-099	0.537669	0.087002	1.16157	0	4.37538	0.049319	0	0.095551	0	0.336313	0.333636	0.088121	0.757949	0	3.43002	0.015555	0.073331
Uncultured bacterium-100	0.725781	0.142439	1.49733	0	7.4229	0.718443	0.165853	1.17537	0	3.82518	1.46111	0.155947	3.69827	0	14.8765	0.818813	0.885929
Uncultured bacterium-102	0.163892	0.021034	0.431383	0	2.3761	0.063053	0	0.117391	0	0.388288	0.061729	0	0.140602	0	0.60223	0.956565	0.971281
Uncultured bacterium-103	0.130288	0.024409	0.220682	0	0.888492	0.071486	0	0.120117	0	0.38699	0.106438	0.020925	0.169334	0	0.558953	0.434408	0.562729
Uncultured bacterium-111	0.209327	0.069812	0.290904	0	1.01072	0.133157	0.003681	0.319276	0	1.22173	0.229343	0.036236	0.631404	0	2.85822	0.044476	0.133076
Uncultured bacterium-116	0.086597	0.012457	0.194986	0	0.985642	0.21257	0	0.71796	0	2.79915	0.053739	0	0.116573	0	0.498325	0.492422	0.596176
Uncultured bacterium-121	0.328227	0.003467	0.854014	0	3.93208	0.079302	0.003681	0.265835	0	1.03871	0.218867	0.017632	0.317156	0	0.917836	0.293264	0.460843
Uncultured bacterium-123	0.513787	0.276671	0.961635	0	5.14603	0.177216	0.028599	0.318964	0	0.942575	0.27947	0.081718	0.472364	0	1.86104	0.396008	0.534406
Uncultured bacterium-129	0.8109	0.200226	1.79444	0	8.47333	0.070154	0.003681	0.131725	0	0.455164	0.347491	0.018843	0.704509	0	2.64118	0.305245	0.468516
Uncultured bacterium-134	0.077293	0.017201	0.179846	0	0.981354	0.091605	0	0.30184	0	1.17759	0.097059	0.011871	0.314662	0	1.42134	0.316497	0.474746
Uncultured bacterium-135	1.15596	0.45332	2.27113	0.018135	11.4216	0.16672	0	0.461923	0	1.78848	0.59808	0.011662	1.73592	0	7.73137	0.434836	0.562729
Uncultured bacterium-137	3.20691	0.57283	7.37535	0	38.1421	0.420697	0	1.36015	0	5.29599	1.58254	0.46162	3.25807	0	11.3277	0.000532	0.008778
Uncultured bacterium-148	1.14439	0.174549	1.95025	0	7.19848	1.11213	0	2.87153	0	8.19092	0.114756	0.007253	0.23429	0	0.953908	0.148396	0.282514
Uncultured bacterium-150	0.105509	0.019131	0.199835	0	0.758945	0.176149	0	0.527512	0	2.02419	0.040824	0.008585	0.082375	0	0.277421	0.376853	0.532016
Uncultured bacterium-158	3.52344	1.52445	4.30434	0.056865	15.6218	3.19084	0.379422	5.48269	0	19.2683	4.55961	1.6262	5.45495	0	19.8162	0.079997	0.170316
Uncultured bacterium-160	0.118183	0.028608	0.217222	0	0.883922	0.096763	0.004043	0.175915	0	0.505896	0.287427	0.059295	0.580286	0	2.46658	0.026308	0.095598
Uncultured bacterium-163	2.67557	0.316792	6.60412	0	34.1343	0.83499	0.041694	2.87185	0	11.2057	2.50373	0.4411	5.56067	0	24.7921	0.027563	0.095598
Uncultured bacterium-164	7.4812	4.21012	7.39276	0.21211	30.8473	2.31071	0.02099	5.50307	0	16.3525	4.72415	1.34475	6.44034	0	22.4938	0.02378	0.092322
Uncultured bacterium-183	0.202245	0.051283	0.296163	0	1.15226	0.649466	0.031122	1.17538	0	4.06949	0.908158	0.105296	2.64684	0	11.9977	0.37886	0.532016
Uncultured bacterium-194	2.59201	0.33285	4.06994	0	16.1876	0.156454	0	0.420701	0	1.61765	2.77993	0.125516	6.34966	0	25.3298	0.044697	0.133076
Uncultured bacterium-227	2.86798	0.195146	6.07107	0	25.5994	0.609114	0	2.35909	0	9.13671	1.04965	0.007906	2.31671	0	9.20102	0.006597	0.039582
Uncultured organism-005	0.453718	0.041377	0.825435	0	3.10822	0.839376	0	2.95193	0	11.4997	1.01438	0.100793	2.22516	0	9.62325	0.054992	0.139595
Uncultured organism-036	0.207243	0.024074	0.587233	0	3.21079	0.054911	0	0.166048	0	0.626337	0.010128	0.005271	0.013819	0	0.051285	0.028969	0.095598
Uncultured organism-055	0.128779	0.017349	0.331231	0	1.5868	0.014697	0	0.03278	0	0.113946	0.069308	0.01005	0.135827	0	0.527879	0.077442	0.170316
Uncultured organism-073	0.950573	0.350398	1.23182	0	3.96795	1.26782	0.019335	2.72147	0	10.12	1.41287	0.524138	1.83178	0	5.7726	0.053563	0.139595
Uncultured organism-078	0.081382	0.008351	0.153575	0	0.603637	0.014427	0	0.036631	0	0.14163	0.027318	0.002981	0.066184	0	0.292175	0.396756	0.534406
Unidentified-002	0.422908	0.024831	1.28639	0	6.74973	0.642082	0.082926	1.15061	0	3.74586	0.62985	0.139051	1.07492	0	3.67729	0.626385	0.725288
Unidentified-003	1.34172	0.281423	1.91723	0	5.82422	0.702247	0	2.17407	0	8.27611	2.59921	2.0814	3.35686	0	15.0793	0.000117	0.006699
[Eubacterium] rectale M104/1	1.06812	0.1268	2.97311	0	15.9137	0.081949	0	0.250831	0	0.953653	0.741794	0.07055	1.93366	0	8.46202	0.005631	0.037165
{Unknown Class} Firmicutes	0.465445	0.155817	0.914659	0.014236	4.86335	0.366061	0.052565	1.0205	0	4.01272	0.651019	0.229762	1.19088	0	5.1469	0.287165	0.460843
{Unknown Family} Coriobacteriales	0.588314	0.132943	0.991796	0	3.96401	0.422339	0	1.30341	0	5.06162	0.849177	0.699522	0.902891	0	3.01522	0.000966	0.010626
{Unknown Family} Oscillospirales	1.48766	0.268538	2.62703	0	10.2756	0.240642	0	0.541477	0	2.07367	0.255143	0.050865	0.518018	0	2.1003	0.128969	0.257938
{Unknown Genus} Lachnospiraceae	0.912541	0.380823	1.2888	0.0208	5.7605	0.315371	0.03867	0.560703	0	1.76321	0.923712	0.120727	1.80369	0	6.93017	0.163219	0.299235
{Unknown Genus} Ruminococcaceae	0.997832	0.384738	2.03172	0	11.1892	0.573625	0.078116	1.37662	0	5.45843	1.18537	0.580906	1.57575	0.004442	6.71232	0.020811	0.08889
{Unknown Order} Clostridia	1.52226	0.643781	1.95035	0.021324	8.4109	0.345777	0.189711	0.381106	0	1.18675	0.628156	0.458713	0.573266	0.02387	2.07373	0.099333	0.204874
{Unknown Phylum} Bacteria	0.353733	0.240611	0.318203	0.011351	1.34118	0.917288	0.23271	1.39892	0	4.6489	0.992221	0.53902	0.964199	0.02665	3.22617	0.168647	0.30083
{Unknown Species} Bacteroides	0.663223	0.031606	1.33	0	5.75977	0.44778	0.003681	1.11546	0	4.09259	0.397688	0.041036	0.695796	0	2.50353	0.175703	0.305168
{Unknown Species} Bifidobacterium	0.604416	0.170303	1.12437	0	4.29481	4.42964	3.51974	3.94196	0.019096	11.5157	1.89197	0.303423	2.82873	0	10.1727	0.046375	0.133076
{Unknown Species} Collinsella	0.871943	0.037941	1.86225	0	6.38815	0.778284	0	2.85387	0	11.0798	1.83203	1.10897	2.46402	0	9.8099	0.000203	0.006699
{Unknown Species} Faecalibacterium	0.253453	0.02826	0.624607	0	3.23619	0.347076	0	1.05781	0	4.14443	0.17826	0.06703	0.261012	0	1.06164	0.227471	0.384951
{Unknown Species} Streptococcus	0.086405	0.008084	0.347859	0	1.91952	1.03406	0.050543	3.51528	0	13.7174	0.270262	0.024944	0.504225	0	1.93773	0.973829	0.973829
{Unknown Species} Subdoligranulum	0.471315	0.097081	0.896005	0	4.59955	0.242313	0	0.816995	0	3.18542	0.147002	0.002981	0.423478	0	1.79497	0.732873	0.819824

## Sheet: Table S2
Supplement Table S2. Metabolites differentiating UC patients from healthy controls.
	UC vs Controls
Metabolite	P - value	P- value after BH adjustment
D-Xylulose	1.78873e-14	<0,000001
D-(-)-Ribose	2.07227e-14	<0,000001
erythronic acid	4.60912e-12	<0,000001
ribose	1.51293e-10	<0,000001
3-Hydroxyanthranilic acid	6.0218e-09	<0,000001
salicylic acid	7.91138e-09	<0,000001
Adipic acid	1.32419e-07	7e-06
Thymine	3.93303e-07	1.7e-05
tocopherol gamma-	1.21529e-06	4.7e-05
benzylalcohol	2.38886e-06	8.3e-05
Nicotinic acid	3.51179e-06	0.000102
3-Phenylpropionic acid	3.2739e-06	0.000102
5-ALPHA-CHOLESTAN-3-ALPHA-YL BENZOATE	4.71098e-06	0.00011
(+-)-alpha-Tocopherol	4.37366e-06	0.00011
3-METHYLPHENYLAMINO-2-METHYL-2-BUTEN-4-OLIDE	4.43888e-06	0.00011
pseudo uridine	6.96911e-06	0.000152
3,4-Dihydrophenylacetic acid	1.10092e-05	0.000213
p-Hydroxybenzaldehyde	1.099e-05	0.000213
n-acetyl-d-hexosamine	1.49523e-05	0.000262
2-METHYLPENTANOIC ACID	1.43639e-05	0.000262
D-(+)-Pantothenic acid	1.58758e-05	0.000264
arachidonic acid	1.99176e-05	0.000316
Creatinine	2.12293e-05	0.000322
Glycerol	2.88034e-05	0.000402
10-METHYLDODECANOIC ACID	2.82356e-05	0.000402
5-ALPHA-CHOLESTAN-3-BETA-YL BENZOATE	4.24488e-05	0.000548
D-(+)-Maltose	4.19146e-05	0.000548
Uracil	4.82566e-05	0.000602
octadecanol	5.57118e-05	0.00067
N-Acetylputrescine	6.41993e-05	0.0007
(Z,Z)-9,12-OCTADECADIENOIC ACID METHYL ESTER	6.3714e-05	0.0007
lactic acid	6.23529e-05	0.0007
1-Hexadecanol	6.70361e-05	0.000709
Putrescine	7.07156e-05	0.000726
Phytol	8.2334e-05	0.000821
dihydrocholesterol	8.98064e-05	0.000871
Citric acid	0.000103837	0.000979
4-Hydroxypyridine	0.000109045	0.001001
2'-Deoxyinosine	0.000140765	0.00126
Adenosine	0.000182768	0.001595
Oleic acid	0.000269716	0.002296
Glutaric acid	0.000302528	0.002514
Indoxyl sulfate	0.000314702	0.002531
3-(4-hydroxyphenyl)propionic acid	0.000319086	0.002531
xanthine	0.000347788	0.002697
lanosterol	0.000438991	0.00326
b-Glutamic acid	0.000435041	0.00326
ononitol	0.000457523	0.003327
docosahexaenoic acid	0.000486645	0.003466
Pentadecanoic acid(15:0)	0.000537356	0.003751
tocopherol acetate	0.000581898	0.003982
Erythrose	0.000601143	0.004035
Caffeine	0.000704188	0.004507
ribonic acid	0.00069486	0.004507
L-Ornithine	0.000710215	0.004507
Elaidic acid(18:1n-9)	0.000738874	0.004551
CAMPESTEROL	0.00074321	0.004551
1-methylhydantoin	0.000893936	0.005379
3-hydroxypropionic acid	0.000999886	0.005869
1-monostearin	0.00100892	0.005869
Homocysteine	0.00107144	0.00613
Methyl succinic acid	0.00116628	0.006565
4-Aminobutyric acid	0.0012203	0.00676
D-(+)-Galacturonic acid	0.00125757	0.006858
4-BENZYLAMINO-2(5H)-FURANONE	0.00131803	0.00697
(Z)-6-OCTADECENOIC ACID METHYL ESTER	0.00131736	0.00697
Caffeic acid	0.00144852	0.007545
tocopherol delta-	0.00156619	0.007942
squalene	0.00157012	0.007942
D-(+)-Xylose	0.00161119	0.008033
Chlorogenic acid	0.00175696	0.008636
16-METHYLHEPTADECANOIC ACID METHYL ESTER	0.00181568	0.008801
L-DOPA	0.00195535	0.009348
Behenic acid	0.00201446	0.009501
Xylonic acid	0.00224472	0.01029
(Z)-9-OCTADECENOIC ACID METHYL ESTER	0.00227031	0.01029
lithocholic acid	0.002257	0.01029
2-TERT-BUTYLCYCLOHEXANONE	0.00247164	0.011059
Epinephrine	0.00256839	0.011346
Lauric acid	0.00262638	0.011458
Phenylpyruvic acid	0.0028561	0.012306
3,4-Dihydroxyphenylacetic acid	0.00295414	0.012573
Octanoic acid	0.00309141	0.012999
Pyridoxamine	0.00320544	0.013318
Hypotaurine	0.00332459	0.01365
Indoleacetic acid	0.00363789	0.014763
Myo-Inositol	0.00376781	0.015115
2-hydroxyhexanoic acid	0.0038275	0.01518
C16 FAME	0.00399735	0.015501
deoxycholic acid	0.00397026	0.015501
heptadecanoic acid	0.00412799	0.015832
Palmitic acid	0.00426708	0.016187
Nonanoric acid(9:0)	0.00459035	0.017226
C12 FAME	0.00466519	0.017321
1-O-OCTADECYLGLYCERO	0.00546811	0.020088
(Z,Z,Z)-6,9,15-OCTADECATRIENOIC ACID METHYL ESTER	0.00646946	0.023519
inulotriose	0.00659846	0.023645
Lignoceric acid	0.00670721	0.023645
(-)-Shikimic acid	0.00665046	0.023645
4-aminophenol	0.00756397	0.026398
Maltose	0.00797732	0.027565
asparagine dehydrated	0.00954428	0.032656
Niacinamide	0.00991077	0.03338
hypoxanthine	0.0100426	0.03338
5-Aminopentanoic acid	0.00995232	0.03338
guaiadiene (6,9-)	0.0108122	0.035599
cholesterol	0.01136	0.037053
4-Hydroxyphenylacetic acid	0.0116518	0.037653
Adenine	0.0117972	0.037773
(7Z,11Z)-7,11-HEXADECADIENOL	0.0122689	0.038926
D-(-)-Penicillamine	0.0124421	0.03912
Xanthosine	0.013415	0.041802
phytanic acid	0.0138095	0.042651
C20 FAME	0.0140895	0.043134
Guanine	0.0146189	0.044365
5,6-Dihydrouracil	0.0148022	0.044534
DL-threo-beta-Methylaspartic acid	0.0151616	0.044842
Urocanate	0.0150691	0.044842
L-Methionine	0.0166439	0.048813
histidine	0.0168025	0.048867
15-METHYLHEXADECANOIC ACID METHYL ESTER	0.0171393	0.049435
2'-Deoxyguanosine	0.0186396	0.053321
isothreonic acid	0.0188934	0.053608
Myristic acid	0.019194	0.054022
chenodeoxycholic acid	0.0204829	0.057188
Urea	0.0216689	0.059547
docosenoic acid	0.0215712	0.059547
Lyxose	0.0245867	0.067037
cerotinic acid	0.0267826	0.072458
Nonadecylic acid(19:0)	0.027338	0.073392
octadecylglycerol	0.0275557	0.073412
proline	0.0279513	0.073901
Benzoic acid	0.028767	0.074953
3-Aminopropionitrile	0.0287784	0.074953
2-OXOPENTANOIC ACID	0.030295	0.078154
Orotic acid	0.0306795	0.078154
L-Asparagine	0.0306275	0.078154
Linoleic acid	0.0328269	0.083019
2'-Deoxyuridine	0.035699	0.089633
D-(-)-Arabinose	0.0362029	0.090249
1-Amino-1-cyclopentanecarboxylic acid	0.036521	0.090396
2-monoolein	0.0368092	0.090468
Heptanoic acid(7:0)	0.0422168	0.103033
glycerol-3-galactoside 2	0.0429214	0.104025
SITOSTEROL	0.0507096	0.122053
isocitric acid	0.0529537	0.12572
STEARYLAMIDE	0.0529368	0.12572
piperidone	0.0546599	0.128894
Ribitol	0.0621951	0.145678
Inositol	0.0631254	0.145919
Linolenic acid	0.0631341	0.145919
L-Serine	0.0652019	0.149707
6-Hydroxynicotinic acid	0.0674792	0.153923
propane-1,3-diol	0.0735683	0.166723
(R)-(-)-Phenylephrine	0.0741656	0.166992
isohexonic acid	0.0749411	0.167657
inositol-4-monophosphate	0.0757691	0.168429
N-alpha-Acetyl-L-ornithine	0.0768682	0.169791
6-METHYLINDOLE	0.0794964	0.174492
3,6-anhydro-d-hexose	0.082039	0.178948
Tryptophan	0.0834601	0.180917
L-Norvaline	0.0867413	0.186869
Quinolinic acid	0.0877729	0.187931
isoribose	0.0895845	0.190188
D-(-)-Fructose	0.0899168	0.190188
Guanosine	0.0918974	0.19273
Pyrogallol	0.0922232	0.19273
glutamyl-valine	0.093377	0.19398
5-hydroxy-3-indoleacetic acid	0.0953144	0.196833
Taurine	0.0974914	0.200144
Thymidine	0.102564	0.209326
Methyldopa	0.105793	0.214662
UDP-glucuronic acid	0.108841	0.218996
Uridine 5'-diphospho-N-acetylglucosamine	0.109184	0.218996
Sucrose	0.110451	0.220271
L-Threonine	0.111557	0.221212
C22 FAME	0.11284	0.222492
3,4,5-TRIMETHOXY BENZALDEHYDE	0.113661	0.222852
ergosterol	0.114923	0.224068
cis-gondoic acid	0.117048	0.226942
1,2,3,4,5,6-HEXA-O-TRIMETHELSILYL-MYO-INOSITOL	0.119806	0.231008
2-Hydroxyisobutyric acid	0.123153	0.236156
Tryptamine	0.124447	0.237333
Glyceric acid	0.127037	0.240956
Uridine	0.130164	0.245553
D-(+)-Trehalose	0.132727	0.246392
Spermidine	0.132096	0.246392
L-5-Oxoproline	0.132501	0.246392
1-deoxyerythritol	0.136132	0.251376
2-monopalmitin	0.138903	0.255143
lactitol	0.142314	0.260039
3-Hydroxyisovaleric acid	0.145498	0.264472
2'-Deoxyadenosine	0.146944	0.265717
galactonic acid	0.15013	0.27008
ESTRONE TRIMETHYL ETHER	0.154758	0.276977
Trehalose	0.157502	0.28045
N-Acetyl-D-glucosamine	0.160264	0.283919
xylonolactone	0.162229	0.28595
2-hydroxyglutaric acid	0.16592	0.289531
Anthranilic acid	0.165611	0.289531
2-Aminoethanol	0.177787	0.308694
2-deoxytetronic acid	0.179327	0.309827
3-epicholic acid NIST	0.183057	0.313172
3,4-dihydroxyhydrocinnamic acid	0.182568	0.313172
L-(+)-Lysine	0.184405	0.313299
Melibiose	0.18506	0.313299
L-Ascorbic acid	0.185825	0.313299
3-HydroxyBenzoic acid	0.188602	0.316452
4-hydroxybutyric acid	0.193456	0.319981
methanolphosphate	0.192752	0.319981
Histamine	0.19197	0.319981
DL-beta-Hydroxybutyric acid	0.219863	0.361945
glucose-1-phosphate	0.226358	0.370887
Decanoic acid(10:0)	0.235885	0.381053
N-acetyl-D-mannosamine	0.235743	0.381053
METHYL (Z)-10-PENTADECENOATE	0.23693	0.381053
OLEYL AMIDE	0.236394	0.381053
L-(-)-Phenylalanine	0.244949	0.392143
trans-4-Hydroxy-3-methoxycinnamate	0.250128	0.398606
Pyrophosphoric acid	0.251625	0.399169
2-Deoxyribose 5-phosphate	0.25333	0.400055
Gentisic acid	0.264691	0.401741
L-Aspartic acid	0.264095	0.401741
Uric acid	0.260096	0.401741
Pimelic acid	0.258635	0.401741
D-erythro-sphingosine	0.257399	0.401741
L(+)-Cystathionine	0.261457	0.401741
2-ketoglucose dimethylacetal	0.264758	0.401741
Threitol	0.257852	0.401741
O-Acetyl-L-serine	0.264125	0.401741
D-(+)-Fucose	0.266416	0.40187
N-Methyl-DL-Alanine	0.268026	0.40187
Threonic acid	0.268297	0.40187
D-Ribose 5-phosphate	0.274801	0.409853
N-Acetyl-DL-alanine	0.277672	0.410625
Gallic acid	0.277307	0.410625
Pyridoxine	0.279955	0.412254
Glycolic acid	0.284451	0.417115
2-hydroxyadipic acid	0.291947	0.426315
phosphoethanolamine	0.297139	0.43209
Icosanoic acid(20:0)	0.306066	0.443224
N-alpha-Acetyl-L-Lysine	0.310367	0.447596
L-Iditol	0.31215	0.448314
glycyl tyrosine	0.31414	0.449323
N-Carbamoyl aspartate	0.318664	0.453934
cholic acid	0.328889	0.464705
L-Alanine	0.328653	0.464705
Homoserine	0.335457	0.466432
Quinic acid	0.334762	0.466432
L-Norleucine	0.33163	0.466432
1-monopalmitin	0.333234	0.466432
Maltotriose	0.347476	0.481226
tranexamic acid NIST	0.359023	0.495253
5-Hydroxyindoleactate_2	0.371373	0.508489
1-monoolein	0.371532	0.508489
Stearic acid(17:0)	0.381634	0.520274
3-(3-hydroxyphenyl)propionic acid	0.39048	0.530263
2-METHOXY-4-FORMYL-5-METHYLPHENOL	0.396365	0.536168
6-HYDROXY-2-CARBOXYLNAPHTHALENE	0.402246	0.541886
13-DOCOSENOIC ACID METHYL ESTER	0.405009	0.541886
methionine sulfoxide	0.40525	0.541886
L-Glutamine	0.410282	0.545291
phenylacetic acid	0.410922	0.545291
D-(+)-Galactose	0.421575	0.553214
monomyristin	0.421648	0.553214
UDP-N-acetylglucosamine	0.420055	0.553214
L-Tryptophan	0.42666	0.557694
hexenyl propionate (3z-)	0.441687	0.575182
L-(-)-Cystine	0.444895	0.577206
N-Acetyl-L-aspartic acid	0.448828	0.578933
diglycerol	0.451203	0.578933
levoglucosan	0.45078	0.578933
Serotonin	0.457653	0.584585
Inosine	0.458958	0.584585
N-CINNAMOYLPIPERIDIN-2-ONE	0.463683	0.588456
sophorose	0.472292	0.59721
D-(+)-Glucose	0.478301	0.602625
3-Hydroxyphenylacetic acid	0.481599	0.604597
inosine-5'-monophosphate	0.490533	0.61204
Mannose	0.491035	0.61204
5-Aminolevulinic acid	0.502954	0.624666
3-hydroxypalmitic acid	0.507174	0.627673
D-(+)-Melezitose	0.510846	0.629983
palatinitol	0.516586	0.634819
Sinapic acid	0.525552	0.642065
lactobionic acid	0.526162	0.642065
4-Hydroxyphenylpyruvic acid	0.534619	0.650111
12-AMINODODECANAMIDE	0.544636	0.659993
glycerol-alpha-phosphate	0.554749	0.669921
cresol (meta-)	0.561535	0.675778
Glycine	0.571362	0.676171
D-(-)-Sorbitol	0.566997	0.676171
Epicatechin	0.564497	0.676171
pinitol	0.568596	0.676171
Cysteamine	0.571549	0.676171
trans-4-hydroxy-L-proline	0.585575	0.689575
alpha-Lactose	0.586831	0.689575
hexadecylglycerol	0.591085	0.692244
L-(-)-Malic acid	0.597796	0.697762
TERT-BUTYL 2-METHOXYPHENYL ETHER	0.610207	0.705173
Malonic acid	0.608669	0.705173
oleamide	0.606778	0.705173
phytosphingosine	0.613771	0.706951
Kojic acid	0.63263	0.726276
N-Acetyl-DL-serine	0.644725	0.737734
D-Fructose 6-phosphate	0.658413	0.750935
3,6-anhydro-D-galactose	0.686014	0.779866
L-Isoleucine	0.710627	0.805224
L-Valine	0.72526	0.819145
alanine-alanine	0.732994	0.825209
CIS-5-EICOSENOIC ACID TRIMETHYLSILYL ESTER	0.739804	0.830199
pyrrole-2-carboxylic acid	0.753554	0.840434
Melezitose	0.753741	0.840434
Palmitoleic acid	0.758953	0.84252
Cadaverine	0.760441	0.84252
p-hydroxylphenyllactic acid	0.766721	0.84679
Allantoin	0.771009	0.84884
Pipecolic acid	0.790901	0.862577
N-Acetyl-L-Leucine	0.789671	0.862577
Succinic acid	0.790761	0.862577
2-deoxypentitol	0.794922	0.864261
stigmasterol	0.809083	0.875228
L-Leucine	0.810025	0.875228
Sarcosine	0.819111	0.882314
13-METHYLTETRADECANOIC ACID METHYL ESTER	0.822217	0.882935
Suberic acid	0.827129	0.885485
N-acetylgalactosamine	0.845766	0.902668
DL-Pyroglutamic acid	0.856415	0.908476
galactinol	0.854209	0.908476
3-Amino isobutyric acid	0.86406	0.911048
(+-)-3-Methyl-2-oxovaleric acid	0.862859	0.911048
N-Acetylneuraminic acid	0.876284	0.918387
3,4-dihydroxybenzoic acid	0.874174	0.918387
meso-Erythritol	0.900663	0.941111
L-(-)-Sorbose	0.906116	0.943068
C14 FAME	0.909639	0.943068
DL-Threo-beta-HydroxyAspartic acid	0.910641	0.943068
6-deoxyglucitol	0.915124	0.944906
cysteine	0.918891	0.945997
L-Tyrosine	0.929504	0.951629
zymosterol	0.929816	0.951629
METHYL (5Z,8Z,11Z,14Z,17Z)-EICOSAPENTAENOATE	0.933671	0.952781
1,3-Dihydroxyacetone dimer	0.942069	0.955762
4-methyl-5-thiazoleethanol	0.939549	0.955762
2-ketoisocaproic acid	0.973624	0.980344
Tyramine	0.970696	0.980344
5-Hydroxyindoleacetic acid	0.974726	0.980344
citraconic acid	0.992558	0.993838
aminomalonate	0.993838	0.993838

## Sheet: Table S3
Supplement Table S3. Details of PRM method for quantification of SCFA.
SCFA-DEEA	Molecular formula	Precursor [m/z]	Quantification fragment [m/z]	Regression Line	R2
Acetic acid-DEEA	C8H19N2O+	159.1497	86.0606	y=1038480.85x	0.965
Propionic acid-DEEA	C9H21N2O+	173.1653	100.0762	y= 2612680.28x	0.997
Butyric acid- DEEA	C10H23N2O+	187.1810	114.0919	y= 5457336.43x	0.998
n-Valeric acid-DEEA	C11H25N2O+	201.1967	128.1075	y= 8183087.31x	0.999
Caproic acid- DEEA	C12H27N2O+	215.2123	140.1075	y= 7053127.13x	0.999
Enanthic acid- DEEA	C13H29N2O+	229.2279	154.1232	y= 7046017.57x	0.999

## Sheet: Table S4
Supplement Table S4. The summary statistics of SCFA analysis.
Compounds	Group 1	Mean ± SE	Group 2	Mean ± SE	P - value	adjusted P - value
Acetic acid-DEEA	Control	42.431±5.65	UC_E	28.146±5.411	0.151	0.302
Acetic acid-DEEA	Control	42.431±5.65	UC_R	37.629±5.902	0.668	0.908
Acetic acid-DEEA	UC_E	28.146±5.411	UC_R	37.629±5.902	0.245	0.441
Butyric acid- DEEA	Control	7.826±0.951	UC_E	9.096±1.957	0.843	0.908
Butyric acid- DEEA	Control	7.826±0.951	UC_R	8.465±1.537	0.808	0.908
Butyric acid- DEEA	UC_E	9.096±1.957	UC_R	8.465±1.537	0.739	0.908
Enanthic acid- DEEA	Control	0.321±0.079	UC_E	0.095±0.038	0.003	0.027
Enanthic acid- DEEA	Control	0.321±0.079	UC_R	0.089±0.036	0.000768	0.013
Enanthic acid- DEEA	UC_E	0.095±0.038	UC_R	0.089±0.036	0.41	0.615
Caproic acid- DEEA	Control	1.065±0.26	UC_E	0.206±0.086	0.008	0.048
Caproic acid- DEEA	Control	1.065±0.26	UC_R	0.335±0.101	0.031	0.093
Caproic acid- DEEA	UC_E	0.206±0.086	UC_R	0.335±0.101	0.378	0.615
Propionic acid-DEEA	Control	18.132±1.624	UC_E	12.086±3.191	0.038	0.097
Propionic acid-DEEA	Control	18.132±1.624	UC_R	18.466±2.504	0.956	0.956
Propionic acid-DEEA	UC_E	12.086±3.191	UC_R	18.466±2.504	0.077	0.173
n-Valeric acid-DEEA	Control	5.203±0.468	UC_E	3.426±0.495	0.025	0.093
n-Valeric acid-DEEA	Control	5.203±0.468	UC_R	3.519±0.413	0.027	0.093
n-Valeric acid-DEEA	UC_E	3.426±0.495	UC_R	3.519±0.413	0.858	0.908

## Sheet: Table S5
Supplement Table S5. The comparison of serum metabolites in groups.
Alignment ID	Average Rt(min)	Average Mz	Metabolite name	Identyfication level (MS1-only m/z, MS2-fragmentation pattern)	Adduct type	MS/MS assigned	Reference m/z	Formula	Ontology	INCHIKEY	SMILES	S/N average	MS1 isotopic spectrum	MS/MS spectrum	group1	group2	n1	n2	estimate	estimate1	estimate2	statistic	p	method	p.adj	p.adj.signif
n3904	9.01	391.286	Hyodeoxycholic acid	MS2	[M+FA-H]-	TRUE	391.286	C24H40O4	Dihydroxy bile acids, alcohols and derivatives	DGABKXLVXPYZII-CDONHWFASA-N	C[C@H](CCC(=O)O)[C@H]1CC[C@@H]2[C@@]1(CC[C@H]3[C@H]2C[C@@H](C4[C@@]3(CC[C@H](C4)O)C)O)C	2335.77	391.28604:1283362 392.28939:364747 393.29275:167829	117.33035:4556 249.33809:6082	C_C	UC_E	28	15	-33.0833	45.75	12.6667	-5.64066	1.69398e-08	Dunn Test	5.08194e-08	****
n871	4.209	194.045	N-Acetyl Mesalazine	MS2	[M-H]-	TRUE	194.046	C9H9NO4	Acylaminobenzoic acid and derivatives	GEFDRROBUCULOD-UHFFFAOYSA-N	CC(=O)NC1=CC=C(O)C(=C1)C(O)=O	530.97	194.04523:13137822 195.04858:1436675 196.05194:153914	150.05495:2534250	C_C	UC_E	28	15	32.1476	15.7857	47.9333	5.48112	4.22633e-08	Dunn Test	1.2679e-07	****
n870	3.916	194.045	N-Acetyl Mesalazine	MS2	[M-H]-	TRUE	194.046	C9H9NO4	Acylaminobenzoic acid and derivatives	GEFDRROBUCULOD-UHFFFAOYSA-N	CC(=O)NC1=CC=C(O)C(=C1)C(O)=O	265.24	194.04517:4247255 195.04852:401907 196.05188:36659	62.31169:3462 150.05489:755195	C_C	UC_E	28	15	31.3833	15.75	47.1333	5.35081	8.75595e-08	Dunn Test	2.62679e-07	****
2656	3.974	178.051	Alliin	MS2	[M+H]+	TRUE	178.05	C6H11NO3S	L-alpha-amino acids	XUHLIQGRKRUKPH-JDLXGLENSA-N	O=C(O)C(N)CS(=O)CC=C	17.84	178.05106:2044356 179.05441:201811 180.05777:59865	58.06631:7619 102.44081:3867 178.05096:169165	C_C	UC_R	28	20	27.7714	15.9286	43.7	5.1749	2.28033e-07	Dunn Test	3.42049e-07	****
2656	3.974	178.051	Alliin	MS2	[M+H]+	TRUE	178.05	C6H11NO3S	L-alpha-amino acids	XUHLIQGRKRUKPH-JDLXGLENSA-N	O=C(O)C(N)CS(=O)CC=C	17.84	178.05106:2044356 179.05441:201811 180.05777:59865	58.06631:7619 102.44081:3867 178.05096:169165	C_C	UC_E	28	15	30.4714	15.9286	46.4	5.19534	2.04351e-07	Dunn Test	3.42049e-07	****
n870	3.916	194.045	N-Acetyl Mesalazine	MS2	[M-H]-	TRUE	194.046	C9H9NO4	Acylaminobenzoic acid and derivatives	GEFDRROBUCULOD-UHFFFAOYSA-N	CC(=O)NC1=CC=C(O)C(=C1)C(O)=O	265.24	194.04517:4247255 195.04852:401907 196.05188:36659	62.31169:3462 150.05489:755195	C_C	UC_R	28	20	27.65	15.75	43.4	5.15227	2.57348e-07	Dunn Test	3.86021e-07	****
n387	2.011	152.034	5-Aminosalicylic acid	MS2	[M-H]-	TRUE	152.034	C7H7NO3	Aminobenzoic acids	KBOPZPXVLCULAV-UHFFFAOYSA-N	O=C(O)C1=CC(N)=CC=C1O	91.02	152.03423:433006 153.03758:42762 154.04094:12245	92.92624:3961 94.92345:8826 108.0441:76246 108.93351:3294 111.04077:3337 112.5178:3028 152.03407:36228	C_C	UC_E	28	15	30.231	16.0357	46.2667	5.15433	2.54533e-07	Dunn Test	3.99962e-07	****
n387	2.011	152.034	5-Aminosalicylic acid	MS2	[M-H]-	TRUE	152.034	C7H7NO3	Aminobenzoic acids	KBOPZPXVLCULAV-UHFFFAOYSA-N	O=C(O)C1=CC(N)=CC=C1O	91.02	152.03423:433006 153.03758:42762 154.04094:12245	92.92624:3961 94.92345:8826 108.0441:76246 108.93351:3294 111.04077:3337 112.5178:3028 152.03407:36228	C_C	UC_R	28	20	27.6143	16.0357	43.65	5.14562	2.66641e-07	Dunn Test	3.99962e-07	****
n871	4.209	194.045	N-Acetyl Mesalazine	MS2	[M-H]-	TRUE	194.046	C9H9NO4	Acylaminobenzoic acid and derivatives	GEFDRROBUCULOD-UHFFFAOYSA-N	CC(=O)NC1=CC=C(O)C(=C1)C(O)=O	530.97	194.04523:13137822 195.04858:1436675 196.05194:153914	150.05495:2534250	C_C	UC_R	28	20	26.9643	15.7857	42.75	5.0245	5.04751e-07	Dunn Test	7.57127e-07	****
3096	5.875	190.087	INDOLE-3-METHYL ACETATE	MS2	[M+H]+	TRUE	190.086	C11H11NO2	Indole-3-acetic acid derivatives	KTHADMDGDNYQRX-UHFFFAOYSA-N	COC(=O)CC1=CNC2=C1C=CC=C2	19.21	190.08742:1671406 191.09077:281269 192.09413:0	105.07128:4774 130.0661:592347 149.02425:39859 163.07631:4922 190.08713:63793	C_C	UC_E	28	15	-29.7167	41.25	11.5333	-5.06665	4.04879e-07	Dunn Test	1.21464e-06	****
2657	4.217	178.051	Alliin	MS2	[M+H]+	TRUE	178.05	C6H11NO3S	L-alpha-amino acids	XUHLIQGRKRUKPH-JDLXGLENSA-N	O=C(O)C(N)CS(=O)CC=C	30.95	178.05136:2265230 179.05471:242022 180.05807:1215234	79.02223:3479 92.05076:3568 178.05128:167350	C_C	UC_E	28	15	28.7214	16.6786	45.4	4.89696	9.73292e-07	Dunn Test	1.45994e-06	****
2657	4.217	178.051	Alliin	MS2	[M+H]+	TRUE	178.05	C6H11NO3S	L-alpha-amino acids	XUHLIQGRKRUKPH-JDLXGLENSA-N	O=C(O)C(N)CS(=O)CC=C	30.95	178.05136:2265230 179.05471:242022 180.05807:1215234	79.02223:3479 92.05076:3568 178.05128:167350	C_C	UC_R	28	20	26.7214	16.6786	43.4	4.97924	6.3833e-07	Dunn Test	1.45994e-06	****
3280	4.215	196.062	N-Acetyl Mesalazine	MS2	[M+H]+	TRUE	196.06	C9H9NO4	Acylaminobenzoic acid and derivatives	GEFDRROBUCULOD-UHFFFAOYSA-N	CC(=O)NC1=CC=C(O)C(=C1)C(O)=O	2767.25	196.06137:7138798 197.06472:922594 198.06808:82366	80.05011:9190 130.21442:3721 136.0399:443211 152.07147:29816 178.05058:598850	C_C	UC_R	28	20	26.9929	16.6071	43.6	5.02982	4.90935e-07	Dunn Test	1.47281e-06	****
3280	4.215	196.062	N-Acetyl Mesalazine	MS2	[M+H]+	TRUE	196.06	C9H9NO4	Acylaminobenzoic acid and derivatives	GEFDRROBUCULOD-UHFFFAOYSA-N	CC(=O)NC1=CC=C(O)C(=C1)C(O)=O	2767.25	196.06137:7138798 197.06472:922594 198.06808:82366	80.05011:9190 130.21442:3721 136.0399:443211 152.07147:29816 178.05058:598850	C_C	UC_E	28	15	28.6595	16.6071	45.2667	4.88641	1.02692e-06	Dunn Test	1.54038e-06	****
3279	3.973	196.062	N-Acetyl Mesalazine	MS2	[M+H]+	TRUE	196.06	C9H9NO4	Acylaminobenzoic acid and derivatives	GEFDRROBUCULOD-UHFFFAOYSA-N	CC(=O)NC1=CC=C(O)C(=C1)C(O)=O	1936.81	196.06198:4924110 197.06533:537628 198.06869:48990	70.42268:3367 80.05081:21179 108.04557:65333 136.04037:672139 141.09227:9625 152.07173:45286 178.05119:944313	C_C	UC_R	28	20	26.9429	16.8571	43.8	5.02051	5.15358e-07	Dunn Test	1.54607e-06	****
n386	1.579	152.034	3-AMINO-5-HYDROXYBENZOIC ACID	MS2	[M-H]-	TRUE	152.034	C7H7NO3	Hydroxybenzoic acid derivatives	QPEJHSFTZVMSJH-UHFFFAOYSA-N	C1=C(C=C(C=C1N)O)C(=O)O	549.26	152.03418:53966752 153.03753:5259468 154.04089:380391	66.48481:3827 92.92647:229700 94.92354:424432	C_C	UC_E	28	15	28.7381	16.9286	45.6667	4.8998	9.5932e-07	Dunn Test	2.04622e-06	****
n386	1.579	152.034	3-AMINO-5-HYDROXYBENZOIC ACID	MS2	[M-H]-	TRUE	152.034	C7H7NO3	Hydroxybenzoic acid derivatives	QPEJHSFTZVMSJH-UHFFFAOYSA-N	C1=C(C=C(C=C1N)O)C(=O)O	549.26	152.03418:53966752 153.03753:5259468 154.04089:380391	66.48481:3827 92.92647:229700 94.92354:424432	C_C	UC_R	28	20	25.9214	16.9286	42.85	4.83017	1.36414e-06	Dunn Test	2.04622e-06	****
14106	6.014	489.176	Biotin	MS1	[M+H]+	TRUE	489.18	C10H16N2O3S	Biotin and derivatives	YBJHBAHKTGYVGT-ZKWXMUAHSA-N	O=C1N[C@@H]2[C@@H](SC[C@@H]2N1)CCCCC(=O)O	3300.36	489.1756:550312 490.17895:209641 491.18231:70258	136.92331:11463 172.94368:104251 327.16373:28355 345.1752:49792	C_C	UC_E	28	15	-29.0714	43.0714	14	-4.95664	7.17236e-07	Dunn Test	2.15171e-06	****
1787	2.033	154.051	Mesalazine	MS2	[M+H]+	TRUE	154.05	C7H7NO3	Aminobenzoic acids	KBOPZPXVLCULAV-UHFFFAOYSA-N	NC1=CC(C(O)=O)=C(O)C=C1	32.37	154.05078:896491 155.05413:101929 156.05749:897181	80.05083:6208 108.04571:18162 136.04018:105372 154.05077:106343	C_C	UC_E	28	15	28.6667	17	45.6667	4.88763	1.02059e-06	Dunn Test	2.40112e-06	****
1787	2.033	154.051	Mesalazine	MS2	[M+H]+	TRUE	154.05	C7H7NO3	Aminobenzoic acids	KBOPZPXVLCULAV-UHFFFAOYSA-N	NC1=CC(C(O)=O)=C(O)C=C1	32.37	154.05078:896491 155.05413:101929 156.05749:897181	80.05083:6208 108.04571:18162 136.04018:105372 154.05077:106343	C_C	UC_R	28	20	25.75	17	42.75	4.79823	1.60075e-06	Dunn Test	2.40112e-06	****
3279	3.973	196.062	N-Acetyl Mesalazine	MS2	[M+H]+	TRUE	196.06	C9H9NO4	Acylaminobenzoic acid and derivatives	GEFDRROBUCULOD-UHFFFAOYSA-N	CC(=O)NC1=CC=C(O)C(=C1)C(O)=O	1936.81	196.06198:4924110 197.06533:537628 198.06869:48990	70.42268:3367 80.05081:21179 108.04557:65333 136.04037:672139 141.09227:9625 152.07173:45286 178.05119:944313	C_C	UC_E	28	15	27.6762	16.8571	44.5333	4.71875	2.37297e-06	Dunn Test	3.55945e-06	****
5434	6.047	253.197	h_193_quinbolone_m	MS1	[M+H]+	TRUE	253.195	C19H28O2	Androgens and derivatives	DYMROBVXGSLPAY-WDFDFUJVSA-N	C[C@]12C=C[C@@H](O)CC1CCC3C2CC[C@@]4(C)C3CCC4=O	12.05	253.19656:1737080 254.19991:640735 255.20327:0	53.27447:3718 79.05542:8541 105.07107:17905 121.1023:21322 135.11769:10187 155.08623:16927 179.10796:50345 185.13414:18215 238.17227:10781	C_C	UC_E	28	15	-28.3667	42.5	14.1333	-4.83648	1.32161e-06	Dunn Test	3.96483e-06	****
14283	9.936	495.408	alpha-TOCHOPHERYL ACETATE	MS1	[M+H]+	TRUE	495.403	C31H52O3	Vitamin E compounds	ZAKOWWREFLAJOT-UHFFFAOYSA-N	O=C(OC=1C(=C(C=2OC(C)(CCC2C1C)CCCC(C)CCCC(C)CCCC(C)C)C)C)C	10414	495.40805:2008273 496.4114:768106 497.41476:352129	69.07116:56143 76.57345:5418 81.07119:53221 93.07116:30079 133.0869:15140 177.12778:7967 187.14919:10384 235.17119:7533 317.25156:10794	C_C	UC_E	28	15	-27.8786	43.6786	15.8	-4.75326	2.00166e-06	Dunn Test	6.00497e-06	****
9978	6.009	369.168	(Z)-5,8,11-trihydroxyoctadec-9-enoic acid	MS1	[M+H]+	TRUE	369.175	C18H34O5	Long-chain fatty acids	FITAKYVPWCVTII-QBFSEMIESA-N	O=C(O)CCCC(O)CCC(O)C=CC(O)CCCCCCC	45.87	369.17538:397401 370.17873:87023 371.18209:38269	67.05556:9687 95.08675:23796 105.07103:14754 121.10218:13367 131.08655:15733 145.10188:20691 189.16405:6392 211.14941:11403 225.16647:8141	C_C	UC_E	28	15	-27.6643	42.4643	14.8	-4.71672	2.39675e-06	Dunn Test	7.19026e-06	****
n5952	9.36	535.401	UDP-xylose	MS2	[M-H]-	TRUE	535.41	C14H22N2O16P2	Pyrimidine ribonucleoside diphosphates	DQQDLYVHOTZLOR-WJCCNOJNSA-N	C1C(C(C(C(O1)OP(=O)(O)OP(=O)(O)OCC2C(C(C(O2)N3C=CC(=O)NC3=O)O)O)O)O)O	3332.95	535.40118:3126352 536.40453:1071829 537.40789:2256016	76.95226:4897 115.03862:34486 315.25714:6605 403.35419:8973 455.39185:10582 499.37793:23034	C_C	UC_E	28	15	-26.85	44.25	17.4	-4.57789	4.69696e-06	Dunn Test	1.40909e-05	****
12811	6.463	448.309	glycohyocholic acid	MS1	[M+H]+	TRUE	448.306	C26H43NO6	Glycinated bile acids and derivatives	ZQYUKJFJPJDMMR-ZDWCHQGWSA-N	C[C@H](CCC(=O)NCC(=O)O)[C@H]1CC[C@@H]2[C@@]1(CC[C@H]3[C@H]2[C@@H]([C@@H]([C@H]4[C@@]3(CC[C@H](C4)O)C)O)O)C	37.93	448.3089:2797630 449.31225:989830 450.31561:220216	56.55467:4644 69.07106:7758 133.10191:11424 187.14944:9395 199.1503:26579 259.16919:15074	C_C	UC_E	28	15	-26.4429	41.6429	15.2	-4.50847	6.52969e-06	Dunn Test	1.95891e-05	****
13273	6.79	463.236	HYDROCORTISONE HEMISUCCINATE	MS1	[M+H]+	TRUE	463.234	C25H34O8	Gluco/mineralocorticoids, progestogins and derivatives	VWQWXZAWFPZJDA-CGVGKPPMSA-N	C[C@@]12C[C@H](O)[C@H]3[C@@H](CCC4=CC(=O)CC[C@]34C)[C@@H]2CC[C@]1(O)C(=O)COC(=O)CCC(=O)O	386.62	463.23578:18277266 464.23913:6009682 465.24249:1055291	69.03481:8340 71.01405:43309 85.0297:251470 99.00903:33590 109.10239:33663 131.05026:13587 159.02979:55508 189.09184:27775 203.10789:59049 227.14348:13086 243.13977:22091 257.15375:8044 285.186:45995	C_C	UC_E	28	15	-26.4071	39.6071	13.2	-4.50238	6.71965e-06	Dunn Test	2.0159e-05	****
5174	1.575	247.044	NOA407475	MS1	[M+H]+	TRUE	247.042	C8H11ClN4OS	2,5-disubstituted thiazoles	JDTUGRDKAOPKRI-UHFFFAOYSA-N	Clc2ncc(CN1COCN(C)C1=N)s2	30.35	247.04424:3271987 248.04759:354905 249.05095:136139	85.02979:6571 168.91827:81263 171.90529:12658 209.94537:67188	C_C	UC_E	28	15	-26.1833	42.25	16.0667	-4.46422	8.03605e-06	Dunn Test	2.41081e-05	****
n826	3.552	188.986	2,4-Dichloro-3,5-dimethylphenol	MS2	[M-H]-	TRUE	188.988	C8H8Cl2O	Dichlorobenzenes	IYOLBFFHPZOQGW-UHFFFAOYSA-N	CC1=CC(O)=C(Cl)C(C)=C1Cl	53.27	188.98572:1367879 189.98907:85635 190.99243:66647	61.98677:9008 92.86129:3263 188.98558:39478	C_C	UC_E	28	15	-25.6429	40.6429	15	-4.37207	1.23074e-05	Dunn Test	3.69221e-05	****
n124	3.553	109.028	Catechol	MS2	[M-H]-	TRUE	109.029	C6H6O2	Catechols	YCIMNLLNPGFGHC-UHFFFAOYSA-N	OC1=CC=CC=C1O	9.73	109.02798:304835 110.03133:34886 111.03469:27855	63.03687:2535 64.94407:5385 109.02825:22608	C_C	UC_E	28	15	-25.6381	40.5714	14.9333	-4.37126	1.23532e-05	Dunn Test	3.70597e-05	****
n4176	9.786	410.177	Fluvastatin	MS2	[M-H]-	TRUE	410.177	C24H26FNO4	Phenylpyrroles	FJLGEFLZQAZZCD-MCBHFWOFSA-N	CC(C)n1c2ccccc2c(c1/C=C/[C@H](C[C@H](CC(=O)O)O)O)c3ccc(cc3)F	1908.01	410.17737:1910164 411.18072:631217 412.18408:145478	77.48907:4411 86.82891:5257 99.9244:105409 281.24921:68075	C_C	UC_E	28	15	25.5333	20	45.5333	4.3534	1.34044e-05	Dunn Test	4.02132e-05	****
6558	9.844	281.249	Linoleic acid	MS1	[M+H-H2O]+	TRUE	281.25	C18H32O2	Lineolic acids and derivatives	OYHQOLUKZRVURQ-HZJYTTRNSA-N	CCCCCC=CCC=CCCCCCCCC(=O)O	17.29	281.24933:5048130 282.25268:1248932 283.25604:500394	55.05558:62142 57.07121:114399 71.08687:131845 91.05542:20634 95.08674:130141 107.08677:45813 203.62425:4676	C_C	UC_E	28	15	-25.3024	43.0357	17.7333	-4.31402	1.60312e-05	Dunn Test	4.80937e-05	****
5506	5.712	255.212	h_282_4_androstene_3a_17b_diol	MS1	[M+H]+	TRUE	255.211	C19H30O2	Androgens and derivatives	BTTWKVFKBPAFDK-KYQPOWKGSA-N	C[C@]12[C@]([H])([C@@]3(CCC4=C[C@H](O)CC[C@@]4([C@]3(CC2)[H])C)[H])CC[C@@H]1O	6.58	255.21202:1822390 256.21537:469935 257.21873:39825	81.07117:29008 95.08666:28317 139.86075:4397 145.10191:44126 161.13335:25301 185.13304:9429 213.16304:5797	C_C	UC_E	28	15	-24.7929	41.3929	16.6	-4.22715	2.36673e-05	Dunn Test	7.10019e-05	****
9550	6.993	357.281	Litocholic Acid	MS2	[M+H]+	TRUE	357.279	C24H40O4	Dihydroxy bile acids, alcohols and derivatives	DGABKXLVXPYZII-SIBKNCMHSA-N	[H][C@]12[C@@H](O)C[C@]3([C@@H]([C@]4(C)CC[C@@H]3[C@@]1(C)CC[C@@H](O)C2)CC[C@@H]4[C@@H](CCC(O)=O)C)[H]	2870.4	357.28079:14048988 358.28414:3321692 359.2875:681955	55.0556:69780 67.05555:96866 69.07133:50575 93.07099:158268 101.06078:133327 109.10908:24696 131.08672:44604 133.10225:242020 145.10211:97909 159.11797:114700 173.13379:85897 181.12323:98513 184.07478:88034 193.12331:93055 197.13336:24750 211.14993:67788 221.15511:113511 247.17047:174561 261.18622:119579 357.23846:23682	C_C	UC_E	28	15	-24.3524	40.2857	15.9333	-4.15205	3.29515e-05	Dunn Test	9.88546e-05	****
n5577	6.779	507.224	NCGC00380320-01_C25H34O8_1H-Furo[3,4-b]xanthene-9-propanoic acid, 3,5a,6,7,8,9,9a,10-octahydro-7-hydroxy-8-(1-hydroxy-1-methylethyl)-11-methoxy-4,5a,9-trimethyl-1-oxo-, (5aS,9R,9aR)-	MS2	[M-H]-	TRUE	507.224	C25H34O8	Xanthenes	NNOMPFCNQCRAIO-RQAAHYCXSA-N	COC1=C2C[C@H]3[C@](C)(CC(O)C(C(C)(C)O)[C@]3(C)CCC(O)=O)OC2=C(C)C4=C1C(=O)OC4	28946.4	507.22443:26599356 508.22778:8398439 509.23114:1689066	54.57511:5148 59.01234:78306 75.00727:185887 103.00221:46116 285.18634:53230	C_C	UC_E	28	15	-24.2595	39.3929	15.1333	-4.13621	3.53082e-05	Dunn Test	0.000105925	***
1494	3.371	146.061	3-Formylindole	MS2	[M+H]+	TRUE	146.06	C9H7NO	Indoles	OLNJUISKUQQNIM-UHFFFAOYSA-N	C1=CC=C2C(=C1)C(=CN2)C=O	83.33	146.06061:1870058 147.06396:248185 148.06732:68998	75.73564:3152 84.9608:4533 118.06583:88130 146.06047:63994	C_C	UC_E	28	15	-24.169	38.0357	13.8667	-4.12079	3.77578e-05	Dunn Test	0.000113273	***
n1321	5.124	226.018	3-[(4-chlorobenzoyl)amino]propanoic acid	MS2	[M-H]-	TRUE	226.028	C10H10ClNO3	Beta amino acids and derivatives	ZCGLNFAUVVHTQO-UHFFFAOYSA-N	C1=CC(=CC=C1C(=O)NCCC(=O)O)Cl	162.26	226.0179:8924081 227.02125:944270 228.02461:469339	62.39599:6413 79.95589:526641 96.95884:10074 131.03654:84145	C_C	UC_E	28	15	-24.019	42.2857	18.2667	-4.09521	4.21779e-05	Dunn Test	0.000126534	***
975	3.373	132.082	2-Methylindole	MS1	[M+H]+	TRUE	132.081	C9H9N	Indoles	BHNHHSOHWZKFOX-UHFFFAOYSA-N	CC1=CC2=CC=CC=C2N1	12.07	132.08182:1892045 133.08517:290233 134.08853:65307	60.08205:6898 69.07114:11170 73.02966:13215 108.95919:6358	C_C	UC_E	28	15	-23.6952	38.4286	14.7333	-4.04	5.34502e-05	Dunn Test	0.00016035	***
n4824	6.972	455.248	SLCA - Sulfolithocholic acid	MS2	[M-H2O-H]-	TRUE	455.247	C24H40O6S	Bile acids, alcohols and derivatives	AXDXVEYHEODSPN-HVATVPOCSA-N	CC(CCC(=O)O)C1CCC2C1(CCC3C2CCC4C3(CCC(C4)OS(=O)(=O)O)C)C	3339.77	455.24826:3971692 456.25161:1271533 457.25497:264412	71.10325:4825 81.94237:5442 325.18433:6767	C_C	UC_E	28	15	-23.631	41.9643	18.3333	-4.02904	5.60042e-05	Dunn Test	0.000168012	***
5648	9.736	259.191	dibutyladipate	MS1	[M+H]+	TRUE	259.19	C14H26O4	Fatty acid esters	XTJFFFGAUHQWII-UHFFFAOYSA-N	CCCCOC(=O)CCCCC(=O)OCCCC	1.66	259.19104:4493305 260.19439:652366 261.19775:0	55.05528:9641 67.05523:12426 69.07093:45428 91.70151:4432 93.07072:37421 119.08605:6279 131.08603:9498 175.11176:7659 177.16444:13850	C_C	UC_E	28	15	-23.6167	42.75	19.1333	-4.02661	5.65872e-05	Dunn Test	0.000169762	***
13272	7.22	463.236	HYDROCORTISONE HEMISUCCINATE	MS1	[M+H]+	TRUE	463.234	C25H34O8	Gluco/mineralocorticoids, progestogins and derivatives	VWQWXZAWFPZJDA-CGVGKPPMSA-N	C[C@@]12C[C@H](O)[C@H]3[C@@H](CCC4=CC(=O)CC[C@]34C)[C@@H]2CC[C@]1(O)C(=O)COC(=O)CCC(=O)O	180.42	463.23572:7422374 464.23907:3057258 465.24243:654984	97.10239:10225 113.02485:20861 131.03519:15316 179.10852:16156 191.10797:413491 269.19351:13085	C_C	UC_E	28	15	-23.5976	40.4643	16.8667	-4.02336	5.73735e-05	Dunn Test	0.000172121	***
2716	8.923	179.18	D(-)-Gulono-gamma-lactone	MS1	[M+H]+	TRUE	179.18	C6H10O6	Gamma butyrolactones	SXZYCXMUPBBULW-LECHCGJUSA-N	C(C(C1C(C(C(=O)O1)O)O)O)O	5.96	179.18044:2443372 180.18379:272255 181.18715:0	65.03997:6527 67.05556:238658 93.07113:15844 107.08667:9805 123.11789:57876 155.97569:11971 179.06651:9824	C_C	UC_R	28	20	21.3	22.25	43.55	3.96902	7.21686e-05	Dunn Test	0.000216506	***
n5069	6.328	471.243	SDCA - Sulfodeoxycholic acid	MS2	[M-H]-	TRUE	471.242	C24H40O7S	Monohydroxy bile acids, alcohols and derivatives	ARGCPGOJOKCMSW-PRIGKXSZSA-N	CC(CCC(=O)O)C1CCC2C1(C(CC3C2CCC4C3(CCC(C4)OS(=O)(=O)O)C)O)C	404.51	471.2431:7096599 472.24645:2237422 473.24981:569249	71.93134:6357 199.66309:6648 471.24316:3347955	C_C	UC_E	28	15	-23.181	40.7143	17.5333	-3.95232	7.73973e-05	Dunn Test	0.000232192	***
n4195	5.608	411.186	[4,8-dihydroxy-3-(3-methoxy-3-oxoprop-1-en-2-yl)-8a-methyl-5-oxo-1,2,3,4,4a,6,7,8-octahydronaphthalen-2-yl] 3,4-dihydroxy-2-methylidenebutanoate	MS2	[M-H]-	TRUE	411.193	C20H28O9	Beta hydroxy acids and derivatives	NOGWCMMYTAXOCY-UHFFFAOYSA-N	O=C(OC)C(=C)C1C(O)C2C(=O)CCC(O)C2(C)CC1OC(=O)C(=C)C(O)CO	342.24	411.18561:1550336 412.18896:404383 413.19232:578797	57.22683:4973	C_C	UC_E	28	15	-23.1524	40.2857	17.1333	-3.94745	7.89886e-05	Dunn Test	0.000236966	***
6229	6.226	273.223	MLS000069748-01!5ALPHA-ANDROST-16-EN-3-ONE	MS1	[M+H]+	TRUE	273.223	C19H28O	Androgens and derivatives	HFVMLYAGWXSTQI-QYXZOKGRSA-N	C[C@@]12CC[C@H]3[C@@H](CC[C@H]4CC(=O)CC[C@@]43C)[C@@H]2CC=C1	32.04	273.22293:2645382 274.22628:543147 275.22964:0	67.05539:18351 105.07097:29496 131.08672:22961 159.11801:34194 189.16536:22739 199.14966:76593 215.181:147987 273.06769:5192567	C_C	UC_E	28	15	-23.1214	40.3214	17.2	-3.94217	8.07474e-05	Dunn Test	0.000242242	***
6339	7.026	276.233	phenylethylamide 275	MS1	[M+NH4]+	TRUE	276.231	C18H29NO	N-acyl amines	XDDJYYVXLXUTSA-UHFFFAOYSA-N	O=C(CCCCCCCCC)NCCC1=CC=CC=C1	1073.68	276.23267:6856348 277.23602:1873680 278.23938:472513	53.07966:5235 57.07101:455321 79.05518:14950 85.10216:57956 107.04968:5269 149.0239:161816 157.10164:9398 159.1174:52359 175.11232:13175 179.10722:364842 217.15947:22047 235.17:4203623 261.14874:29413	C_C	UC_E	28	15	23.0595	23.6071	46.6667	3.93162	8.43767e-05	Dunn Test	0.00025313	***
n1996	3.813	271.071	Hypoxanthine	MS2	[M-H]-	TRUE	271.07	C5H4N4O	Hypoxanthines	FDGQSTZJBFJUBT-UHFFFAOYSA-N	C1=NC2=C(N1)C(=O)N=CN2	49.33	271.07059:1947952 272.07394:264363 273.0773:31736	72.00755:25574 186.0551:6735	C_C	UC_E	28	15	-22.9952	38.9286	15.9333	-3.92066	8.83084e-05	Dunn Test	0.000264925	***
1494	3.371	146.061	3-Formylindole	MS2	[M+H]+	TRUE	146.06	C9H7NO	Indoles	OLNJUISKUQQNIM-UHFFFAOYSA-N	C1=CC=C2C(=C1)C(=CN2)C=O	83.33	146.06061:1870058 147.06396:248185 148.06732:68998	75.73564:3152 84.9608:4533 118.06583:88130 146.06047:63994	UC_E	UC_R	15	20	23.2833	13.8667	37.15	3.71879	0.000200176	Dunn Test	0.000300264	***
n2788	6.314	321.148	8:1+2O fatty acyl hexoside	MS2	[M-H2O-H]-	TRUE	321.155	C14H26O8	Fatty acyl glycosides of mono- and disaccharides	YUPCLHHTUNDMAN-UHFFFAOYSA-N	O=C(OCCCC)CC(OC1OC(CO)C(O)C(O)C1(O))C	113.83	321.14807:1745421 322.15142:239970 323.15478:150033	78.95757:288418	C_C	UC_R	28	20	20.7571	21.8929	42.65	3.86787	0.000109792	Dunn Test	0.000329377	***
17140	7.364	585.275	Haematoidin	MS1	[2M+H]+	TRUE	585.271	C33H36N4O6	Bilirubins	BPYKTIZUTYGOLE-IFADSCNNSA-N	C=CC1=C(C)/C(=C/c2[nH]c(Cc3[nH]c(/C=C4\N=C(O)C(C)=C4C=C)c(C)c3CCC(=O)O)c(CCC(=O)O)c2C)N=C1O	14526.5	585.2746:3535414 586.27795:1641289 587.28131:311388	225.10379:11070 239.12009:11627 257.13062:27199 271.1459:116036 284.11789:33407	C_C	UC_E	28	15	-22.6024	39.5357	16.9333	-3.85367	0.000116359	Dunn Test	0.000349076	***
6578	2.856	282.122	1-Methyladenosine	MS2	[M+H]+	TRUE	282.12	C11H15N5O4	Purine nucleosides	GFYLSDSUCHVORB-IOSLPCCCSA-N	N=C1C=2N=CN(C2N=CN1C)C3OC(CO)C(O)C3O	5.26	282.12192:1298669 283.12527:200818 284.12863:22895	54.72879:3542 55.88613:3471 150.07864:574382 151.08282:4333 275.75723:4296	C_C	UC_E	28	15	22.569	23.9643	46.5333	3.84799	0.000119091	Dunn Test	0.000357272	***
3096	5.875	190.087	INDOLE-3-METHYL ACETATE	MS2	[M+H]+	TRUE	190.086	C11H11NO2	Indole-3-acetic acid derivatives	KTHADMDGDNYQRX-UHFFFAOYSA-N	COC(=O)CC1=CNC2=C1C=CC=C2	19.21	190.08742:1671406 191.09077:281269 192.09413:0	105.07128:4774 130.0661:592347 149.02425:39859 163.07631:4922 190.08713:63793	UC_E	UC_R	15	20	22.8667	11.5333	34.4	3.65224	0.000259958	Dunn Test	0.000389937	***
n5576	7.224	507.224	NCGC00380320-01_C25H34O8_1H-Furo[3,4-b]xanthene-9-propanoic acid, 3,5a,6,7,8,9,9a,10-octahydro-7-hydroxy-8-(1-hydroxy-1-methylethyl)-11-methoxy-4,5a,9-trimethyl-1-oxo-, (5aS,9R,9aR)-	MS2	[M-H]-	TRUE	507.224	C25H34O8	Xanthenes	NNOMPFCNQCRAIO-RQAAHYCXSA-N	COC1=C2C[C@H]3[C@](C)(CC(O)C(C(C)(C)O)[C@]3(C)CCC(O)=O)OC2=C(C)C4=C1C(=O)OC4	11232.1	507.22415:11323669 508.2275:3400226 509.23086:643757	59.01232:18136 99.00713:14880 193.03487:36940 244.14641:10166	C_C	UC_E	28	15	-22.4357	40.0357	17.6	-3.82526	0.000130635	Dunn Test	0.000391906	***
n424	1.631	157.011	PFCA-H; C4H5F3O3	MS2	[M-H]-	TRUE	157.012	C4H5F3O3	Carboxylic acids	ICSOIMDWVVEKBW-UHFFFAOYSA-N	O=C(O)COCC(F)(F)F	72.67	157.01091:8357766 158.01426:229288 159.01762:93150	71.01218:9600 87.00755:14840	C_C	UC_E	28	15	22.3881	24.6786	47.0667	3.81714	0.000135008	Dunn Test	0.000405025	***
5507	6.225	255.212	h_282_4_androstene_3a_17b_diol	MS1	[M+H-H2O]+	TRUE	255.211	C19H30O2	Androgens and derivatives	BTTWKVFKBPAFDK-KYQPOWKGSA-N	C[C@]12[C@]([H])([C@@]3(CCC4=C[C@H](O)CC[C@@]4([C@]3(CC2)[H])C)[H])CC[C@@H]1O	9.81	255.21245:3891403 256.2158:918627 257.21916:170164	79.05544:14617 91.05547:19987 95.08693:34956 131.08646:17737 133.1021:17987 159.11803:42725 173.13388:43428 189.1653:26045 255.15768:30500	C_C	UC_E	28	15	-22.269	39.5357	17.2667	-3.79684	0.000146552	Dunn Test	0.000439655	***
6342	8.045	276.234	phenylethylamide 275	MS1	[M+H]+	TRUE	276.231	C18H29NO	N-acyl amines	XDDJYYVXLXUTSA-UHFFFAOYSA-N	O=C(CCCCCCCCC)NCCC1=CC=CC=C1	585.87	276.23407:1030228 277.23742:246434 278.24078:341345	67.05539:6243 97.10232:17058 117.07116:13302 133.10233:39014 145.10266:29406 199.14978:14300	C_C	UC_R	28	20	20.2571	21.3929	41.65	3.7747	0.000160203	Dunn Test	0.000480609	***
6672	9.914	284.297	C18(Plasm)-18:1 PC	MS1	[M+H]+	TRUE	284.294	C44H86NO7P	1-(1Z-alkenyl),2-acyl-glycerophosphocholines	ZOTYCHIFTCFAHC-DJRFHFPXSA-N	CCCCCCCC/C=C\CCCCCC/C=C\OCC(COP(=O)([O-])OCC[N+](C)(C)C)OC(=O)CCCCCCCCCCCCCCCCC	2878.22	284.29651:267904016 285.29986:85100544 286.30322:8488739	55.05569:49946 72.08195:45209 83.08686:170940 88.07693:1598322 95.08675:79631 100.07674:131392 114.09251:49349 271.62112:19495	C_C	UC_R	28	20	20.1286	21.0714	41.2	3.75074	0.000176315	Dunn Test	0.000528945	***
13273	6.79	463.236	HYDROCORTISONE HEMISUCCINATE	MS1	[M+H]+	TRUE	463.234	C25H34O8	Gluco/mineralocorticoids, progestogins and derivatives	VWQWXZAWFPZJDA-CGVGKPPMSA-N	C[C@@]12C[C@H](O)[C@H]3[C@@H](CCC4=CC(=O)CC[C@]34C)[C@@H]2CC[C@]1(O)C(=O)COC(=O)CCC(=O)O	386.62	463.23578:18277266 464.23913:6009682 465.24249:1055291	69.03481:8340 71.01405:43309 85.0297:251470 99.00903:33590 109.10239:33663 131.05026:13587 159.02979:55508 189.09184:27775 203.10789:59049 227.14348:13086 243.13977:22091 257.15375:8044 285.186:45995	UC_E	UC_R	15	20	22.25	13.2	35.45	3.55375	0.000379779	Dunn Test	0.000569668	***
n3905	7.003	391.286	Deoxycholate	MS2	[M-H]-	TRUE	391.285	C24H40O4	Dihydroxy bile acids, alcohols and derivatives	KXGVEGMKQFWNSR-LLQZFEROSA-N	C(C1(C)4)([H])(C(C)CCC(O)=O)CCC1(C(C3([H])CC4O)([H])CCC(C3(C)2)([H])CC(O)CC2)[H]	6257.46	391.28595:463031 392.2893:146047 393.29266:0	51.88011:4055 59.32944:5951 80.23346:4144 84.47717:4278 109.22073:4643 129.55261:4528 136.00455:5177 173.99535:4803 258.91632:4499 316.3089:5732 345.27637:4585 391.28592:190605	C_C	UC_E	28	15	-21.8405	40.1071	18.2667	-3.72377	0.00019627	Dunn Test	0.000588809	***
6633	6.152	283.243	2-(N-butylacetamido)-N-cyclohexylbutanamide	MS1	[M+H]+	TRUE	283.238	C16H30N2O2	Tertiary carboxylic acid amides	PTXYUQCTWNHEEB-UHFFFAOYSA-N	CCCCN(C(C)=O)C(CC)C(=O)NC1CCCCC1	9.38	283.2431:1514508 284.24645:338192 285.24981:0	55.05543:8320 69.07101:9608 93.07097:5639 109.1019:10632 131.08655:6874 149.13368:9872	C_C	UC_E	28	15	-21.6714	39.0714	17.4	-3.69495	0.000219932	Dunn Test	0.000659796	***
1984	2.647	159.029	HYPOXANTHINE	MS1	[M+H]+	TRUE	159.028	C5H4N4O	Hypoxanthines	FDGQSTZJBFJUBT-UHFFFAOYSA-N	OC1=NC=NC2=C1NC=N2	12.84	159.02863:17575274 160.03198:1191836 161.03534:148493	57.07118:13244 90.94872:58705 107.95144:24062 153.95639:27156	C_C	UC_E	28	15	21.5548	22.1786	43.7333	3.67506	0.000237797	Dunn Test	0.000713391	***
n4176	9.786	410.177	Fluvastatin	MS2	[M-H]-	TRUE	410.177	C24H26FNO4	Phenylpyrroles	FJLGEFLZQAZZCD-MCBHFWOFSA-N	CC(C)n1c2ccccc2c(c1/C=C/[C@H](C[C@H](CC(=O)O)O)O)c3ccc(cc3)F	1908.01	410.17737:1910164 411.18072:631217 412.18408:145478	77.48907:4411 86.82891:5257 99.9244:105409 281.24921:68075	C_C	UC_R	28	20	18.65	20	38.65	3.47522	0.00051043	Dunn Test	0.000765645	***
6011	3.058	269.089	N-acetyltryptophan	MS1	[M+H]+	TRUE	269.09	C13H14N2O3	N-acyl-alpha amino acids	DZTHIGRZJZPRDV-UHFFFAOYSA-N	O=C(O)C(N=C(O)C)CC1=CNC=2C=CC=CC21	5.95	269.08948:2435399 270.09283:346492 271.09619:53931	52.96977:4081 111.2649:3761	C_C	UC_R	28	20	19.5929	23.3571	42.95	3.65091	0.000261309	Dunn Test	0.000783928	***
n1553	1.596	243.062	Pseudouridine	MS2	[M-H]-	TRUE	243.062	C9H12N2O6	Nucleoside and nucleotide analogues	PTJWIQPHWPFNBW-GBNDHIKLSA-N	OC1=NC=C(C(O)=N1)C2OC(CO)C(O)C2O	36.49	243.06236:1311222 244.06571:215119 245.06907:75896	99.00694:6691 110.02334:62985 153.02951:132327 183.04034:11167	C_C	UC_E	28	15	21.4048	23.9286	45.3333	3.64948	0.00026277	Dunn Test	0.00078831	***
n1013	3.383	203.082	(D)-Tryptophan	MS2	[M-H]-	TRUE	203.082	C11H12N2O2	Indolyl carboxylic acids and derivatives	QIVBCDIJIAJPQS-VIFPVBQESA-N	O=C(O)C(N)CC1=CNC=2C=CC=CC21	95.64	203.08209:3431863 204.08544:427122 205.0888:29173	72.00754:76885 74.0232:104791 116.04919:248824 130.06509:7871 142.06508:66744 159.09172:40526 186.05565:10074 190.8837:4304 203.08205:80544	C_C	UC_E	28	15	-21.3667	38.5	17.1333	-3.64299	0.000269493	Dunn Test	0.000808479	***
n3904	9.01	391.286	Hyodeoxycholic acid	MS2	[M+FA-H]-	TRUE	391.286	C24H40O4	Dihydroxy bile acids, alcohols and derivatives	DGABKXLVXPYZII-CDONHWFASA-N	C[C@H](CCC(=O)O)[C@H]1CC[C@@H]2[C@@]1(CC[C@H]3[C@H]2C[C@@H](C4[C@@]3(CC[C@H](C4)O)C)O)C	2335.77	391.28604:1283362 392.28939:364747 393.29275:167829	117.33035:4556 249.33809:6082	C_C	UC_R	28	20	-18.5	45.75	27.25	-3.44727	0.000566279	Dunn Test	0.000849419	***
7280	7.361	299.141	falcarindiol	MS1	[M+H]+	TRUE	299.141	C17H24O2	Long-chain fatty alcohols	QWCNQXNAFCBLLV-RCQSYPNMSA-N	OC(C#CC#CC(O)C=CCCCCCCC)C=C	6.59	299.14053:940713 300.14388:158366 301.14724:844982	86.09789:6108 184.07468:6620 212.13242:13666 240.12683:24526 284.11597:19386	C_C	UC_E	28	15	-21.2881	38.8214	17.5333	-3.62959	0.000283872	Dunn Test	0.000851615	***
n5952	9.36	535.401	UDP-xylose	MS2	[M-H]-	TRUE	535.41	C14H22N2O16P2	Pyrimidine ribonucleoside diphosphates	DQQDLYVHOTZLOR-WJCCNOJNSA-N	C1C(C(C(C(O1)OP(=O)(O)OP(=O)(O)OCC2C(C(C(O2)N3C=CC(=O)NC3=O)O)O)O)O)O	3332.95	535.40118:3126352 536.40453:1071829 537.40789:2256016	76.95226:4897 115.03862:34486 315.25714:6605 403.35419:8973 455.39185:10582 499.37793:23034	C_C	UC_R	28	20	-18.45	44.25	25.8	-3.43795	0.000586126	Dunn Test	0.000879189	***
n4727	6.173	448.308	glycohyodeoxycholic acid	MS2	[M-H]-	TRUE	448.307	C26H43NO5	Glycinated bile acids and derivatives	SPOIYSFQOFYOFZ-BRDORRHWSA-N	C[C@H](CCC(=O)NCC(=O)O)[C@H]1CC[C@@H]2[C@@]1(CC[C@H]3[C@H]2C[C@@H]([C@H]4[C@@]3(CC[C@H](C4)O)C)O)C	234030	448.30682:1011977 449.31017:288612 450.31353:159965	50.67751:4399 71.08409:4904 74.02318:157420 91.8111:4739 362.53415:5070 386.31064:6203 448.30704:219802	UC_E	UC_R	15	20	22.5833	16.8667	39.45	3.60699	0.000309769	Dunn Test	0.000929307	***
n269	1.582	135.03	Inosine	MS2	[M+FA-H]-	TRUE	135.03	C10H12N4O5	Purine nucleosides	UGQMRVRMYYASKQ-KQYNXXCUSA-N	OC[C@@H](O1)[C@@H](O)[C@@H](O)[C@@H]1n(c3)c(N=2)c(n3)C(=O)NC2	92.33	135.02997:2951893 136.03332:258186 137.03668:204977	65.01289:8083 92.02394:324284	C_C	UC_E	28	15	21.119	22.2143	43.3333	3.60077	0.000317279	Dunn Test	0.000951837	***
6929	1.601	291.071	inosine	MS2	[M+Na]+	TRUE	291.07	C10H12N4O5	Purine nucleosides	UGQMRVRMYYASKQ-KQYNXXCUSA-N	O=C1N=CNC2=C1N=CN2C3OC(CO)C(O)C3O	12472.9	291.07071:4045470 292.07406:602996 293.07742:173472	80.94891:27968 159.02829:1280184	C_C	UC_R	28	20	19.2929	23.1071	42.4	3.59501	0.000324377	Dunn Test	0.000973131	***
6930	3.06	291.072	inosine	MS2	[M+Na]+	TRUE	291.07	C10H12N4O5	Purine nucleosides	UGQMRVRMYYASKQ-KQYNXXCUSA-N	O=C1N=CNC2=C1N=CN2C3OC(CO)C(O)C3O	1116.02	291.0715:8878609 292.07485:1200699 293.07821:198064	72.07523:4090 111.90253:4089 159.02863:641136	C_C	UC_R	28	20	19.1929	22.6071	41.8	3.57638	0.000348388	Dunn Test	0.00104516	**
975	3.373	132.082	2-Methylindole	MS1	[M+H]+	TRUE	132.081	C9H9N	Indoles	BHNHHSOHWZKFOX-UHFFFAOYSA-N	CC1=CC2=CC=CC=C2N1	12.07	132.08182:1892045 133.08517:290233 134.08853:65307	60.08205:6898 69.07114:11170 73.02966:13215 108.95919:6358	UC_E	UC_R	15	20	21.2167	14.7333	35.95	3.38871	0.000702228	Dunn Test	0.00105334	**
n5471	6.166	498.29	taurohyodeoxycholic acid	MS2	[M-H]-	TRUE	498.289	C26H45NO6S	Taurinated bile acids and derivatives	HMXPOCDLAFAFNT-QMKMXMJNSA-N	C[C@H](CCC(=O)NCCS(=O)(=O)O)[C@H]1CC[C@@H]2[C@@]1(CC[C@H]3[C@H]2C[C@@H]([C@H]4[C@@]3(CC[C@H](C4)O)C)O)C	25348.5	498.29016:489574336 499.29351:174719776 500.29687:43711508	67.09937:260245 426.89786:297645	C_C	UC_E	28	15	-20.4429	36.6429	16.2	-3.48548	0.000491258	Dunn Test	0.00109499	**
n5471	6.166	498.29	taurohyodeoxycholic acid	MS2	[M-H]-	TRUE	498.289	C26H45NO6S	Taurinated bile acids and derivatives	HMXPOCDLAFAFNT-QMKMXMJNSA-N	C[C@H](CCC(=O)NCCS(=O)(=O)O)[C@H]1CC[C@@H]2[C@@]1(CC[C@H]3[C@H]2C[C@@H]([C@H]4[C@@]3(CC[C@H](C4)O)C)O)C	25348.5	498.29016:489574336 499.29351:174719776 500.29687:43711508	67.09937:260245 426.89786:297645	UC_E	UC_R	15	20	21.15	16.2	37.35	3.37806	0.000729992	Dunn Test	0.00109499	**
2454	3.47	172.132	Gabapentin (Neurontin)	MS1	[M+H]+	TRUE	172.133	C9H17NO2	Gamma amino acids and derivatives	UGJMXCAKCUNAIE-UHFFFAOYSA-N	C1CCCC(C1)(CC(O)=O)CN	5.67	172.13226:524036 173.13561:83458 174.13897:265497	98.04886:851717 129.05084:1219716	UC_E	UC_R	15	20	-22.2833	46.5333	24.25	-3.55907	0.000372163	Dunn Test	0.00111649	**
n1012	3.813	203.082	L-Tryptophan	MS2	[M-H]-	TRUE	203.083	C11H12N2O2	Indolyl carboxylic acids and derivatives	QIVBCDIJIAJPQS-VIFPVBQESA-N	C1=CC=C2C(=C1)C(=CN2)C[C@@H](C(=O)O)N	172.54	203.0822:3449645 204.08555:449170 205.08891:47366	116.04927:238778 142.06505:68561	C_C	UC_E	28	15	-20.8357	38.0357	17.2	-3.55246	0.000381647	Dunn Test	0.00114494	**
5717	8.546	261.222	NCGC00381425-01!8-hydroxy-8-(3-octyloxiran-2-yl)octanoic acid [IIN-based on: CCMSLIB00000846585]	MS1	[M+H]+	TRUE	261.222	C18H34O4	Lineolic acids and derivatives	GQEOLYBERRZZCE-UHFFFAOYSA-N	CCCCCCCCC1OC1C(O)CCCCCCC(O)=O	30.86	261.22195:3803755 262.2253:901140 263.22866:2114729	57.071:306143 69.07071:20223 81.0706:24499 85.10215:125778 105.07077:7971 121.10145:17920 145.10141:15788 205.14116:13278 261.13132:493261	C_C	UC_E	28	15	19.6381	21.4286	41.0667	3.34827	0.000813185	Dunn Test	0.00121978	**
5717	8.546	261.222	NCGC00381425-01!8-hydroxy-8-(3-octyloxiran-2-yl)octanoic acid [IIN-based on: CCMSLIB00000846585]	MS1	[M+H]+	TRUE	261.222	C18H34O4	Lineolic acids and derivatives	GQEOLYBERRZZCE-UHFFFAOYSA-N	CCCCCCCCC1OC1C(O)CCCCCCC(O)=O	30.86	261.22195:3803755 262.2253:901140 263.22866:2114729	57.071:306143 69.07071:20223 81.0706:24499 85.10215:125778 105.07077:7971 121.10145:17920 145.10141:15788 205.14116:13278 261.13132:493261	C_C	UC_R	28	20	18.5714	21.4286	40	3.46058	0.00053901	Dunn Test	0.00121978	**
6137	6.787	271.244	h_42_ethylestrenol_m	MS1	[M+H-H2O]+	TRUE	271.242	C20H34O2	Gluco/mineralocorticoids, progestogins and derivatives	GUBNWXDDDXQJOQ-VIVHBNLFSA-N	C[C@]1(CC2)[C@@H](CC[C@]1(CC)O)[C@H]3[C@H]2[C@@H]4[C@@](CC3)([H])C[C@H](O)CC4	13.36	271.24377:6908326 272.24712:1746204 273.25048:350147	81.07116:72527 91.05532:8419 107.08659:73070 121.10217:71315 133.10207:25881 135.11772:38137 159.11807:42317 201.16513:60244 229.19678:18697	C_C	UC_E	28	15	-20.719	39.7857	19.0667	-3.53257	0.000411544	Dunn Test	0.00123463	**
7587	1.6	307.045	methyl 1-oxo-4-(1H-pyrrol-2-yl)-2H-isoquinoline-3-carboxylate	MS1	[M+H-H2O]+	TRUE	307.048	C15H12N2O3	Isoquinolones and derivatives	IADWMRZHOGHTMQ-UHFFFAOYSA-N	O=C(OC)C1=NC(O)=C2C=CC=CC2=C1C3=CC=CN3	5308.59	307.04544:14295575 308.04879:2041709 309.05215:1229152	122.01645:5420 134.01985:24843 173.0307:27412 214.84964:6059	C_C	UC_R	28	20	18.9071	23.8929	42.8	3.52314	0.000426469	Dunn Test	0.00127941	**
n268	2.6	135.03	Threonic acid	MS2	[M-H]-	TRUE	135.031	C4H8O5	Sugar acids and derivatives	JPIJQSOTBSSVTP-GBXIJSLDSA-N	O=C(O)C(O)C(O)CO	55.02	135.02995:463862 136.0333:56529 137.03666:118946	92.02383:33108	C_C	UC_R	28	20	18.8286	21.8214	40.65	3.5085	0.000450646	Dunn Test	0.00135194	**
6592	9.342	282.281	Oleamide	MS1	[M+NH4]+	TRUE	282.28	C18H35NO	Fatty amides	FATBGEAMYMYZAF-MDZDMXLPSA-N	CCCCCCCCC=CCCCCCCCC(=O)N	44554.5	282.28079:7435583488 283.28414:1660140544 284.2875:163856048	55.05556:532261 57.07122:1123142 69.07124:1734541 79.05547:89981 81.07119:966607 93.07112:385960 109.10233:632880 128.10817:312524 240.23392:62929 247.24333:322331 265.25467:204276	C_C	UC_R	28	20	18.8071	22.6429	41.45	3.5045	0.000457458	Dunn Test	0.00137238	**
n4864	6.883	458.24	Cerivastatin	MS2	[M-H]-	TRUE	458.236	C26H34FNO5	Phenylpyridines	SEERZIQQUAZTOL-ANMDKAQQSA-N	O=C(O)CC(O)CC(O)C=CC1=C(N=C(C(=C1C=2C=CC(F)=CC2)COC)C(C)C)C(C)C	684.92	458.24008:5993502 459.24343:1554508 460.24679:310175	116.03056:4873 258.79904:5749 330.92142:5397	C_C	UC_R	28	20	18.7929	23.8571	42.65	3.50184	0.000462053	Dunn Test	0.00138616	**
10267	6.646	375.291	hyodeoxycholic acid	MS1	[M+H]+	TRUE	375.29	C24H40O4	Dihydroxy bile acids, alcohols and derivatives	DGABKXLVXPYZII-AKCRQWETSA-N	C[C@H](CCC(=O)O)[C@H]1CC[C@@H]2[C@@]1(CC[C@H]3[C@H]2C[C@@H]([C@H]4[C@@]3(CC[C@H](C4)O)C)O)C	2805.92	375.29105:1486688 376.2944:536657 377.29776:63227	67.05514:5235 80.05062:9541 81.07095:25839 121.10215:26537 135.11757:43561 159.11766:12630 189.16522:6476 213.16582:5870 215.18068:10993 247.16814:5432 321.25842:24493	C_C	UC_E	28	15	-20.1405	36.6071	16.4667	-3.43392	0.000594914	Dunn Test	0.00139191	**
10267	6.646	375.291	hyodeoxycholic acid	MS1	[M+H]+	TRUE	375.29	C24H40O4	Dihydroxy bile acids, alcohols and derivatives	DGABKXLVXPYZII-AKCRQWETSA-N	C[C@H](CCC(=O)O)[C@H]1CC[C@@H]2[C@@]1(CC[C@H]3[C@H]2C[C@@H]([C@H]4[C@@]3(CC[C@H](C4)O)C)O)C	2805.92	375.29105:1486688 376.2944:536657 377.29776:63227	67.05514:5235 80.05062:9541 81.07095:25839 121.10215:26537 135.11757:43561 159.11766:12630 189.16522:6476 213.16582:5870 215.18068:10993 247.16814:5432 321.25842:24493	UC_E	UC_R	15	20	20.7333	16.4667	37.2	3.31151	0.000927939	Dunn Test	0.00139191	**
2540	2.589	175.003	Hypoxanthine	MS1	[M+H]+	TRUE	175.002	C5H4N4O	Hypoxanthines	FDGQSTZJBFJUBT-UHFFFAOYSA-N	OC1=NC=NC=2NC=NC12	5.17	175.00256:659780 176.00591:43511 177.00927:76003	59.05025:9597 70.06622:10972 92.90108:7778 118.08682:7143 129.10289:7631 157.10205:4017 175.14893:23249	C_C	UC_E	28	15	20.5167	22.75	43.2667	3.49806	0.000468651	Dunn Test	0.00140595	**
2070	1.578	162.051	3-hydroxy-1,2-dimethylpyridin-4(1H)-one	MS1	[M+NH4]+	TRUE	162.05	C7H9NO2	Methylpyridines	TZXKOCQBRNJULO-UHFFFAOYSA-N	O=C1C=CN(C(=C1O)C)C	46.3	162.05109:3806231 163.05444:0 164.0578:209209	55.04384:41736 60.08206:3253767 65.79643:37285 102.09238:1253627 162.05331:199073	C_C	UC_E	28	15	-20.5048	38.5714	18.0667	-3.49603	0.00047223	Dunn Test	0.00141669	**
n4232	5.706	413.201	NCGC00384769-01!6,8-dihydroxy-2,2,4,4-tetramethyl-5-(2-methylpropanoyl)-9-propan-2-yl-9H-xanthene-1,3-dione	MS2	[M-H]-	TRUE	413.197	C24H30O6	Xanthenes	AYAUOXWJIWVPSO-UHFFFAOYSA-N	CC(C)C1C2=C(O)C=C(O)C(C(=O)C(C)C)=C2OC3=C1C(=O)C(C)(C)C(=O)C3(C)C	456.64	413.20123:34751980 414.20458:9133733 415.20794:1779707	76.94145:22889 79.95599:36402 211.88763:29679 364.72028:61422	C_C	UC_E	28	15	-20.431	38.9643	18.5333	-3.48345	0.000494998	Dunn Test	0.001485	**
n4504	7.505	432.312	glycolithocholic acid	MS2	[M-H]-	TRUE	432.311	C26H43NO4	Glycinated bile acids and derivatives	XBSQTYHEGZTYJE-REPOFGKESA-N	C[C@H](CCC(=O)NCC(=O)O)[C@H]1CC[C@@H]2[C@@]1(CC[C@H]3[C@H]2CC[C@H]4[C@@]3(CC[C@H](C4)O)C)C	2776.99	432.31235:1210439 433.3157:474885 434.31906:53694	56.20607:5778 67.48715:4555 74.02322:184938 96.63058:4531 128.88742:5475 248.34119:5118 388.32343:12320 432.3129:257053	C_C	UC_E	28	15	-20.3762	38.6429	18.2667	-3.47411	0.000512548	Dunn Test	0.00153764	**
2541	2.64	175.003	Hypoxanthine	MS1	[M+H]+	TRUE	175.002	C5H4N4O	Hypoxanthines	FDGQSTZJBFJUBT-UHFFFAOYSA-N	OC1=NC=NC=2NC=NC12	7.05	175.0027:3767562 176.00605:269356 177.00941:306424	70.06644:13450 100.99208:19015 116.07168:9162 146.99788:3763 165.00793:7149	C_C	UC_E	28	15	20.3143	23.2857	43.6	3.46356	0.000533084	Dunn Test	0.00159925	**
n6684	7.692	608.319	6-(1H-indol-3-ylmethyl)-9-methyl-3,15-di(propan-2-yl)-1,4,7,10,13,16-hexazabicyclo[16.3.0]henicosane-2,5,8,11,14,17-hexone	MS2	[M-H]-	TRUE	608.32	C31H43N7O6	Oligopeptides	RXOMDRQVYULRRU-UHFFFAOYSA-N	O=C1N2CCCC2C(O)=NC(C(O)=NCC(O)=NC(C(O)=NC(C(O)=NC1C(C)C)CC3=CNC=4C=CC=CC43)C)C(C)C	54982.6	608.3186:8859399 609.32195:2340080 610.32531:426796	65.73822:6410 95.62412:7166	C_C	UC_E	28	15	20.1929	24.6071	44.8	3.44285	0.000575611	Dunn Test	0.00172683	**
6672	9.914	284.297	C18(Plasm)-18:1 PC	MS1	[M+H]+	TRUE	284.294	C44H86NO7P	1-(1Z-alkenyl),2-acyl-glycerophosphocholines	ZOTYCHIFTCFAHC-DJRFHFPXSA-N	CCCCCCCC/C=C\CCCCCC/C=C\OCC(COP(=O)([O-])OCC[N+](C)(C)C)OC(=O)CCCCCCCCCCCCCCCCC	2878.22	284.29651:267904016 285.29986:85100544 286.30322:8488739	55.05569:49946 72.08195:45209 83.08686:170940 88.07693:1598322 95.08675:79631 100.07674:131392 114.09251:49349 271.62112:19495	C_C	UC_E	28	15	19.0619	21.0714	40.1333	3.25003	0.00115394	Dunn Test	0.00173091	**
5399	8.245	252.234	NCGC00384562-01!(2E,4E)-N-(2-methylpropyl)dodeca-2,4-dienamide [IIN-based: Match]	MS1	[M+H]+	TRUE	252.233	C16H29NO	N-acyl amines	BBRMJCAPNGJKEM-AQASXUMVSA-N	CCCCCCC\\C=C\\C=C\\C(=O)NCC(C)C	16.34	252.23383:4510820 253.23718:912484 254.24054:0	55.05561:30412 57.07124:60727 79.05547:7353 88.23619:4460 93.0711:22971 107.08688:21448 133.10216:27518 137.13358:33108 179.10828:19631 235.2072:42742	C_C	UC_R	28	20	18.3571	22.3929	40.75	3.42065	0.000624713	Dunn Test	0.00187414	**
1495	3.252	146.061	3-Formylindole	MS2	[M+H]+	TRUE	146.06	C9H7NO	Indoles	OLNJUISKUQQNIM-UHFFFAOYSA-N	c1ccc2c(c1)c(c[nH]2)C=O	83.09	146.06111:2717815 147.06446:290943 148.06782:22877	86.09768:3318 91.05553:11396 118.0663:127983 146.06114:82181	C_C	UC_E	28	15	-20.0548	37.3214	17.2667	-3.41931	0.000627805	Dunn Test	0.00188341	**
n1997	3.38	271.071	Hypoxanthine	MS2	[M-H]-	TRUE	271.07	C5H4N4O	Hypoxanthines	FDGQSTZJBFJUBT-UHFFFAOYSA-N	C1=NC2=C(N1)C(=O)N=CN2	30.13	271.07059:1880218 272.07394:226941 273.0773:31306	72.00752:20827 149.8076:4081 203.08218:195405	C_C	UC_E	28	15	-20.019	38.2857	18.2667	-3.41322	0.000642003	Dunn Test	0.00192601	**
n3286	5.819	352.087	Pentoxazone	MS2	[M-H]-	TRUE	352.076	C17H17ClFNO4	Phenol ethers	JZPKLLLUDLHCEL-UHFFFAOYSA-N	CC(=C1C(=O)N(C(=O)O1)c2cc(c(cc2F)Cl)OC3CCCC3)C	71.84	352.08698:4793944 353.09033:860045 354.09369:220780	63.70068:4251 146.03645:10319 232.86987:4785	C_C	UC_E	28	15	-19.8976	38.9643	19.0667	-3.39252	0.000692539	Dunn Test	0.00207762	**
655	3.246	123.056	Threitol	MS2	[M+H]+	TRUE	123.055	C4H10O4	Sugar alcohols	UNXHWFMMPAWVPI-QWWZWVQMSA-N	OCC(O)C(O)CO	10.98	123.05644:851091 124.05979:94829 125.06315:1135011	64.9286:7814 68.05084:64984 95.05046:22065 108.05833:6268 123.10103:535018	C_C	UC_E	28	15	19.8762	24.8571	44.7333	3.38886	0.000701832	Dunn Test	0.0021055	**
n4150	9.397	408.162	NCGC00380729-01_C21H21N3O3_8',8'-Dimethyl-5a',6'-dihydro-3'H,5'H,8'H-spiro[indole-2,7'-pyrrolo[1',2':4,5]pyrazino[1,2-a]azepine]-3,5',12'(1H,2'H)-trione	MS2	[M-H]-	TRUE	408.156	C21H21N3O3	Piperazinoazepines	LBFQJHHYMJAUKS-KKSFZXQISA-N	CC1(C)\C=C/N2[C@@H](C[C@@]13NC4=CC=CC=C4C3=O)C(=O)N5CC/C=C5/C2=O	692.18	408.16174:2740728 409.16509:962334 410.16845:215181	87.22391:4605 115.91932:39241 221.15469:9900	C_C	UC_E	28	15	19.8571	22.1429	42	3.38561	0.00071019	Dunn Test	0.00213057	**
6721	6.384	285.259	h_58_bolasterone-m	MS1	[M+H]+	TRUE	285.258	C21H36O2	Androgens and derivatives	ZWQUPIDNCOVROC-HEEAJRSSSA-N	C[C@]1(O)CC[C@@H]2[C@]1(C)CC[C@H]3[C@H]2[C@H](C)C[C@@]4([H])[C@]3(C)CC[C@@H](O)C4	25.66	285.25928:5347672 286.26263:1345634 287.26599:174521	55.05539:20625 79.05528:19278 93.07095:60409 107.08662:97715 119.08647:42089 123.10921:9305 123.11774:119453 147.11755:98925 163.14891:81617 177.16425:33835 203.18056:200238 240.23325:17455	UC_E	UC_R	15	20	21.15	17.4	38.55	3.37806	0.000729992	Dunn Test	0.00218998	**
4322	8.917	224.202	NCGC00385817-01!(2E,4E)-N-(2-methylpropyl)deca-2,4-dienamide	MS1	[M+ACN+H]+	TRUE	224.201	C14H25NO	N-acyl amines	MAGQQZHFHJDIRE-BNFZFUHLSA-N	CCCCC\C=C\C=C\C(=O)NCC(C)C	13.51	224.20232:4044520 225.20567:615551 226.20903:255853	72.08208:4564 86.06145:9465 95.0868:78932 107.08669:31901 119.08665:16606 123.11789:49463 137.96498:11174 153.96031:12078 177.95747:49978 200.97333:19553	C_C	UC_R	28	20	18.0429	22.6071	40.65	3.36209	0.000773555	Dunn Test	0.00232066	**
820	9.343	128.108	N-Cyclohexylformamide	MS2	[M+H]+	TRUE	128.107	C7H13NO	Secondary carboxylic acid amides	SWGXDLRCJNEEGZ-UHFFFAOYSA-N	OC=NC1CCCCC1	19.31	128.10783:1941912 129.11118:0 130.11454:0	60.04564:6676 72.04575:4326 83.08678:146345 110.09801:4022 111.08153:56905 128.10799:151439	C_C	UC_R	28	20	17.95	23.25	41.2	3.34479	0.000823464	Dunn Test	0.00247039	**
n2639	6.917	311.223	13-HPODE	MS2	[M-H]-	TRUE	311.223	C18H32O4	Lineolic acids and derivatives	JDSRHVWSAMTSSN-WWYDAZRDSA-N	CCCCCC(OO)C=CC=CCCCCCCCC(O)=O	446.71	311.22296:1980569 312.22631:396662 313.22967:250983	141.26733:9547 216.00932:48382 293.21271:24708	C_C	UC_E	28	15	-19.6095	38.1429	18.5333	-3.3434	0.000827597	Dunn Test	0.00248279	**
1282	4.306	140.069	3-hydroxy-1,2-dimethylpyridin-4(1H)-one	MS2	[M+H]+	TRUE	140.07	C7H9NO2	Methylpyridines	TZXKOCQBRNJULO-UHFFFAOYSA-N	O=C1C=CN(C(=C1O)C)C	2.48	140.06825:765205 141.0716:37670 142.07496:23555	57.93586:4399 67.93562:6511 97.06522:3721 114.08932:7958 126.9721:7145 140.06825:145012	C_C	UC_E	28	15	19.5452	25.3214	44.8667	3.33244	0.000860894	Dunn Test	0.00258268	**
n1838	2.968	260.024	Phosphotyrosine	MS2	[M-H]-	TRUE	260.033	C9H12NO6P	Phenylalanine and derivatives	DCWXELXMIBXGTH-UHFFFAOYSA-N	O=C(O)C(N)CC1=CC=C(OP(=O)(O)O)C=C1	56.71	260.0238:1543162 261.02715:157057 262.03051:56930	79.91039:3375 119.04926:6798 165.04236:122692 180.06589:222212	C_C	UC_E	28	15	19.4714	26.9286	46.4	3.31985	0.000900655	Dunn Test	0.00270196	**
n968	5.309	201.022	FT-thioether; C6H9F3O2S	MS2	[M-H]-	TRUE	201.02	C6H9F3O2S	Halogenated fatty acids	KGAUNOUXSXJJRZ-UHFFFAOYSA-N	O=C(O)CCSCCC(F)(F)F	14.4	201.02234:29527674 202.02569:2736304 203.02905:1700108	56.20327:4907 106.04115:13919	C_C	UC_E	28	15	-19.469	38.5357	19.0667	-3.31945	0.000901965	Dunn Test	0.0027059	**
n1813	1.638	258.997	Fructose 6-phosphate	MS2	[M-H]-	TRUE	259	C6H13O9P	Hexose phosphates	GSXOAOHZAIYLCY-HSUXUTPPSA-N	OCC(=O)C(O)C(O)C(O)COP(O)(O)=O	31.71	258.99686:1480031 260.00021:120480 261.00357:503619	87.00729:3865	C_C	UC_E	28	15	19.4	25	44.4	3.30767	0.000940747	Dunn Test	0.00282224	**
974	3.262	132.082	2-Methylindole	MS1	[M+H]+	TRUE	132.081	C9H9N	Indoles	BHNHHSOHWZKFOX-UHFFFAOYSA-N	CC1=CC2=CC=CC=C2N1	11.07	132.0818:1030340 133.08515:154181 134.08851:26085	71.9308:3037 86.09776:1084069 90.90451:81091	C_C	UC_E	28	15	-19.3714	38.5714	19.2	-3.3028	0.000957242	Dunn Test	0.00287173	**
8227	3.338	324.061	CMP	MS1	[M+NH4]+	TRUE	324.06	C9H14N3O8P	Pyrimidine ribonucleoside monophosphates	IERHLVCPSMICTF-XVFCMESISA-N	C1=CN(C(=O)N=C1N)[C@H]2[C@@H]([C@@H]([C@H](O2)COP(=O)(O)O)O)O	1813.1	324.06091:581971 325.06426:94033 326.06762:57444	95.74087:4115 149.02412:11882	C_C	UC_E	28	15	19.3619	23.5714	42.9333	3.30118	0.0009628	Dunn Test	0.0028884	**
n2105	1.595	279.039	Uridine	MS2	[M+FA-H]-	TRUE	279.04	C9H12N2O6	Pyrimidine nucleosides	DRTQHJPVMGBUCF-XVFCMESISA-N	OC[C@@H](O1)[C@@H](O)[C@@H](O)[C@@H]1N(C=2)C(=O)NC(=O)C2	171.5	279.0386:6183200 280.04195:649052 281.04531:2564590	71.15159:6905 92.9266:982744 110.02342:73157 167.02029:252508	C_C	UC_E	28	15	19.3619	24.5714	43.9333	3.30118	0.0009628	Dunn Test	0.0028884	**
1464	1.504	145.048	ERYTHRITOL	MS1	[M+H]+	TRUE	145.047	C4H10O4	Sugar alcohols	UNXHWFMMPAWVPI-ZXZARUISSA-N	OC[C@H](O)[C@H](O)CO	81.45	145.0479:30838128 146.05125:1616606 147.05461:0	87.79672:14595	C_C	UC_E	28	15	-19.2429	39.6429	20.4	-3.28088	0.00103484	Dunn Test	0.00310451	**
n459	4.251	159.065	3-Methyladipic acid	MS2	[M-H]-	TRUE	159.066	C7H12O4	Medium-chain fatty acids	SYEOWUNSTUDKGM-UHFFFAOYSA-N	CC(CCC(O)=O)CC(O)=O	7.07	159.06538:432269 160.06873:24404 161.07209:0	52.95289:3049 95.04853:4392 97.06444:40761 115.07505:22593	C_C	UC_E	28	15	19.2286	25.5714	44.8	3.27844	0.00104381	Dunn Test	0.00313143	**
7939	9.778	315.255	NCGC00385410-01!2,3-dihydroxypropyl 3-hydroxy-13-methyltetradecanoate [IIN-based on: CCMSLIB00000845596]	MS1	[M+H]+	TRUE	315.254	C18H36O5	Fatty alcohols	OQLFZIMUPPRHDP-UHFFFAOYSA-N	CC(C)CCCCCCCCCC(O)CC(=O)OCC(O)CO	12.38	315.25452:4588784 316.25787:997971 317.26123:0	67.0554:26808 79.0554:16835 93.07096:65429 106.08729:14399 119.08656:10843 131.08614:30677 139.1125:470776 185.11873:21180	C_C	UC_E	28	15	-19.2262	38.8929	19.6667	-3.27804	0.00104531	Dunn Test	0.00313594	**
1716	2.051	152.035	PYROGLUTAMATE	MS1	[M+H]+	TRUE	152.032	C5H7NO3	Alpha amino acids and derivatives	ODHCTXKNWHHXJC-VKHMYHEASA-N	OC(=O)[C@@H]1CCC(=O)N1	3.69	152.03526:576227 153.03861:100972 154.04197:9155123	74.9323:5710 108.04557:95154 116.05363:3687 151.93878:7724	C_C	UC_E	28	15	19.2167	24.25	43.4667	3.27641	0.00105134	Dunn Test	0.00315402	**
n16	1.867	89.023	3-Hydroxypropanoic acid	MS2	[M-H]-	TRUE	89.0232	C3H6O3	Beta hydroxy acids and derivatives	ALRHLSYJTWAHJZ-UHFFFAOYSA-N	O=C(O)CCO	123.14	89.02296:17142434 90.02631:676422 91.02967:157117	59.01224:21216 71.01228:134132 72.99162:13886 73.48454:10766 86.10151:14284 87.00755:66982 89.02295:3555379	C_C	UC_E	28	15	19.1595	25.1071	44.2667	3.26667	0.0010882	Dunn Test	0.00326459	**
n261	4.211	134.06	ADENINE	MS2	[M-H]-	TRUE	134.047	C5H5N5	6-aminopurines	GFFGJBXGBJISGV-UHFFFAOYSA-N	N=1C=NC2=C(N=CNC12)N	34.95	134.05998:2361247 135.06333:212602 136.06669:0	134.0455:4540	C_C	UC_E	28	15	-19.1429	38.1429	19	-3.26383	0.00109917	Dunn Test	0.00329751	**
n5577	6.779	507.224	NCGC00380320-01_C25H34O8_1H-Furo[3,4-b]xanthene-9-propanoic acid, 3,5a,6,7,8,9,9a,10-octahydro-7-hydroxy-8-(1-hydroxy-1-methylethyl)-11-methoxy-4,5a,9-trimethyl-1-oxo-, (5aS,9R,9aR)-	MS2	[M-H]-	TRUE	507.224	C25H34O8	Xanthenes	NNOMPFCNQCRAIO-RQAAHYCXSA-N	COC1=C2C[C@H]3[C@](C)(CC(O)C(C(C)(C)O)[C@]3(C)CCC(O)=O)OC2=C(C)C4=C1C(=O)OC4	28946.4	507.22443:26599356 508.22778:8398439 509.23114:1689066	54.57511:5148 59.01234:78306 75.00727:185887 103.00221:46116 285.18634:53230	UC_E	UC_R	15	20	19.1667	15.1333	34.3	3.06128	0.0022039	Dunn Test	0.00330585	**
n4727	6.173	448.308	glycohyodeoxycholic acid	MS2	[M-H]-	TRUE	448.307	C26H43NO5	Glycinated bile acids and derivatives	SPOIYSFQOFYOFZ-BRDORRHWSA-N	C[C@H](CCC(=O)NCC(=O)O)[C@H]1CC[C@@H]2[C@@]1(CC[C@H]3[C@H]2C[C@@H]([C@H]4[C@@]3(CC[C@H](C4)O)C)O)C	234030	448.30682:1011977 449.31017:288612 450.31353:159965	50.67751:4399 71.08409:4904 74.02318:157420 91.8111:4739 362.53415:5070 386.31064:6203 448.30704:219802	C_C	UC_E	28	15	-17.919	34.7857	16.8667	-3.05517	0.00224931	Dunn Test	0.00337397	**
6703	5.112	285.132	(2R,3R,4S,5S,6R)-2-[(Z)-hex-3-enoxy]-6-(hydroxymethyl)oxane-3,4,5-triol	MS1	[M+H]+	TRUE	285.131	C12H22O6	Fatty acyl glycosides of mono- and disaccharides	OZIPFYKAIOOVEJ-ODWUMMNUSA-N	OCC1OC(OCCC=CCC)C(O)C(O)C1O	6.6	285.13196:5581002 286.13531:873377 287.13867:319733	69.03414:5395 81.07079:12484 86.09716:6092 111.08094:4801 119.08623:8106 179.10741:5839 239.17834:6402 262.04556:11711	C_C	UC_E	28	15	19.0929	25.1071	44.2	3.25531	0.00113271	Dunn Test	0.00339812	**
5186	6.192	247.142	Octopine	MS1	[M+H-H2O]2+	TRUE	247.14	C9H18N4O4	Arginine and derivatives	IMXSCCDUAFEIOE-RITPCOANSA-N	O=C(O)C(NC(C(=O)O)CCCNC(=N)N)C	3.17	247.14188:2124768 248.14523:0 249.14859:0	56.96622:25807 81.07118:43252 91.05536:4953 131.99774:8998 149.13376:21157 159.11789:4676 206.12152:4737 213.63988:8641 216.6087:9038	UC_E	UC_R	15	20	20.3	19.6	39.9	3.2423	0.0011857	Dunn Test	0.00355709	**
n21	1.848	91.0272	Glycerol	MS2	[M-H]-	TRUE	91.0209	C3H8O3	Sugar alcohols	PEDCQBHIVMGVHV-UHFFFAOYSA-N	OCC(O)CO	7.11	91.02708:299377 92.03043:0 93.03379:0	59.48765:2339 74.5396:2331 91.02698:46242	C_C	UC_E	28	15	19.0071	24.3929	43.4	3.24069	0.0011924	Dunn Test	0.00357721	**
14970	9.462	517.348	"(6R)-6-((3S,5S,9S,10S,13S,14S,17R)-3-acetoxy-10,13-dimethyl-7,16-dioxohexadecahydro-1H-cyclopenta[a]phenanthren-17-yl)-2-methylheptyl acetate"	MS1	[M+ACN+H]+	TRUE	517.352	C31H48O6	Bile acids, alcohols and derivatives	STOVTFIIHLYHKA-HNGGISKHSA-N	[H][C@@]12C(C[C@@H]3C[C@@H](OC(C)=O)CC[C@]3(C)[C@H]1CC[C@@]4(C)[C@H]2CC([C@@H]4[C@H](C)CCCC(C)COC(C)=O)=O)=O	382.15	517.34839:8648156 518.35174:3683564 519.3551:1028599	71.08657:19970 74.09742:45692 366.64948:9824	C_C	UC_E	28	15	18.9786	24.8214	43.8	3.23582	0.00121294	Dunn Test	0.00363882	**
6721	6.384	285.259	h_58_bolasterone-m	MS1	[M+H]+	TRUE	285.258	C21H36O2	Androgens and derivatives	ZWQUPIDNCOVROC-HEEAJRSSSA-N	C[C@]1(O)CC[C@@H]2[C@]1(C)CC[C@H]3[C@H]2[C@H](C)C[C@@]4([H])[C@]3(C)CC[C@@H](O)C4	25.66	285.25928:5347672 286.26263:1345634 287.26599:174521	55.05539:20625 79.05528:19278 93.07095:60409 107.08662:97715 119.08647:42089 123.10921:9305 123.11774:119453 147.11755:98925 163.14891:81617 177.16425:33835 203.18056:200238 240.23325:17455	C_C	UC_E	28	15	-17.7429	35.1429	17.4	-3.02513	0.00248525	Dunn Test	0.00372787	**
4791	1.895	237.029	(6R,7R)-7-azaniumyl-3-methyl-8-oxo-5-thia-1-azabicyclo[4.2.0]oct-2-ene-2-carboxylate	MS1	[M+H]+	TRUE	237.03	C8H10N2O3S	Alpha amino acids and derivatives	NVIAYEIXYQCDAN-CLZZGJSISA-N	O=C([O-])C1=C(C)CSC2N1C(=O)C2[NH3+]	19.11	237.0293:537370 238.03265:47031 239.03601:22807	57.07115:55814 83.08672:38297 121.10209:15211 139.11244:11670 165.00778:30317	C_C	UC_E	28	15	18.8857	25.7143	44.6	3.21999	0.00128196	Dunn Test	0.00384588	**
1387	3.824	143.074	Ectoine	MS1	[M+H]+	TRUE	143.07	C6H10N2O2	Alpha amino acids and derivatives	WQXNXVUDBPYKBA-YFKPBYRVSA-N	CC1=NCCC(N1)C(=O)O	4.47	143.07397:855231 144.07732:7821902 145.08068:797577	59.0504:3497 78.99827:5631 90.9489:3155 101.95129:15457 120.02467:51461 143.07368:44692	UC_E	UC_R	15	20	18.8667	17.7333	36.6	3.01337	0.00258366	Dunn Test	0.00387548	**
1387	3.824	143.074	Ectoine	MS1	[M+H]+	TRUE	143.07	C6H10N2O2	Alpha amino acids and derivatives	WQXNXVUDBPYKBA-YFKPBYRVSA-N	CC1=NCCC(N1)C(=O)O	4.47	143.07397:855231 144.07732:7821902 145.08068:797577	59.0504:3497 78.99827:5631 90.9489:3155 101.95129:15457 120.02467:51461 143.07368:44692	C_C	UC_E	28	15	-18.6238	36.3571	17.7333	-3.17533	0.00149665	Dunn Test	0.00387548	**
n5232	6.78	481.282	Thymidine-5'-triphosphate sodium salt	MS2	[M-H]-	TRUE	481.29	C10H17N2O14P3	Pyrimidine 2'-deoxyribonucleoside triphosphates	NHVNXKFIZYSCEB-XLPZGREQSA-N	CC1=CN(C(=O)NC1=O)C2CC(C(O2)COP(=O)(O)OP(=O)(O)OP(=O)(O)O)O	24524.3	481.28156:19648258 482.28491:6386012 483.28827:1181527	59.01233:18826 75.0072:183863 85.02798:140595 107.09093:5373 201.16272:5693	C_C	UC_E	28	15	-18.869	39.5357	20.6667	-3.21715	0.00129473	Dunn Test	0.00388418	**
n4150	9.397	408.162	NCGC00380729-01_C21H21N3O3_8',8'-Dimethyl-5a',6'-dihydro-3'H,5'H,8'H-spiro[indole-2,7'-pyrrolo[1',2':4,5]pyrazino[1,2-a]azepine]-3,5',12'(1H,2'H)-trione	MS2	[M-H]-	TRUE	408.156	C21H21N3O3	Piperazinoazepines	LBFQJHHYMJAUKS-KKSFZXQISA-N	CC1(C)\C=C/N2[C@@H](C[C@@]13NC4=CC=CC=C4C3=O)C(=O)N5CC/C=C5/C2=O	692.18	408.16174:2740728 409.16509:962334 410.16845:215181	87.22391:4605 115.91932:39241 221.15469:9900	C_C	UC_R	28	20	16.1571	22.1429	38.3	3.01071	0.00260641	Dunn Test	0.00390962	**
5648	9.736	259.191	dibutyladipate	MS1	[M+H]+	TRUE	259.19	C14H26O4	Fatty acid esters	XTJFFFGAUHQWII-UHFFFAOYSA-N	CCCCOC(=O)CCCCC(=O)OCCCC	1.66	259.19104:4493305 260.19439:652366 261.19775:0	55.05528:9641 67.05523:12426 69.07093:45428 91.70151:4432 93.07072:37421 119.08605:6279 131.08603:9498 175.11176:7659 177.16444:13850	C_C	UC_R	28	20	-16.15	42.75	26.6	-3.00937	0.00261786	Dunn Test	0.00392679	**
n268	2.6	135.03	Threonic acid	MS2	[M-H]-	TRUE	135.031	C4H8O5	Sugar acids and derivatives	JPIJQSOTBSSVTP-GBXIJSLDSA-N	O=C(O)C(O)C(O)CO	55.02	135.02995:463862 136.0333:56529 137.03666:118946	92.02383:33108	C_C	UC_E	28	15	17.6452	21.8214	39.4667	3.00849	0.00262551	Dunn Test	0.00393827	**
n1332	5.268	227.002	PFAP-FT_PAP; C4H6F5O3P	MS2	[M-H]-	TRUE	226.99	C4H6F5O3P	Organic phosphonic acids	GIJAXEVOYIFEGQ-UHFFFAOYSA-N	O=P(O)(O)CCC(F)(F)C(F)(F)F	24.27	227.00185:519876 228.0052:56326 229.00856:73420	96.95865:8241 227.00183:26876	C_C	UC_E	28	15	-18.8238	41.3571	22.5333	-3.20943	0.00132997	Dunn Test	0.00398991	**
n1250	6.858	221.154	3-(8-hydroxyoctyl)phenol	MS2	[M-H]-	TRUE	221.154	C14H22O2	Fatty alcohols	SLVFVSVYCYGPJP-UHFFFAOYSA-N	OC1=CC(CCCCCCCCO)=CC=C1	24.81	221.1543:2147448 222.15765:408877 223.16101:94982	121.02788:4569 164.08318:11623 220.84531:8780 221.15416:363012	C_C	UC_E	28	15	18.419	27.7143	46.1333	3.14042	0.00168705	Dunn Test	0.00415636	**
n1250	6.858	221.154	3-(8-hydroxyoctyl)phenol	MS2	[M-H]-	TRUE	221.154	C14H22O2	Fatty alcohols	SLVFVSVYCYGPJP-UHFFFAOYSA-N	OC1=CC(CCCCCCCCO)=CC=C1	24.81	221.1543:2147448 222.15765:408877 223.16101:94982	121.02788:4569 164.08318:11623 220.84531:8780 221.15416:363012	UC_E	UC_R	15	20	-18.7333	46.1333	27.4	-2.99207	0.00277091	Dunn Test	0.00415636	**
6342	8.045	276.234	phenylethylamide 275	MS1	[M+H]+	TRUE	276.231	C18H29NO	N-acyl amines	XDDJYYVXLXUTSA-UHFFFAOYSA-N	O=C(CCCCCCCCC)NCCC1=CC=CC=C1	585.87	276.23407:1030228 277.23742:246434 278.24078:341345	67.05539:6243 97.10232:17058 117.07116:13302 133.10233:39014 145.10266:29406 199.14978:14300	C_C	UC_E	28	15	17.5405	21.3929	38.9333	2.99063	0.00278406	Dunn Test	0.00417609	**
20400	8.911	716.48	NCGC00380322-01!2-[3,21-dihydroxy-20-[3,4,5-trihydroxy-6-(hydroxymethyl)oxan-2-yl]oxydocosan-2-yl]oxy-6-(hydroxymethyl)oxane-3,4,5-triol	MS1	[M+2H]2+	TRUE	716.479	C34H66O14	Fatty acyl glycosides of mono- and disaccharides	LJMPEBJKUBHVKR-UHFFFAOYSA-N	CC(O)C(CCCCCCCCCCCCCCCCC(O)C(C)OC1OC(CO)C(O)C(O)C1O)OC2OC(CO)C(O)C(O)C2O	8544.24	716.48035:3112763 717.4837:975164 718.48706:0	55.05561:56153 60.0821:17570 69.07127:142750 89.06102:650548 95.05037:66513 107.08672:33862 111.04535:68490 121.1021:42597 131.07106:16083 155.0713:28060 283.26517:10109	C_C	UC_R	28	20	-17.1429	40.8929	23.75	-3.19438	0.0014013	Dunn Test	0.0042039	**
n220	1.592	128.034	5-OXO-L-PROLINE	MS2	[M-H]-	TRUE	128.035	C5H7NO3	Alpha amino acids and derivatives	ODHCTXKNWHHXJC-VKHMYHEASA-N	C1CC(=O)N[C@@H]1C(=O)O	222	128.03397:5060558 129.03732:250118 130.04068:470478	66.04349:4178 127.86871:7851	C_C	UC_E	28	15	18.7333	25	43.7333	3.19401	0.00140313	Dunn Test	0.00420938	**
4826	8.618	237.223	Velvione	MS1	[M+H]+	TRUE	237.221	C16H28O	Cyclic ketones	ABRIMXGLNHCLIP-UHFFFAOYSA-N	O=C1CCCCCCCCCCC=CCCC1	39.96	237.22285:3886288 238.2262:726764 239.22956:118842	55.05561:40137 69.06779:6740 81.07122:78003 83.08684:204271 85.10255:8615 95.0868:67965 107.08676:32935 113.09735:6895 163.14932:13392	C_C	UC_E	28	15	17.9571	22.6429	40.6	3.06167	0.00220108	Dunn Test	0.004285	**
4826	8.618	237.223	Velvione	MS1	[M+H]+	TRUE	237.221	C16H28O	Cyclic ketones	ABRIMXGLNHCLIP-UHFFFAOYSA-N	O=C1CCCCCCCCCCC=CCCC1	39.96	237.22285:3886288 238.2262:726764 239.22956:118842	55.05561:40137 69.06779:6740 81.07122:78003 83.08684:204271 85.10255:8615 95.0868:67965 107.08676:32935 113.09735:6895 163.14932:13392	C_C	UC_R	28	20	16.0071	22.6429	38.65	2.98275	0.00285667	Dunn Test	0.004285	**
n1931	3.043	267.074	Inosine	MS2	[M-H]-	TRUE	267.074	C10H12N4O5	Purine nucleosides	UGQMRVRMYYASKQ-KQYNXXCUSA-N	OC1=NC=NC2=C1N=CN2C3OC(CO)C(O)C3O	51.06	267.07391:351939 268.07726:28568 269.08062:0	54.12776:3627 135.03:88818 137.54385:3669 155.03485:4030 170.13199:3953 267.07468:15674	C_C	UC_R	28	20	17.0571	22.8929	39.95	3.17841	0.00148085	Dunn Test	0.00444254	**
14283	9.936	495.408	alpha-TOCHOPHERYL ACETATE	MS1	[M+H]+	TRUE	495.403	C31H52O3	Vitamin E compounds	ZAKOWWREFLAJOT-UHFFFAOYSA-N	O=C(OC=1C(=C(C=2OC(C)(CCC2C1C)CCCC(C)CCCC(C)CCCC(C)C)C)C)C	10414	495.40805:2008273 496.4114:768106 497.41476:352129	69.07116:56143 76.57345:5418 81.07119:53221 93.07116:30079 133.0869:15140 177.12778:7967 187.14919:10384 235.17119:7533 317.25156:10794	C_C	UC_R	28	20	-15.8786	43.6786	27.8	-2.9588	0.00308842	Dunn Test	0.00463264	**
n632	1.567	173.008	Isocitrate	MS2	[M-H2O-H]-	TRUE	173.01	C6H8O7	Tricarboxylic acids and derivatives	ODBLHEXUDAPZAU-UHFFFAOYSA-N	OC(=O)CC(C(O)=O)C(O)C(O)=O	129.96	173.00844:19769172 174.01179:2084721 175.01515:3708966	55.01736:27184 68.99669:17184 87.00736:42907 111.0074:19524 140.98178:50922	C_C	UC_E	28	15	-18.5571	39.3571	20.8	-3.16397	0.00155635	Dunn Test	0.00466904	**
n1996	3.813	271.071	Hypoxanthine	MS2	[M-H]-	TRUE	271.07	C5H4N4O	Hypoxanthines	FDGQSTZJBFJUBT-UHFFFAOYSA-N	C1=NC2=C(N1)C(=O)N=CN2	49.33	271.07059:1947952 272.07394:264363 273.0773:31736	72.00755:25574 186.0551:6735	UC_E	UC_R	15	20	18.4167	15.9333	34.35	2.94149	0.00326633	Dunn Test	0.00489949	**
6558	9.844	281.249	Linoleic acid	MS1	[M+H-H2O]+	TRUE	281.25	C18H32O2	Lineolic acids and derivatives	OYHQOLUKZRVURQ-HZJYTTRNSA-N	CCCCCC=CCC=CCCCCCCCC(=O)O	17.29	281.24933:5048130 282.25268:1248932 283.25604:500394	55.05558:62142 57.07121:114399 71.08687:131845 91.05542:20634 95.08674:130141 107.08677:45813 203.62425:4676	C_C	UC_R	28	20	-15.7857	43.0357	27.25	-2.94149	0.00326633	Dunn Test	0.00489949	**
15307	7.556	528.312	AAL toxin TB	MS1	[M+H]+	TRUE	528.314	C25H47NO9	Tricarboxylic acids and derivatives	CTXQVLLVFBNZKL-YVEDVMJTSA-N	CC[C@@H](C)[C@H]([C@H](C[C@@H](C)CCCCCC[C@H](C[C@@H](CN)O)O)OC(=O)CC(CC(=O)O)C(=O)O)O	8894.57	528.31158:3840574 529.31493:1665249 530.31829:773248	54.80182:5342 62.06136:79583 71.08691:7252 91.0554:75042 104.10828:39766 129.07094:12476 157.1024:10758 173.13399:16866	UC_E	UC_R	15	20	-19.65	42.2	22.55	-3.13848	0.00169826	Dunn Test	0.00509478	**
1495	3.252	146.061	3-Formylindole	MS2	[M+H]+	TRUE	146.06	C9H7NO	Indoles	OLNJUISKUQQNIM-UHFFFAOYSA-N	c1ccc2c(c1)c(c[nH]2)C=O	83.09	146.06111:2717815 147.06446:290943 148.06782:22877	86.09768:3318 91.05553:11396 118.0663:127983 146.06114:82181	UC_E	UC_R	15	20	18.3333	17.2667	35.6	2.92818	0.00340948	Dunn Test	0.00511422	**
n4200	5.861	411.24	NCGC00169259-02![1-(3,5-dihydroxyphenyl)-12-hydroxytridecan-2-yl] acetate	MS2	[M-H]-	TRUE	411.239	C21H34O5	Long-chain fatty alcohols	XPDBYTRMUWQPTF-UHFFFAOYSA-N	CC(O)CCCCCCCCCC(CC1=CC(O)=CC(O)=C1)OC(C)=O	5926.43	411.23959:18985894 412.24294:4689082 413.2463:733873	67.65016:5179 221.17662:5458 301.18051:33065 305.21133:13502	C_C	UC_R	28	20	16.7429	24.3571	41.1	3.11985	0.00180945	Dunn Test	0.00542835	**
n320	1.565	142.998	Octanoate	MS2	[M-H]-	TRUE	143	C8H16O2	Medium-chain fatty acids	WWZKQHOCKIZLMA-UHFFFAOYSA-N	CCCCCCCC(O)=O	532.73	142.99756:31624234 144.00091:2125047 145.00427:1996492	71.01234:318082 80.99668:46075 87.00729:70093 124.98681:386840 142.99751:1153646	C_C	UC_E	28	15	-18.2976	38.9643	20.6667	-3.11972	0.00181024	Dunn Test	0.00543072	**
9551	6.092	357.282	"(4R)-4-((3R,5R,6S,9S,10R,13R,14S,17R)-3,6-dihydroxy-10,13-dimethylhexadecahydro-1H-cyclopenta[a]phenanthren-17-yl)pentanoic acid"	MS1	[M+H]+	TRUE	357.279	C24H40O4	Dihydroxy bile acids, alcohols and derivatives	DGABKXLVXPYZII-SIBKNCMHSA-N	[H][C@]12[C@@H](O)C[C@]3([C@@H]([C@]4(C)CC[C@@H]3[C@@]1(C)CC[C@@H](O)C2)CC[C@@H]4[C@@H](CCC(O)=O)C)[H]	5353.32	357.28174:1230978 358.28509:363614 359.28845:0	55.05557:6366 69.07118:5674 93.07103:17303 107.0868:26271 133.10213:23357 147.11804:28349 159.11777:9457 184.07451:19919 195.13924:13960 209.15617:6037 229.19644:5804	UC_E	UC_R	15	20	18.1	18.4	36.5	2.89092	0.0038412	Dunn Test	0.0057618	**
9551	6.092	357.282	"(4R)-4-((3R,5R,6S,9S,10R,13R,14S,17R)-3,6-dihydroxy-10,13-dimethylhexadecahydro-1H-cyclopenta[a]phenanthren-17-yl)pentanoic acid"	MS1	[M+H]+	TRUE	357.279	C24H40O4	Dihydroxy bile acids, alcohols and derivatives	DGABKXLVXPYZII-SIBKNCMHSA-N	[H][C@]12[C@@H](O)C[C@]3([C@@H]([C@]4(C)CC[C@@H]3[C@@]1(C)CC[C@@H](O)C2)CC[C@@H]4[C@@H](CCC(O)=O)C)[H]	5353.32	357.28174:1230978 358.28509:363614 359.28845:0	55.05557:6366 69.07118:5674 93.07103:17303 107.0868:26271 133.10213:23357 147.11804:28349 159.11777:9457 184.07451:19919 195.13924:13960 209.15617:6037 229.19644:5804	C_C	UC_E	28	15	-17.6714	36.0714	18.4	-3.01295	0.00258719	Dunn Test	0.0057618	**
n1838	2.968	260.024	Phosphotyrosine	MS2	[M-H]-	TRUE	260.033	C9H12NO6P	Phenylalanine and derivatives	DCWXELXMIBXGTH-UHFFFAOYSA-N	O=C(O)C(N)CC1=CC=C(OP(=O)(O)O)C=C1	56.71	260.0238:1543162 261.02715:157057 262.03051:56930	79.91039:3375 119.04926:6798 165.04236:122692 180.06589:222212	UC_E	UC_R	15	20	-18.1	46.4	28.3	-2.89092	0.0038412	Dunn Test	0.0057618	**
6879	6.664	289.217	MLS000113817-01!	MS1	[M+H]+	TRUE	289.217	C19H28O2	Androgens and derivatives	MUMGGOZAMZWBJJ-UHFFFAOYSA-N	CC12CCC3C(CCC4=CC(=O)CCC34C)C2CCC1O	5.7	289.21719:774881 290.22054:167300 291.2239:131942	74.80275:3697 95.08624:5181 214.98106:4313 253.19586:14034	C_C	UC_E	28	15	-18.1881	39.3214	21.1333	-3.10104	0.00192839	Dunn Test	0.00578518	**
4099	1.601	218.13	Propionylcarnitine	MS2	[M+H]+	TRUE	218.139	C10H19NO4	Acyl carnitines	UFAHZIUFPNSHSL-UHFFFAOYSA-N	O=C([O-])CC(OC(=O)CC)C[N+](C)(C)C	81.02	218.1398:3447809 219.14315:898674 220.14651:753287	60.082:118487 82.94585:14227 85.02948:1352671 125.07189:16775 159.06586:117389 218.14:162454	C_C	UC_E	28	15	-18.0976	39.9643	21.8667	-3.08562	0.00203129	Dunn Test	0.00609388	**
n425	1.863	157.011	PFCA-H; C4H5F3O3	MS2	[M-H2O-H]-	TRUE	157.012	C4H5F3O3	Carboxylic acids	ICSOIMDWVVEKBW-UHFFFAOYSA-N	O=C(O)COCC(F)(F)F	90.81	157.01096:10836344 158.01431:514340 159.01767:94585	78.89858:8826	C_C	UC_E	28	15	18.0595	25.6071	43.6667	3.07912	0.00207611	Dunn Test	0.00622832	**
n1332	5.268	227.002	PFAP-FT_PAP; C4H6F5O3P	MS2	[M-H]-	TRUE	226.99	C4H6F5O3P	Organic phosphonic acids	GIJAXEVOYIFEGQ-UHFFFAOYSA-N	O=P(O)(O)CCC(F)(F)C(F)(F)F	24.27	227.00185:519876 228.0052:56326 229.00856:73420	96.95865:8241 227.00183:26876	C_C	UC_R	28	20	-15.3571	41.3571	26	-2.86163	0.00421462	Dunn Test	0.00632194	**
2454	3.47	172.132	Gabapentin (Neurontin)	MS1	[M+H]+	TRUE	172.133	C9H17NO2	Gamma amino acids and derivatives	UGJMXCAKCUNAIE-UHFFFAOYSA-N	C1CCCC(C1)(CC(O)=O)CN	5.67	172.13226:524036 173.13561:83458 174.13897:265497	98.04886:851717 129.05084:1219716	C_C	UC_E	28	15	16.7833	29.75	46.5333	2.86153	0.00421596	Dunn Test	0.00632393	**
n124	3.553	109.028	Catechol	MS2	[M-H]-	TRUE	109.029	C6H6O2	Catechols	YCIMNLLNPGFGHC-UHFFFAOYSA-N	OC1=CC=CC=C1O	9.73	109.02798:304835 110.03133:34886 111.03469:27855	63.03687:2535 64.94407:5385 109.02825:22608	UC_E	UC_R	15	20	17.8667	14.9333	32.8	2.85365	0.00432203	Dunn Test	0.00648305	**
n8038	7.281	794.543	PE 40:4	MS2	[M-H]-	TRUE	794.565	C45H82NO8P	Phosphatidylethanolamines	MIPOZDXFSKBSGM-QLXZSTJSSA-N	CCCCCCCCCCCCCCCCCCCC(=O)OCC(COP(O)(=O)OCCN)OC(=O)CCCCCC\C=C/C\C=C/C\C=C/C\C=C/CC	227.77	794.54572:521981 795.54907:244326 796.55243:236503	132.87207:9207 168.04216:18134 224.06839:13592 279.23322:76239	C_C	UC_E	28	15	17.9405	26.3929	44.3333	3.05883	0.00222206	Dunn Test	0.00666619	**
n8114	7.332	804.576	PC 33:1	MS2	[M-H]-	TRUE	804.576	C41H80NO8P	Phosphatidylcholines	ZEWLMKXMNQOCOQ-MRCUWXFGSA-N	CCCCCCCCCCCCCCC(=O)OCC(COP([O-])(=O)OCC[N+](C)(C)C)OC(=O)CCCCCCC\C=C/CCCCCCCC	3.72	804.57654:11077290 805.57989:5442030 806.58325:1502376	66.94106:12645 152.99463:42506 253.21779:33732 279.2337:46064	C_C	UC_E	28	15	17.9095	26.3571	44.2667	3.05355	0.00226152	Dunn Test	0.00678457	**
9548	7.444	357.28	"(4R)-4-((3R,5R,6S,9S,10R,13R,14S,17R)-3,6-dihydroxy-10,13-dimethylhexadecahydro-1H-cyclopenta[a]phenanthren-17-yl)pentanoic acid"	MS1	[M+H]+	TRUE	357.279	C24H40O4	Dihydroxy bile acids, alcohols and derivatives	DGABKXLVXPYZII-SIBKNCMHSA-N	[H][C@]12[C@@H](O)C[C@]3([C@@H]([C@]4(C)CC[C@@H]3[C@@]1(C)CC[C@@H](O)C2)CC[C@@H]4[C@@H](CCC(O)=O)C)[H]	1639.36	357.28027:32660086 358.28362:11259390 359.28698:1846783	55.05544:91969 67.05547:236430 69.07102:116315 83.08664:326720 93.07101:315256 101.0608:154343 107.0866:551341 131.08633:96061 133.10194:447849 145.10172:123461 159.11842:190320 173.13385:165833 185.13383:54037 211.14993:230726 221.1545:283651 243.17575:85764 261.18698:350650 301.21756:104419 339.27023:105004	C_C	UC_E	28	15	-17.8452	38.1786	20.3333	-3.04259	0.00234553	Dunn Test	0.0070366	**
495	9.341	118.066	Indole	MS2	[M+H]+	TRUE	118.066	C8H7N	Indoles	SIKJAQJRHWYJAI-UHFFFAOYSA-N	C1=CC=C2C(=C1)C=CN2	8.2	118.06538:536205 119.06873:0 120.07209:175923	58.06605:22958 105.04508:8254 118.08662:315148	C_C	UC_R	28	20	16.3071	24.6429	40.95	3.03866	0.00237636	Dunn Test	0.00712907	**
4423	5.095	227.129	FA 12:3+2O	MS1	[M+H-H2O]+	TRUE	227.129	C12H18O4	Jasmonic acids	RZGFUGXQKMEMOO-UHFFFAOYSA-N	O=C(O)CC1CCC(=O)C1(CC=CCCO)	5.02	227.12854:9686306 228.13189:1521066 229.13525:2274695	59.04998:7190 81.07091:100523 86.09734:75837 97.06536:19027 105.0704:14335 107.08626:196956 121.06471:5620 123.08098:53499 149.09662:21561 171.03307:21803 189.04353:19653 209.048:10780 227.12831:520740	C_C	UC_E	28	15	17.8119	27.3214	45.1333	3.0369	0.00239021	Dunn Test	0.00717063	**
n826	3.552	188.986	2,4-Dichloro-3,5-dimethylphenol	MS2	[M-H]-	TRUE	188.988	C8H8Cl2O	Dichlorobenzenes	IYOLBFFHPZOQGW-UHFFFAOYSA-N	CC1=CC(O)=C(Cl)C(C)=C1Cl	53.27	188.98572:1367879 189.98907:85635 190.99243:66647	61.98677:9008 92.86129:3263 188.98558:39478	UC_E	UC_R	15	20	17.65	15	32.65	2.81904	0.00481671	Dunn Test	0.00722506	**
n827	4.685	189.002	N-Carbamylglutamate	MS2	[M-H]-	TRUE	189	C6H10N2O5	Glutamic acid and derivatives	LCQLHJZYVOQKHU-VKHMYHEASA-N	OC(=O)CC[C@H](NC(N)=O)C(O)=O	112.57	189.00215:29930996 190.0055:2313287 191.00886:174310	61.98705:12181 79.95575:43290 81.95166:402986 107.04885:1636267	C_C	UC_E	28	15	-17.7786	38.1786	20.4	-3.03122	0.00243567	Dunn Test	0.007307	**
n269	1.582	135.03	Inosine	MS2	[M+FA-H]-	TRUE	135.03	C10H12N4O5	Purine nucleosides	UGQMRVRMYYASKQ-KQYNXXCUSA-N	OC[C@@H](O1)[C@@H](O)[C@@H](O)[C@@H]1n(c3)c(N=2)c(n3)C(=O)NC2	92.33	135.02997:2951893 136.03332:258186 137.03668:204977	65.01289:8083 92.02394:324284	C_C	UC_R	28	20	14.9857	22.2143	37.2	2.79242	0.00523149	Dunn Test	0.00784724	**
n1012	3.813	203.082	L-Tryptophan	MS2	[M-H]-	TRUE	203.083	C11H12N2O2	Indolyl carboxylic acids and derivatives	QIVBCDIJIAJPQS-VIFPVBQESA-N	C1=CC=C2C(=C1)C(=CN2)C[C@@H](C(=O)O)N	172.54	203.0822:3449645 204.08555:449170 205.08891:47366	116.04927:238778 142.06505:68561	UC_E	UC_R	15	20	17.45	17.2	34.65	2.7871	0.00531822	Dunn Test	0.00797733	**
503	3.38	118.066	Indole	MS2	[M+H]+	TRUE	118.066	C8H7N	Indoles	SIKJAQJRHWYJAI-UHFFFAOYSA-N	C1=CC=C2C(=C1)C=CN2	9.49	118.06599:971935 119.06934:113278 120.0727:809115	55.93549:5799 118.08713:306733	UC_E	UC_R	15	20	18.8	18.8	37.6	3.00272	0.00267579	Dunn Test	0.00802736	**
4100	3.565	218.13	(R)-2-amino-3-(1H-indol-3-yl)-N-methylpropanamide oxalate	MS1	[M+H]+	TRUE	218.13	C12H15N3O	Tryptamines and derivatives	YCTBLMQFTMPXBD-SNVBAGLBSA-N	O=C(NC)C(N)CC1=CNC=2C=CC=CC21	254.09	218.12968:255850864 219.13303:40173904 220.13639:2566142	84.06931:212470 125.07195:595295	C_C	UC_E	28	15	17.5714	26.4286	44	2.9959	0.00273633	Dunn Test	0.00820898	**
503	3.38	118.066	Indole	MS2	[M+H]+	TRUE	118.066	C8H7N	Indoles	SIKJAQJRHWYJAI-UHFFFAOYSA-N	C1=CC=C2C(=C1)C=CN2	9.49	118.06599:971935 119.06934:113278 120.0727:809115	55.93549:5799 118.08713:306733	C_C	UC_E	28	15	-16.2714	35.0714	18.8	-2.77426	0.00553282	Dunn Test	0.00829923	**
496	3.263	118.066	Indole	MS2	[M+H]+	TRUE	118.066	C8H7N	Indoles	SIKJAQJRHWYJAI-UHFFFAOYSA-N	C1=CC=C2C(=C1)C=CN2	10.34	118.06618:471525 119.06953:117855 120.07289:23117754	59.93152:3633 118.08728:80224	C_C	UC_E	28	15	-17.4905	36.3571	18.8667	-2.9821	0.00286277	Dunn Test	0.00858831	**
2583	5.489	176.072	INDOLE-3-ACETATE	MS2	[M+H]+	TRUE	176.071	C10H9NO2	Indole-3-acetic acid derivatives	SEOVTRFCIGRIMH-UHFFFAOYSA-N	OC(=O)CC1=CNC2=C1C=CC=C2	43.71	176.07146:858061 177.07481:106957 178.07817:40658	117.25743:3394 130.0658:369747 176.07144:34991	C_C	UC_E	28	15	-17.4905	36.3571	18.8667	-2.9821	0.00286277	Dunn Test	0.00858831	**
1789	1.574	154.06	CREATINE	MS1	[M+H]+	TRUE	154.059	C4H9N3O2	Alpha amino acids and derivatives	CVSVTCORWBXHQV-UHFFFAOYSA-N	CN(CC(O)=O)C(N)=N	46.11	154.05986:4801465 155.06321:211652 156.06657:897617	132.5173:4453	UC_E	UC_R	15	20	-18.0833	44.9333	26.85	-2.88825	0.00387386	Dunn Test	0.00869052	**
1789	1.574	154.06	CREATINE	MS1	[M+H]+	TRUE	154.059	C4H9N3O2	Alpha amino acids and derivatives	CVSVTCORWBXHQV-UHFFFAOYSA-N	CN(CC(O)=O)C(N)=N	46.11	154.05986:4801465 155.06321:211652 156.06657:897617	132.5173:4453	C_C	UC_E	28	15	16.1833	28.75	44.9333	2.75924	0.00579368	Dunn Test	0.00869052	**
1493	3.823	146.061	3-Formylindole	MS2	[M+H]+	TRUE	146.06	C9H7NO	Indoles	OLNJUISKUQQNIM-UHFFFAOYSA-N	c1ccc2c(c1)c(c[nH]2)C=O	119.58	146.06107:15433999 147.06442:1744941 148.06778:0	78.04897:3178 91.05555:17482 118.06625:293319 146.06113:143471	UC_E	UC_R	15	20	17.25	18.8	36.05	2.75516	0.00586643	Dunn Test	0.00879965	**
1493	3.823	146.061	3-Formylindole	MS2	[M+H]+	TRUE	146.06	C9H7NO	Indoles	OLNJUISKUQQNIM-UHFFFAOYSA-N	c1ccc2c(c1)c(c[nH]2)C=O	119.58	146.06107:15433999 147.06442:1744941 148.06778:0	78.04897:3178 91.05555:17482 118.06625:293319 146.06113:143471	C_C	UC_E	28	15	-17.3786	36.1786	18.8	-2.96302	0.00304635	Dunn Test	0.00879965	**
1984	2.647	159.029	HYPOXANTHINE	MS1	[M+H]+	TRUE	159.028	C5H4N4O	Hypoxanthines	FDGQSTZJBFJUBT-UHFFFAOYSA-N	OC1=NC=NC2=C1NC=N2	12.84	159.02863:17575274 160.03198:1191836 161.03534:148493	57.07118:13244 90.94872:58705 107.95144:24062 153.95639:27156	C_C	UC_R	28	20	14.7714	22.1786	36.95	2.75249	0.00591434	Dunn Test	0.00887151	**
6228	5.699	273.223	MLS000069748-01!5ALPHA-ANDROST-16-EN-3-ONE	MS1	[M+ACN+H]+	TRUE	273.223	C19H28O	Androgens and derivatives	HFVMLYAGWXSTQI-QYXZOKGRSA-N	C[C@@]12CC[C@H]3[C@@H](CC[C@H]4CC(=O)CC[C@@]43C)[C@@H]2CC=C1	10.4	273.22281:558538 274.22616:160875 275.22952:0	81.07098:10770 133.10208:6001 135.11737:11786 147.11757:20043 209.76068:5043	C_C	UC_R	28	20	-15.9071	40.1071	24.2	-2.96412	0.00303549	Dunn Test	0.00910647	**
3068	5.307	189.113	Azelaic acid	MS1	[M+H]+	TRUE	189.113	C9H16O4	Medium-chain fatty acids	BDJRBEYXGGNYIS-UHFFFAOYSA-N	O=C(O)CCCCCCCC(=O)O	8.48	189.11325:3433339 190.1166:319938 191.11996:1262155	67.05522:6839 81.07116:5827 83.08668:16744 105.07113:19498 107.08646:14617 119.08633:20980 131.08604:6658 143.0863:25832 149.0235:17184 161.09755:22061 171.1179:13922 189.12727:35050	C_C	UC_E	28	15	17.3548	26.1786	43.5333	2.95896	0.00308677	Dunn Test	0.0092603	**
n5684	5.788	514.285	Taurocholic acid	MS2	[M-H]-	TRUE	514.285	C26H45NO7S	Trihydroxy bile acids, alcohols and derivatives	WBWWGRHZICKQGZ-HZAMXZRMSA-N	O=S(=O)(O)CCN=C(O)CCC(C)C1CCC2C3C(O)CC4CC(O)CCC4(C)C3CC(O)C12C	15127.2	514.28485:500385376 515.2882:154909152 516.29156:43223900	67.59846:201511 267.89648:254389	C_C	UC_E	28	15	-16.2738	35.6071	19.3333	-2.77466	0.00552592	Dunn Test	0.00938952	**
n5684	5.788	514.285	Taurocholic acid	MS2	[M-H]-	TRUE	514.285	C26H45NO7S	Trihydroxy bile acids, alcohols and derivatives	WBWWGRHZICKQGZ-HZAMXZRMSA-N	O=S(=O)(O)CCN=C(O)CCC(C)C1CCC2C3C(O)CC4CC(O)CCC4(C)C3CC(O)C12C	15127.2	514.28485:500385376 515.2882:154909152 516.29156:43223900	67.59846:201511 267.89648:254389	UC_E	UC_R	15	20	17.1167	19.3333	36.45	2.73386	0.00625968	Dunn Test	0.00938952	**
13314	5.738	464.286	taurochenodeoxycholic acid	MS1	[M+2H]2+	TRUE	464.284	C26H45NO6S	Taurinated bile acids and derivatives	BHTRKEVKTKCXOH-GGFGVLMTSA-N	C[C@H](CCC(=O)NCCS(=O)(=O)O)[C@H]1CC[C@@H]2[C@@]1(CC[C@H]3[C@H]2[C@@H](C[C@H]4[C@@]3(CC[C@H](C4)O)C)O)C	17613.8	464.28647:87475256 465.28982:30027114 466.29318:6547500	67.05548:213499 81.07114:681360 93.07108:430236 109.10239:541857 121.10229:655580 123.11805:194121 145.10219:347216 159.11795:458247 173.13376:318823 175.14941:723596 185.13383:277569 187.14943:349963 197.13414:102046 203.18062:199288 213.16512:236016 229.16043:268286 239.18146:200565 253.19687:36157 297.12543:806884 314.14346:82367 332.17758:44324 404.19839:66051	C_C	UC_E	28	15	-17.2881	37.8214	20.5333	-2.9476	0.00320256	Dunn Test	0.00960767	**
8779	6.142	337.255	"(R)-4-((8S,9S,10R,13R,14S,17R)-10,13-dimethyl-3-oxo-2,3,6,7,8,9,10,11,12,13,14,15,16,17-tetradecahydro-1H-cyclopenta[a]phenanthren-17-yl)pentanoic acid"	MS1	[M+H]+	TRUE	337.253	C24H36O3	Bile acids, alcohols and derivatives	WCFIGQHNBJXROP-IHMUCKAYSA-N	C[C@@H]([C@H]1CC[C@]2([H])[C@]1(C)CC[C@@]3([H])[C@@]2([H])CCC([C@]3(C)CC4)=CC4=O)CCC(O)=O	4106.88	337.25497:4181397 338.25832:1557400 339.26168:2696334	67.05565:10206 81.07128:29396 95.08656:19367 145.10214:16020 169.10208:18468 179.08588:8385 183.11819:57410 197.13356:18652 223.14952:38499 251.18102:17147 277.19684:17970 279.2124:17725 319.24414:287735	C_C	UC_R	28	20	15.7786	24.3214	40.1	2.94016	0.00328039	Dunn Test	0.00984118	**
973	3.825	132.082	2-Methylindole	MS2	[M+H]+	TRUE	132.081	C9H9N	Indoles	BHNHHSOHWZKFOX-UHFFFAOYSA-N	CC1=CC2=CC=CC=C2N1	20.31	132.08141:673964 133.08476:220724 134.08812:52499	60.08184:4786 70.06599:10294 117.05767:7527 132.08134:95597	C_C	UC_E	28	15	-17.2238	36.3571	19.1333	-2.93664	0.00331794	Dunn Test	0.00995383	**
9057	4.606	345.153	2-[1-hydroxy-1-(4-methoxyphenyl)propan-2-yl]oxy-6-(hydroxymethyl)oxane-3,4,5-triol	MS1	[M+H]+	TRUE	345.154	C16H24O8	O-glycosyl compounds	JYWSARFDLXXOHT-UHFFFAOYSA-N	OCC1OC(OC(C)C(O)C2=CC=C(OC)C=C2)C(O)C(O)C1O	12.48	345.15335:1509193 346.1567:314568 347.16006:51945	97.41254:4272 188.84415:4536 257.09995:5644	C_C	UC_E	28	15	17.2143	25.7857	43	2.93501	0.00333535	Dunn Test	0.0100061	*
499	3.825	118.066	Indole	MS2	[M+H]+	TRUE	118.066	C8H7N	Indoles	SIKJAQJRHWYJAI-UHFFFAOYSA-N	C1=CC=C2C(=C1)C=CN2	15.81	118.06621:1582690 119.06956:152513 120.07292:385051	69.48012:3146 118.08736:133316	C_C	UC_E	28	15	-16.519	35.7857	19.2667	-2.81647	0.00485539	Dunn Test	0.0100148	*
499	3.825	118.066	Indole	MS2	[M+H]+	TRUE	118.066	C8H7N	Indoles	SIKJAQJRHWYJAI-UHFFFAOYSA-N	C1=CC=C2C(=C1)C=CN2	15.81	118.06621:1582690 119.06956:152513 120.07292:385051	69.48012:3146 118.08736:133316	UC_E	UC_R	15	20	16.9833	19.2667	36.25	2.71256	0.0066765	Dunn Test	0.0100148	*
4414	3.383	227.081	TRYPTOPHAN	MS1	[M+H-H2O]+	TRUE	227.079	C11H12N2O2	Indolyl carboxylic acids and derivatives	QIVBCDIJIAJPQS-VIFPVBQESA-N	O=C(O)C(N)CC1=CNC=2C=CC=CC21	13.48	227.08067:2975672 228.08402:408555 229.08738:48021	69.07106:13697 93.07093:5156 100.1133:175147 136.90535:16160	C_C	UC_E	28	15	-17.2119	36.6786	19.4667	-2.93461	0.00333972	Dunn Test	0.0100192	*
5399	8.245	252.234	NCGC00384562-01!(2E,4E)-N-(2-methylpropyl)dodeca-2,4-dienamide [IIN-based: Match]	MS1	[M+H]+	TRUE	252.233	C16H29NO	N-acyl amines	BBRMJCAPNGJKEM-AQASXUMVSA-N	CCCCCCC\\C=C\\C=C\\C(=O)NCC(C)C	16.34	252.23383:4510820 253.23718:912484 254.24054:0	55.05561:30412 57.07124:60727 79.05547:7353 88.23619:4460 93.0711:22971 107.08688:21448 133.10216:27518 137.13358:33108 179.10828:19631 235.2072:42742	C_C	UC_E	28	15	15.8738	22.3929	38.2667	2.70646	0.00680044	Dunn Test	0.0102007	*
n1333	5.729	227.038	N-FORMYLGLYCINE	MS2	[M-H]-	TRUE	227.029	C3H5NO3	N-formyl-alpha amino acids	UGJBHEZMOKVTIM-UHFFFAOYSA-N	C(C(=O)O)NC=O	27.79	227.03839:6492310 228.04174:809664 229.0451:384896	77.70359:3751 139.11142:7095	C_C	UC_E	28	15	-17.1738	37.1071	19.9333	-2.92811	0.00341029	Dunn Test	0.0102309	*
n814	6.716	187.133	10-Hydroxydecanoic acid	MS2	[M-H]-	TRUE	187.136	C10H20O3	Medium-chain hydroxy acids and derivatives	YJCJVMMDTBEITC-UHFFFAOYSA-N	O=C(O)CCCCCCCCCO	41.03	187.13341:3139698 188.13676:375734 189.14012:29845	115.91952:4146 125.09599:41885 141.12738:289231 169.12196:5374 187.13339:172010	UC_E	UC_R	15	20	18.3167	19.9333	38.25	2.92552	0.00343879	Dunn Test	0.0103164	*
n1013	3.383	203.082	(D)-Tryptophan	MS2	[M-H]-	TRUE	203.082	C11H12N2O2	Indolyl carboxylic acids and derivatives	QIVBCDIJIAJPQS-VIFPVBQESA-N	O=C(O)C(N)CC1=CNC=2C=CC=CC21	95.64	203.08209:3431863 204.08544:427122 205.0888:29173	72.00754:76885 74.0232:104791 116.04919:248824 130.06509:7871 142.06508:66744 159.09172:40526 186.05565:10074 190.8837:4304 203.08205:80544	UC_E	UC_R	15	20	16.9167	17.1333	34.05	2.70192	0.00689413	Dunn Test	0.0103412	*
4413	3.316	227.081	TRYPTOPHAN	MS1	[M+H]+	TRUE	227.079	C11H12N2O2	Indolyl carboxylic acids and derivatives	QIVBCDIJIAJPQS-VIFPVBQESA-N	O=C(O)C(N)CC1=CNC=2C=CC=CC21	14.52	227.08064:1727388 228.08399:231680 229.08735:0	100.11339:81685 129.32843:4096 182.0587:4728	C_C	UC_E	28	15	-17.1476	36.2143	19.0667	-2.92364	0.00345959	Dunn Test	0.0103788	*
496	3.263	118.066	Indole	MS2	[M+H]+	TRUE	118.066	C8H7N	Indoles	SIKJAQJRHWYJAI-UHFFFAOYSA-N	C1=CC=C2C(=C1)C=CN2	10.34	118.06618:471525 119.06953:117855 120.07289:23117754	59.93152:3633 118.08728:80224	UC_E	UC_R	15	20	16.8833	18.8667	35.75	2.69659	0.00700531	Dunn Test	0.010508	*
2583	5.489	176.072	INDOLE-3-ACETATE	MS2	[M+H]+	TRUE	176.071	C10H9NO2	Indole-3-acetic acid derivatives	SEOVTRFCIGRIMH-UHFFFAOYSA-N	OC(=O)CC1=CNC2=C1C=CC=C2	43.71	176.07146:858061 177.07481:106957 178.07817:40658	117.25743:3394 130.0658:369747 176.07144:34991	UC_E	UC_R	15	20	16.8833	18.8667	35.75	2.69659	0.00700531	Dunn Test	0.010508	*
7292	5.953	299.203	MLS000069824-01!NORETHYNODREL	MS1	[M+H-H2O]+	TRUE	299.203	C20H26O2	Oxosteroids	ICTXHFFSOAJUMG-SLHNCBLASA-N	C[C@@]12CC[C@H]3[C@@H](CCC4=C3CCC(=O)C4)[C@@H]2CC[C@@]1(O)C#C	17.6	299.20267:1189878 300.20602:321962 301.20938:52142	71.52547:3900 81.07115:10804 95.08654:12554 143.08636:7654 145.10214:12888 157.10283:12062 171.11784:10986 211.15048:8250 225.16565:18693 281.1937:9282	C_C	UC_R	28	20	-14.4571	40.3571	25.9	-2.69393	0.00706151	Dunn Test	0.0105923	*
7292	5.953	299.203	MLS000069824-01!NORETHYNODREL	MS1	[M+H-H2O]+	TRUE	299.203	C20H26O2	Oxosteroids	ICTXHFFSOAJUMG-SLHNCBLASA-N	C[C@@]12CC[C@H]3[C@@H](CCC4=C3CCC(=O)C4)[C@@H]2CC[C@@]1(O)C#C	17.6	299.20267:1189878 300.20602:321962 301.20938:52142	71.52547:3900 81.07115:10804 95.08654:12554 143.08636:7654 145.10214:12888 157.10283:12062 171.11784:10986 211.15048:8250 225.16565:18693 281.1937:9282	C_C	UC_E	28	15	-15.8238	40.3571	24.5333	-2.69794	0.00697706	Dunn Test	0.0105923	*
15680	7.795	540.37	Phenylalanine conjugated chenodeoxycholic acid	MS1	[M+H]+	TRUE	540.369	C33H49NO5	Glycinated bile acids and derivatives	CEMZGPKUKMFNNF-UHFFFAOYSA-N	CC(C1CCC2C1(C)CCC3C2C(O)CC4C3(C)CCC(O)C4)CCC(NC(C(O)=O)CC5=CC=CC=C5)=O	13713.3	540.36975:2791194 541.3731:1214222 542.37646:211343	57.03476:9824 75.04546:10090 89.06106:13092 181.02863:6646	UC_E	UC_R	15	20	18.25	21	39.25	2.91487	0.00355832	Dunn Test	0.010675	*
n1321	5.124	226.018	3-[(4-chlorobenzoyl)amino]propanoic acid	MS2	[M-H]-	TRUE	226.028	C10H10ClNO3	Beta amino acids and derivatives	ZCGLNFAUVVHTQO-UHFFFAOYSA-N	C1=CC(=CC=C1C(=O)NCCC(=O)O)Cl	162.26	226.0179:8924081 227.02125:944270 228.02461:469339	62.39599:6413 79.95589:526641 96.95884:10074 131.03654:84145	C_C	UC_R	28	20	-14.3857	42.2857	27.9	-2.68062	0.0073486	Dunn Test	0.0110229	*
5498	5.686	255.158	NCGC00386107-01!(3E,5E)-2-(4-methoxy-4-oxobutyl)nona-3,5-dienoic acid	MS1	[M+H]+	TRUE	255.159	C14H22O4	Medium-chain fatty acids	QPFWOYDHBWPHSS-SBIWHPGTSA-N	CCC\C=C\C=C\C(CCCC(=O)OC)C(O)=O	5.28	255.15758:7648032 256.16093:1300526 257.16429:322133	55.05522:11636 67.05524:31928 72.0818:242921 91.05482:8713 107.0864:36862 119.08591:9069 121.10178:21568 131.08559:4903 135.08061:14692 145.10149:12565 153.0549:16524 163.11218:19059 201.12817:7412 213.10951:25571 217.14368:18632 237.14742:7559	UC_E	UC_R	15	20	-18.1833	43.1333	24.95	-2.90423	0.00368162	Dunn Test	0.0110449	*
10683	5.901	387.202	NCGC00169491-02!(4S)-4-hydroxy-3,5,5-trimethyl-4-[(E)-3-[(2R,3R,4S,5S,6R)-3,4,5-trihydroxy-6-(hydroxymethyl)oxan-2-yl]oxybut-1-enyl]cyclohex-2-en-1-one	MS1	[2M+H]+	TRUE	387.201	C19H30O8	Fatty acyl glycosides of mono- and disaccharides	SWYRVCGNMNAFEK-CLCVOTHJSA-N	CC(O[C@@H]1O[C@H](CO)[C@@H](O)[C@H](O)[C@H]1O)\C=C\[C@@]2(O)C(C)=CC(=O)CC2(C)C	52.1	387.202:1948956 388.20535:461471 389.20871:89824	55.05535:73146 67.05527:29137 76.07666:8878 81.0708:24381 87.08154:9011 93.07068:31541 97.06561:32628 109.10189:7085 125.06032:31088 139.07567:22187 153.09132:9285 213.11325:20733	C_C	UC_E	28	15	17.0286	26.5714	43.6	2.90335	0.00369197	Dunn Test	0.0110759	*
4413	3.316	227.081	TRYPTOPHAN	MS1	[M+H]+	TRUE	227.079	C11H12N2O2	Indolyl carboxylic acids and derivatives	QIVBCDIJIAJPQS-VIFPVBQESA-N	O=C(O)C(N)CC1=CNC=2C=CC=CC21	14.52	227.08064:1727388 228.08399:231680 229.08735:0	100.11339:81685 129.32843:4096 182.0587:4728	UC_E	UC_R	15	20	16.7333	19.0667	35.8	2.67263	0.00752584	Dunn Test	0.0112888	*
n526	3.982	165.018	1,3-Benzenedicarboxylic acid	MS2	[M-H]-	TRUE	165.019	C8H6O4	M-phthalic acid and derivatives	QQVIHTHCMHWDBS-UHFFFAOYSA-N	OC(=O)C1=CC(=CC=C1)C(O)=O	4.31	165.01848:314751 166.02183:46101 167.02519:97730	121.02827:41491	C_C	UC_E	28	15	16.9381	25.9286	42.8667	2.88792	0.00387797	Dunn Test	0.0116339	*
n8043	8.711	794.546	PE 40:4	MS2	[M-H]-	TRUE	794.565	C45H82NO8P	Phosphatidylethanolamines	MIPOZDXFSKBSGM-QLXZSTJSSA-N	CCCCCCCCCCCCCCCCCCCC(=O)OCC(COP(O)(=O)OCCN)OC(=O)CCCCCC\C=C/C\C=C/C\C=C/C\C=C/CC	3.59	794.54633:502999 795.54968:231532 796.55304:190046	141.29395:7483 224.06967:7522 279.23337:60957	C_C	UC_E	28	15	16.1452	28.3214	44.4667	2.75274	0.00590988	Dunn Test	0.0116522	*
n8043	8.711	794.546	PE 40:4	MS2	[M-H]-	TRUE	794.565	C45H82NO8P	Phosphatidylethanolamines	MIPOZDXFSKBSGM-QLXZSTJSSA-N	CCCCCCCCCCCCCCCCCCCC(=O)OCC(COP(O)(=O)OCCN)OC(=O)CCCCCC\C=C/C\C=C/C\C=C/C\C=C/CC	3.59	794.54633:502999 795.54968:231532 796.55304:190046	141.29395:7483 224.06967:7522 279.23337:60957	UC_E	UC_R	15	20	-16.6667	44.4667	27.8	-2.66199	0.00776812	Dunn Test	0.0116522	*
873	2.4	130.051	L-Pyroglutamic acid	MS2	[M+H]+	TRUE	130.05	C5H7NO3	Alpha amino acids and derivatives	ODHCTXKNWHHXJC-VKHMYHEASA-N	O=C(C1)NC(C1)C(O)=O	5.6	130.05101:1517116 131.05436:111784 132.05772:16446	53.0035:4729 64.64768:3205 84.04569:841917 89.94102:24641 107.95148:24519 130.05098:163963	C_C	UC_E	28	15	16.9214	25.6786	42.6	2.88508	0.00391315	Dunn Test	0.0117394	*
6589	7.185	282.28	Oleamide	MS1	[M+NH4]+	TRUE	282.28	C18H35NO	Fatty amides	FATBGEAMYMYZAF-MDZDMXLPSA-N	CCCCCCCCC=CCCCCCCCC(=O)N	14.11	282.27972:19866362 283.28307:4857186 284.28643:374595	56.05061:66985 60.04535:19867 69.07094:83536 79.05521:30336 89.06046:13329 93.0708:58139 97.10203:48321 100.07633:11413 107.08647:34734 119.0861:8668 133.10165:6116 222.15758:4662 252.26895:77496 282.21887:14047	C_C	UC_E	28	15	16.9095	24.3571	41.2667	2.88305	0.00393845	Dunn Test	0.0118154	*
7963	7.525	316.227	NCGC00380344-01!(2E,4E)-N-[2-(4-hydroxyphenyl)ethyl]dodeca-2,4-dienamide	MS1	[M+NH4]+	TRUE	316.227	C20H29NO2	1-hydroxy-2-unsubstituted benzenoids	VVRNYAJXAUQHEN-BNFZFUHLSA-N	CCCCCCC\C=C\C=C\C(=O)NCCC1=CC=C(O)C=C1	141.36	316.22659:955039 317.22994:141694 318.2333:262213	57.07103:7980 88.07713:8315 143.17528:4154	C_C	UC_E	28	15	16.8881	24.1786	41.0667	2.8794	0.00398437	Dunn Test	0.0119531	*
5434	6.047	253.197	h_193_quinbolone_m	MS1	[M+H]+	TRUE	253.195	C19H28O2	Androgens and derivatives	DYMROBVXGSLPAY-WDFDFUJVSA-N	C[C@]12C=C[C@@H](O)CC1CCC3C2CC[C@@]4(C)C3CCC4=O	12.05	253.19656:1737080 254.19991:640735 255.20327:0	53.27447:3718 79.05542:8541 105.07107:17905 121.1023:21322 135.11769:10187 155.08623:16927 179.10796:50345 185.13414:18215 238.17227:10781	UC_E	UC_R	15	20	16.5667	14.1333	30.7	2.64601	0.00814465	Dunn Test	0.012217	*
n8096	5.569	802.561	(2-{[3-(hexadecanoyloxy)-2-[octadeca-9.12-dienoyloxy]propyl phosphono]oxy}ethyl)trimethylazanium	MS2	[M-H]-	TRUE	802.56	C42H80NO8P	Phosphatidylcholines	JLPULHDHAOZNQI-ZTIMHPMXSA-N	[H][C@@](COC(=O)CCCCCCCCCCCCCCC)(COP([O-])(=O)OCC[N+](C)(C)C)OC(=O)CCCCCCC\C=C/C\C=C/CCCCC	2.03	802.56146:7786720 803.56481:3711863 804.56817:3223302	152.99429:31745 168.04196:299716 242.07907:21376 255.23282:2330465	C_C	UC_E	28	15	16.8476	26.2857	43.1333	2.8725	0.00407244	Dunn Test	0.0122173	*
n1931	3.043	267.074	Inosine	MS2	[M-H]-	TRUE	267.074	C10H12N4O5	Purine nucleosides	UGQMRVRMYYASKQ-KQYNXXCUSA-N	OC1=NC=NC2=C1N=CN2C3OC(CO)C(O)C3O	51.06	267.07391:351939 268.07726:28568 269.08062:0	54.12776:3627 135.03:88818 137.54385:3669 155.03485:4030 170.13199:3953 267.07468:15674	C_C	UC_E	28	15	15.5071	22.8929	38.4	2.64395	0.00819457	Dunn Test	0.0122919	*
9550	6.993	357.281	Litocholic Acid	MS2	[M+H]+	TRUE	357.279	C24H40O4	Dihydroxy bile acids, alcohols and derivatives	DGABKXLVXPYZII-SIBKNCMHSA-N	[H][C@]12[C@@H](O)C[C@]3([C@@H]([C@]4(C)CC[C@@H]3[C@@]1(C)CC[C@@H](O)C2)CC[C@@H]4[C@@H](CCC(O)=O)C)[H]	2870.4	357.28079:14048988 358.28414:3321692 359.2875:681955	55.0556:69780 67.05555:96866 69.07133:50575 93.07099:158268 101.06078:133327 109.10908:24696 131.08672:44604 133.10225:242020 145.10211:97909 159.11797:114700 173.13379:85897 181.12323:98513 184.07478:88034 193.12331:93055 197.13336:24750 211.14993:67788 221.15511:113511 247.17047:174561 261.18622:119579 357.23846:23682	UC_E	UC_R	15	20	16.5167	15.9333	32.45	2.63803	0.00833897	Dunn Test	0.0125085	*
5189	3.77	247.145	Octopine	MS1	[M+H]+	TRUE	247.146	C9H18N4O4	Arginine and derivatives	IMXSCCDUAFEIOE-RITPCOANSA-N	O=C(O)C(NC(C(=O)O)CCCNC(=N)N)C	15.53	247.14528:5639188 248.14863:913205 249.15199:114153	79.31045:4429 115.05524:4626 144.08151:89252	UC_E	UC_R	15	20	16.4833	19.4667	35.95	2.6327	0.00847082	Dunn Test	0.0127062	*
5189	3.77	247.145	Octopine	MS1	[M+H]+	TRUE	247.146	C9H18N4O4	Arginine and derivatives	IMXSCCDUAFEIOE-RITPCOANSA-N	O=C(O)C(NC(C(=O)O)CCCNC(=N)N)C	15.53	247.14528:5639188 248.14863:913205 249.15199:114153	79.31045:4429 115.05524:4626 144.08151:89252	C_C	UC_E	28	15	-16.4262	35.8929	19.4667	-2.80064	0.0051001	Dunn Test	0.0127062	*
6753	6.931	286.275	Sphingosine (C17 base)	MS1	[M+H]+	TRUE	286.275	C17H35NO2	1,2-aminoalcohols	RBEJCQPPFCKTRZ-LHMZYYNSSA-N	CCCCCCCCCCCC/C=C/[C@H]([C@H](CO)N)O	11.71	286.27487:2518103 287.27822:492877 288.28158:0	56.05063:57514 67.0554:33334 74.06118:6542 81.07092:48992 90.76637:4192 109.10178:24124 214.25328:13581 241.23607:8815	C_C	UC_E	28	15	16.7429	25.8571	42.6	2.85463	0.00430865	Dunn Test	0.012926	*
4423	5.095	227.129	FA 12:3+2O	MS1	[M+H-H2O]+	TRUE	227.129	C12H18O4	Jasmonic acids	RZGFUGXQKMEMOO-UHFFFAOYSA-N	O=C(O)CC1CCC(=O)C1(CC=CCCO)	5.02	227.12854:9686306 228.13189:1521066 229.13525:2274695	59.04998:7190 81.07091:100523 86.09734:75837 97.06536:19027 105.0704:14335 107.08626:196956 121.06471:5620 123.08098:53499 149.09662:21561 171.03307:21803 189.04353:19653 209.048:10780 227.12831:520740	UC_E	UC_R	15	20	-16.4333	45.1333	28.7	-2.62472	0.00867208	Dunn Test	0.0130081	*
4322	8.917	224.202	NCGC00385817-01!(2E,4E)-N-(2-methylpropyl)deca-2,4-dienamide	MS1	[M+ACN+H]+	TRUE	224.201	C14H25NO	N-acyl amines	MAGQQZHFHJDIRE-BNFZFUHLSA-N	CCCCC\C=C\C=C\C(=O)NCC(C)C	13.51	224.20232:4044520 225.20567:615551 226.20903:255853	72.08208:4564 86.06145:9465 95.0868:78932 107.08669:31901 119.08665:16606 123.11789:49463 137.96498:11174 153.96031:12078 177.95747:49978 200.97333:19553	C_C	UC_E	28	15	15.3929	22.6071	38	2.62446	0.00867864	Dunn Test	0.013018	*
973	3.825	132.082	2-Methylindole	MS2	[M+H]+	TRUE	132.081	C9H9N	Indoles	BHNHHSOHWZKFOX-UHFFFAOYSA-N	CC1=CC2=CC=CC=C2N1	20.31	132.08141:673964 133.08476:220724 134.08812:52499	60.08184:4786 70.06599:10294 117.05767:7527 132.08134:95597	UC_E	UC_R	15	20	16.4167	19.1333	35.55	2.62206	0.00874011	Dunn Test	0.0131102	*
n8435	8.594	850.561	Phosphatidylcholine 15:0-22:6	MS2	[M-H]-	TRUE	850.56	C45H78NO8P	Phosphatidylcholines	GEINPYKZLFHHIL-BDWYRQGHSA-N	C(CC)=CCC=CCC=CCC=CCC=CCC=CCCC(=O)OC(COC(=O)CCCCCCCCCCCCCC)COP(OCC[N+1](C)(C)C)([O-1])=O	742.6	850.56122:19109924 851.56457:9707403 852.56793:3968952	69.03306:22385 107.08492:47942 135.11649:63771 161.13231:33135 224.06909:459817 242.0804:36138 283.24341:766958	C_C	UC_E	28	15	-16.6881	38.8214	22.1333	-2.8453	0.00443701	Dunn Test	0.013311	*
22402	9.737	808.586	trimethyl(2-{[3-[octadeca-9,12-dienoyloxy]-2-(octadecanoyloxy)propyl phosphonato]oxy}ethyl)azanium	MS1	[M+H]+	TRUE	808.583	C44H84NO8P	Phosphatidylcholines	DZPKSVTWWIZUMS-XEYFSEMKSA-N	CCCCCCCCCCCCCCCCCC(=O)OC(COC(=O)CCCCCCCC=CCC=CCCCCC)COP(=O)([O-])OCC[N+](C)(C)C	128551	808.58588:49296528 809.58923:22806852 810.59259:19400164	60.08206:393522 67.05547:1772501 86.09759:8649674 104.10816:142114 107.08643:358060 135.11757:306422 175.14967:81605 443.25323:102596 465.23917:438880	C_C	UC_E	28	15	16.681	25.7857	42.4667	2.84408	0.004454	Dunn Test	0.013362	*
3899	1.602	213.001	Orotidine 5'-monophosphate	MS1	[M+H]+	TRUE	213	C10H13N2O11P	Pyrimidine ribonucleoside monophosphates	KYOBSHFOBAOFBF-XVFCMESISA-N	OC(=O)C(=C2)N(C(=O)NC(=O)2)[C@H](O1)[C@H](O)[C@H](O)[C@@H](COP(O)(O)=O)1	24199.9	213.00089:3510731 214.00424:453461 215.0076:0	80.94939:3657 164.23465:4031	C_C	UC_R	28	20	-15.2571	37.8571	22.6	-2.843	0.0044691	Dunn Test	0.0134073	*
n529	3.227	165.041	3-Methylxanthine	MS2	[M-H]-	TRUE	165.041	C6H6N4O2	Xanthines	GMSNIKWWOQHZGF-UHFFFAOYSA-N	CN1C2=C(C(=O)NC1=O)NC=N2	9.25	165.04088:3312294 166.04423:280276 167.04759:141954	67.52909:4154 89.7958:3699 108.01895:46737 148.04713:15653	C_C	UC_E	28	15	-15.7714	35.5714	19.8	-2.68901	0.00716651	Dunn Test	0.0135255	*
n529	3.227	165.041	3-Methylxanthine	MS2	[M-H]-	TRUE	165.041	C6H6N4O2	Xanthines	GMSNIKWWOQHZGF-UHFFFAOYSA-N	CN1C2=C(C(=O)NC1=O)NC=N2	9.25	165.04088:3312294 166.04423:280276 167.04759:141954	67.52909:4154 89.7958:3699 108.01895:46737 148.04713:15653	UC_E	UC_R	15	20	16.35	19.8	36.15	2.61141	0.00901703	Dunn Test	0.0135255	*
n8116	7.616	804.576	PC 33:1	MS2	[M+CH3COOH-H]-	TRUE	804.576	C41H80NO8P	Phosphatidylcholines	ZEWLMKXMNQOCOQ-MRCUWXFGSA-N	CCCCCCCCCCCCCCC(=O)OCC(COP([O-])(=O)OCC[N+](C)(C)C)OC(=O)CCCCCCC\C=C/CCCCCCCC	9.07	804.57599:20561056 805.57934:9787433 806.5827:2777240	78.93616:20493 152.99413:74127 242.07986:42332 280.23639:494717	C_C	UC_E	28	15	16.6357	25.9643	42.6	2.83637	0.00456302	Dunn Test	0.013689	*
n708	2.897	180.066	M-Tyrosine	MS2	[M-H]-	TRUE	180.067	C9H11NO3	Phenylalanine and derivatives	JZKXXXDKRQWDET-UHFFFAOYSA-N	O=C(O)C(N)CC=1C=CC=C(O)C1	112.64	180.06592:847449 181.06927:218326 182.07263:9813	119.0491:24150	C_C	UC_E	28	15	-16.619	38.2857	21.6667	-2.83352	0.00460378	Dunn Test	0.0138114	*
3015	6.23	187.127	Royal jelly acid	MS1	[M+H]+	TRUE	187.13	C10H18O3	Medium-chain hydroxy acids and derivatives	QHBZHVUGQROELI-SOFGYWHQSA-N	O=C(O)C=CCCCCCCCO	221.58	187.12735:41723296 188.1307:5541578 189.13406:2623620	83.08672:183274 174.03539:11164	C_C	UC_R	28	20	-15.1929	37.6429	22.45	-2.83102	0.00463996	Dunn Test	0.0139199	*
7436	7.305	302.307	Sphinganine	MS1	[M+H]+	TRUE	302.306	C18H39NO2	1,2-aminoalcohols	OTKJDMGTUTTYMP-ZWKOTPCHSA-N	CCCCCCCCCCCCCCC[C@H]([C@H](CO)N)O	15.35	302.30652:1757915 303.30987:432529 304.31323:0	57.07109:10492 81.07103:41809 181.22147:4824 254.28531:57663	C_C	UC_E	28	15	16.5881	23.6786	40.2667	2.82825	0.00468037	Dunn Test	0.0140411	*
n7731	5.89	750.545	(2-aminoethoxy)[2-[icosa-5.8.11.14-tetraenoyloxy]-3-[octadec-1-en-1-yloxy]propoxy]phosphinic acid	MS2	[M-H]-	TRUE	750.543	C43H78NO7P	1-(1Z-alkenyl),2-acylglycerophosphoethanolamines	URPXXNCTXCOATD-FXMFQVEGSA-N	[H][C@@](CO\C=C/CCCCCCCCCCCCCCCC)(COP(O)(=O)OCCN)OC(=O)CCC\C=C/C\C=C/C\C=C/C\C=C/CCCCC	120.25	750.54541:870148 751.54876:404057 752.55212:165348	57.92527:6460 59.01225:15096 259.24374:20039	C_C	UC_E	28	15	16.581	25.2857	41.8667	2.82703	0.00469821	Dunn Test	0.0140946	*
5529	9.189	256.151	3-oxo-C9-HSL	MS1	[M+H]+	TRUE	256.154	C13H21NO4	N-acyl-alpha amino acids and derivatives	SHLNPFUGAIEFDO-NSHDSACASA-N	O=C(CC(N[C@@H]1C(OCC1)=O)=O)CCCCCC	18.42	256.15146:1367315 257.15481:0 258.15817:0	57.06859:884429 74.0614:8390438 88.07694:35188788 100.07677:2211053 186.18665:1083954	C_C	UC_R	28	20	15.1071	24.8929	40	2.81505	0.00487697	Dunn Test	0.0146309	*
n106	1.563	105.018	D-(+)-Glyceric acid	MS2	[M-H]-	TRUE	105.03	C3H6O4	Sugar acids and derivatives	RBNPOMFGQQGHHO-UWTATZPHSA-N	C(C(C(=O)O)O)O	59.83	105.01802:3401044 106.02137:162954 107.02473:0	105.018:479558	C_C	UC_E	28	15	16.4857	26.7143	43.2	2.81079	0.00494199	Dunn Test	0.014826	*
14106	6.014	489.176	Biotin	MS1	[M+H]+	TRUE	489.18	C10H16N2O3S	Biotin and derivatives	YBJHBAHKTGYVGT-ZKWXMUAHSA-N	O=C1N[C@@H]2[C@@H](SC[C@@H]2N1)CCCCC(=O)O	3300.36	489.1756:550312 490.17895:209641 491.18231:70258	136.92331:11463 172.94368:104251 327.16373:28355 345.1752:49792	UC_E	UC_R	15	20	16	14	30	2.55551	0.0106033	Dunn Test	0.0148623	*
14106	6.014	489.176	Biotin	MS1	[M+H]+	TRUE	489.18	C10H16N2O3S	Biotin and derivatives	YBJHBAHKTGYVGT-ZKWXMUAHSA-N	O=C1N[C@@H]2[C@@H](SC[C@@H]2N1)CCCCC(=O)O	3300.36	489.1756:550312 490.17895:209641 491.18231:70258	136.92331:11463 172.94368:104251 327.16373:28355 345.1752:49792	C_C	UC_R	28	20	-13.0714	43.0714	30	-2.43572	0.0148623	Dunn Test	0.0148623	*
12191	7.297	429.303	MLS001148643-01!17ALPHA-HYDROXYPROGESTERONE CAPROATE630-56-8	MS1	[M+H-H2O]+	TRUE	429.304	C27H40O4	Gluco/mineralocorticoids, progestogins and derivatives	DOMWKUIIPQCAJU-LJHIYBGHSA-N	CCCCCC(=O)O[C@@]1(CC[C@H]2[C@@H]3CCC4=CC(=O)CC[C@]4(C)[C@H]3CC[C@@]21C)C(=O)C	19.9	429.30295:14302337 430.3063:5462776 431.30966:820472	55.05554:17728 67.05554:44489 79.05544:15847 93.07127:64595 107.08669:86102 145.1022:29029 159.11761:36566 171.11826:7830 187.14973:26086 203.18088:47207 255.2133:12348 367.30377:6358	C_C	UC_R	28	20	15.0786	24.3214	39.4	2.80973	0.00495837	Dunn Test	0.0148751	*
n424	1.631	157.011	PFCA-H; C4H5F3O3	MS2	[M-H]-	TRUE	157.012	C4H5F3O3	Carboxylic acids	ICSOIMDWVVEKBW-UHFFFAOYSA-N	O=C(O)COCC(F)(F)F	72.67	157.01091:8357766 158.01426:229288 159.01762:93150	71.01218:9600 87.00755:14840	UC_E	UC_R	15	20	-16.1167	47.0667	30.95	-2.57414	0.010049	Dunn Test	0.0150734	*
7436	7.305	302.307	Sphinganine	MS1	[M+H]+	TRUE	302.306	C18H39NO2	1,2-aminoalcohols	OTKJDMGTUTTYMP-ZWKOTPCHSA-N	CCCCCCCCCCCCCCC[C@H]([C@H](CO)N)O	15.35	302.30652:1757915 303.30987:432529 304.31323:0	57.07109:10492 81.07103:41809 181.22147:4824 254.28531:57663	C_C	UC_R	28	20	13.7714	23.6786	37.45	2.56615	0.0102833	Dunn Test	0.015425	*
n8097	5.665	802.562	(2-{[3-(hexadecanoyloxy)-2-[octadeca-9.12-dienoyloxy]propyl phosphono]oxy}ethyl)trimethylazanium	MS2	[M-H]-	TRUE	802.56	C42H80NO8P	Phosphatidylcholines	JLPULHDHAOZNQI-ZTIMHPMXSA-N	[H][C@@](COC(=O)CCCCCCCCCCCCCCC)(COP([O-])(=O)OCC[N+](C)(C)C)OC(=O)CCCCCCC\C=C/C\C=C/CCCCC	2.78	802.56152:10792537 803.56487:5226574 804.56823:3722112	73.13133:14673 152.94783:11638 168.04207:421642 253.21754:31272 255.23289:3088469	C_C	UC_E	28	15	16.4095	26.8571	43.2667	2.7978	0.00514519	Dunn Test	0.0154356	*
n2679	7.179	313.239	9,10-DiHOME	MS2	[M-H]-	TRUE	313.238	C18H34O4	Long-chain fatty acids	XEBKSQSGNGRGDW-JXMROGBWSA-N	CCCCCC=CCC(O)C(O)CCCCCCCC(O)=O	112.84	313.23935:2983088 314.2427:617147 315.24606:59945	65.37651:4310 115.03915:4845 125.09592:8717 155.10638:9475 171.10196:52039 201.11275:161437 277.21823:44557	C_C	UC_E	28	15	-16.4024	37.5357	21.1333	-2.79658	0.00516462	Dunn Test	0.0154939	*
2540	2.589	175.003	Hypoxanthine	MS1	[M+H]+	TRUE	175.002	C5H4N4O	Hypoxanthines	FDGQSTZJBFJUBT-UHFFFAOYSA-N	OC1=NC=NC=2NC=NC12	5.17	175.00256:659780 176.00591:43511 177.00927:76003	59.05025:9597 70.06622:10972 92.90108:7778 118.08682:7143 129.10289:7631 157.10205:4017 175.14893:23249	C_C	UC_R	28	20	13.75	22.75	36.5	2.56216	0.0104023	Dunn Test	0.0156035	*
1056	1.601	135.004	3-Iodotyrosine	MS1	[M+H]+	TRUE	135	C9H10INO3	Tyrosine and derivatives	UQTZMGFTRHFAAM-ZETCQYMHSA-N	OC(=O)[C@@H](N)Cc(c1)cc(I)c(O)c1	77.13	135.0036:19005466 136.00695:786168 137.01031:928341	62.98281:18948 103.09556:22019	C_C	UC_E	28	15	16.3857	25.2143	41.6	2.79374	0.00521022	Dunn Test	0.0156307	*
n6249	7.447	564.332	LPC 18:2	MS2	[M+HCOO]-	TRUE	564.327	C26H50NO7P	1-acyl-sn-glycero-3-phosphocholines	SPJFYYJXNPEZDW-UHFFFAOYSA-N	O=C(OCC(O)COP(=O)([O-])OCC[N+](C)(C)C)CCCCCCCC=CCC=CCCCCC	59885.8	564.33173:170681648 565.33508:56242452 566.33844:11746867	54.64579:37220 151.97406:52228 168.04205:707412 279.23343:31496046	C_C	UC_E	28	15	-14.9833	35.25	20.2667	-2.55464	0.0106299	Dunn Test	0.0160271	*
n6249	7.447	564.332	LPC 18:2	MS2	[M+HCOO]-	TRUE	564.327	C26H50NO7P	1-acyl-sn-glycero-3-phosphocholines	SPJFYYJXNPEZDW-UHFFFAOYSA-N	O=C(OCC(O)COP(=O)([O-])OCC[N+](C)(C)C)CCCCCCCC=CCC=CCCCCC	59885.8	564.33173:170681648 565.33508:56242452 566.33844:11746867	54.64579:37220 151.97406:52228 168.04205:707412 279.23343:31496046	UC_E	UC_R	15	20	15.9833	20.2667	36.25	2.55284	0.0106847	Dunn Test	0.0160271	*
n8122	8.332	804.577	PC 33:1	MS2	[M-H]-	TRUE	804.576	C41H80NO8P	Phosphatidylcholines	ZEWLMKXMNQOCOQ-MRCUWXFGSA-N	CCCCCCCCCCCCCCC(=O)OCC(COP([O-])(=O)OCC[N+](C)(C)C)OC(=O)CCCCCCC\C=C/CCCCCCCC	8.82	804.57672:28454274 805.58007:14114452 806.58343:3828696	152.99484:100487 224.06874:479055 280.23624:65471	C_C	UC_E	28	15	16.319	27.2143	43.5333	2.78237	0.00539627	Dunn Test	0.0161888	*
n4824	6.972	455.248	SLCA - Sulfolithocholic acid	MS2	[M-H2O-H]-	TRUE	455.247	C24H40O6S	Bile acids, alcohols and derivatives	AXDXVEYHEODSPN-HVATVPOCSA-N	CC(CCC(=O)O)C1CCC2C1(CCC3C2CCC4C3(CCC(C4)OS(=O)(=O)O)C)C	3339.77	455.24826:3971692 456.25161:1271533 457.25497:264412	71.10325:4825 81.94237:5442 325.18433:6767	C_C	UC_R	28	20	-13.6643	41.9643	28.3	-2.54619	0.0108906	Dunn Test	0.0163359	*
971	1.564	132.078	CREATINE	MS2	[M+H]+	TRUE	132.077	C4H9N3O2	Alpha amino acids and derivatives	CVSVTCORWBXHQV-UHFFFAOYSA-N	CN(CC(O)=O)C(N)=N	141.35	132.0778:4675912 133.08115:184587 134.08451:60570	65.31142:3744 84.04579:5517 90.05624:906212 115.05142:10359 132.07776:615274	UC_E	UC_R	15	20	-17.3667	42.8667	25.5	-2.77379	0.00554076	Dunn Test	0.0166223	*
2624	3.215	177.103	Serotonin; CE0; QZAYGJVTTNCVMB-UHFFFAOYSA-N	MS2	[M+H]+	TRUE	177.102	C10H12N2O	Serotonins	QZAYGJVTTNCVMB-UHFFFAOYSA-N	c1cc2c(cc1O)c(CCN)c[nH]2	6.12	177.1032:819150 178.10655:97112 179.10991:648682	55.9358:3346 58.06631:6855 79.05507:5085 118.35867:3261 128.95166:7464 160.07658:208734 177.12822:27612	C_C	UC_R	28	20	14.8857	26.7143	41.6	2.77379	0.00554076	Dunn Test	0.0166223	*
12811	6.463	448.309	glycohyocholic acid	MS1	[M+H]+	TRUE	448.306	C26H43NO6	Glycinated bile acids and derivatives	ZQYUKJFJPJDMMR-ZDWCHQGWSA-N	C[C@H](CCC(=O)NCC(=O)O)[C@H]1CC[C@@H]2[C@@]1(CC[C@H]3[C@H]2[C@@H]([C@@H]([C@H]4[C@@]3(CC[C@H](C4)O)C)O)O)C	37.93	448.3089:2797630 449.31225:989830 450.31561:220216	56.55467:4644 69.07106:7758 133.10191:11424 187.14944:9395 199.1503:26579 259.16919:15074	UC_E	UC_R	15	20	15.9	15.2	31.1	2.53953	0.0111	Dunn Test	0.01665	*
n1912	2.607	265.989	Adenosine	MS2	[M-H]-	TRUE	266	C10H13N5O4	Purine nucleosides	OIRDTQYFTABQOQ-KQYNXXCUSA-N	OC[C@@H](O1)[C@@H](O)[C@@H](O)[C@@H]1n(c3)c(n2)c(n3)c(N)nc2	35.13	265.98929:662051 266.99264:83075 267.996:263520	73.67787:3755 92.91862:15719 122.89311:17439 219.84496:8440	C_C	UC_E	28	15	-16.2524	38.7857	22.5333	-2.77101	0.00558831	Dunn Test	0.0167649	*
17140	7.364	585.275	Haematoidin	MS1	[2M+H]+	TRUE	585.271	C33H36N4O6	Bilirubins	BPYKTIZUTYGOLE-IFADSCNNSA-N	C=CC1=C(C)/C(=C/c2[nH]c(Cc3[nH]c(/C=C4\N=C(O)C(C)=C4C=C)c(C)c3CCC(=O)O)c(CCC(=O)O)c2C)N=C1O	14526.5	585.2746:3535414 586.27795:1641289 587.28131:311388	225.10379:11070 239.12009:11627 257.13062:27199 271.1459:116036 284.11789:33407	UC_E	UC_R	15	20	15.8167	16.9333	32.75	2.52622	0.0115296	Dunn Test	0.0172944	*
n2788	6.314	321.148	8:1+2O fatty acyl hexoside	MS2	[M-H2O-H]-	TRUE	321.155	C14H26O8	Fatty acyl glycosides of mono- and disaccharides	YUPCLHHTUNDMAN-UHFFFAOYSA-N	O=C(OCCCC)CC(OC1OC(CO)C(O)C(O)C1(O))C	113.83	321.14807:1745421 322.15142:239970 323.15478:150033	78.95757:288418	C_C	UC_E	28	15	14.7738	21.8929	36.6667	2.51891	0.0117718	Dunn Test	0.0176576	*
n18	1.606	89.023	(S)-LACTATE	MS2	[M-H]-	TRUE	89.0229	C3H6O3	Alpha hydroxy acids and derivatives	JVTAAEKCZFNVCJ-REOHCLBHSA-N	C[C@@H](C(=O)O)O	531.23	89.02296:51122220 90.02631:2322154 91.02967:482298	59.01236:31112 59.49972:18525 71.01228:156119 71.70876:20701 72.99176:25395 79.74002:18751 87.00742:119441 89.02296:4838478	C_C	UC_E	28	15	16.1524	26.7143	42.8667	2.75396	0.00588793	Dunn Test	0.0176638	*
7280	7.361	299.141	falcarindiol	MS1	[M+H]+	TRUE	299.141	C17H24O2	Long-chain fatty alcohols	QWCNQXNAFCBLLV-RCQSYPNMSA-N	OC(C#CC#CC(O)C=CCCCCCCC)C=C	6.59	299.14053:940713 300.14388:158366 301.14724:844982	86.09789:6108 184.07468:6620 212.13242:13666 240.12683:24526 284.11597:19386	UC_E	UC_R	15	20	15.7667	17.5333	33.3	2.51824	0.0117943	Dunn Test	0.0176915	*
2763	3.709	181.073	PARAXANTHINE	MS2	[M+H]+	TRUE	181.072	C7H8N4O2	Xanthines	QUNWUDVFRNGTCO-UHFFFAOYSA-N	CN1C=NC2=C1C(=O)N(C)C(=O)N2	28.11	181.07201:7899916 182.07536:845479 183.07872:190853	83.08613:6483 111.08098:6303 124.05082:177875 142.06125:82139 181.07216:650547	C_C	UC_E	28	15	-16.0952	37.4286	21.3333	-2.74422	0.00606557	Dunn Test	0.0181967	*
n3960	6.527	395.191	Hexose + C10H19O2	MS2	[M-H]-	TRUE	395.19	C16H30O8	O-glycosyl compounds	RPCUMNYZTIHHPA-UHFFFAOYSA-N	OCC2OC(OC(C)(C)C1CCC(O)(C)C(O)C1)C(O)C(O)C2(O)	7476.52	395.19061:20450894 396.19396:5390232 397.19732:898513	70.93418:13123 117.03317:44627 195.04439:22039 223.04013:17999 256.03845:47826 358.94522:19439	C_C	UC_E	28	15	-15.3357	35.5357	20.2	-2.61472	0.00893013	Dunn Test	0.0182336	*
n3960	6.527	395.191	Hexose + C10H19O2	MS2	[M-H]-	TRUE	395.19	C16H30O8	O-glycosyl compounds	RPCUMNYZTIHHPA-UHFFFAOYSA-N	OCC2OC(OC(C)(C)C1CCC(O)(C)C(O)C1)C(O)C(O)C2(O)	7476.52	395.19061:20450894 396.19396:5390232 397.19732:898513	70.93418:13123 117.03317:44627 195.04439:22039 223.04013:17999 256.03845:47826 358.94522:19439	UC_E	UC_R	15	20	15.7	20.2	35.9	2.50759	0.0121557	Dunn Test	0.0182336	*
n3906	7.448	391.286	Hyodeoxycholic acid	MS2	[M-H]-	TRUE	391.286	C24H40O4	Dihydroxy bile acids, alcohols and derivatives	DGABKXLVXPYZII-CDONHWFASA-N	C[C@H](CCC(=O)O)[C@H]1CC[C@@H]2[C@@]1(CC[C@H]3[C@H]2C[C@@H](C4[C@@]3(CC[C@H](C4)O)C)O)C	22491.2	391.28616:707039 392.28951:178409 393.29287:0	114.07517:5304 391.28629:298311	C_C	UC_E	28	15	-16.0881	38.8214	22.7333	-2.743	0.00608812	Dunn Test	0.0182643	*
6338	6.245	276.233	phenylethylamide 275	MS1	[M+H-H2O]+	TRUE	276.231	C18H29NO	N-acyl amines	XDDJYYVXLXUTSA-UHFFFAOYSA-N	O=C(CCCCCCCCC)NCCC1=CC=CC=C1	648.8	276.2326:4232196 277.23595:1962046 278.23931:0	55.05537:14222 69.07095:26041 71.08652:128123 99.08122:87946 133.10133:10166 161.09648:8599 173.09602:6597 187.14972:4682 199.03152:25889 231.17502:9965 241.1022:33113 276.2327:145017	C_C	UC_E	28	15	16.0714	26.9286	43	2.74016	0.00614101	Dunn Test	0.018423	*
5188	4.068	247.145	Octopine	MS1	[M+H]+	TRUE	247.146	C9H18N4O4	Arginine and derivatives	IMXSCCDUAFEIOE-RITPCOANSA-N	O=C(O)C(NC(C(=O)O)CCCNC(=N)N)C	17.95	247.14528:7861931 248.14863:1626504 249.15199:133712	86.03291:10464 118.06584:24636 170.06071:13516	C_C	UC_E	28	15	-16.0714	36.0714	20	-2.74016	0.00614101	Dunn Test	0.018423	*
6633	6.152	283.243	2-(N-butylacetamido)-N-cyclohexylbutanamide	MS1	[M+H]+	TRUE	283.238	C16H30N2O2	Tertiary carboxylic acid amides	PTXYUQCTWNHEEB-UHFFFAOYSA-N	CCCCN(C(C)=O)C(CC)C(=O)NC1CCCCC1	9.38	283.2431:1514508 284.24645:338192 285.24981:0	55.05543:8320 69.07101:9608 93.07097:5639 109.1019:10632 131.08655:6874 149.13368:9872	UC_E	UC_R	15	20	15.65	17.4	33.05	2.4996	0.0124332	Dunn Test	0.0186498	*
15551	8.874	536.41	NCGC00347555-02!2-(21-amino-3,20-dihydroxydocosan-2-yl)oxy-6-(hydroxymethyl)oxane-3,4,5-triol	MS1	[M+H]+	TRUE	536.415	C28H57NO8	Fatty acyl glycosides of mono- and disaccharides	FZSYYVOKNJZJTF-UHFFFAOYSA-N	CC(N)C(O)CCCCCCCCCCCCCCCCC(O)C(C)OC1OC(CO)C(O)C(O)C1O	3861.43	536.41016:2124498 537.41351:689897 538.41687:0	60.08206:92978 83.08678:22078 97.1023:14692 124.99224:11492 125.0007:142716	UC_E	UC_R	15	20	15.6	20.2	35.8	2.49162	0.0127163	Dunn Test	0.0190744	*
15551	8.874	536.41	NCGC00347555-02!2-(21-amino-3,20-dihydroxydocosan-2-yl)oxy-6-(hydroxymethyl)oxane-3,4,5-triol	MS1	[M+H]+	TRUE	536.415	C28H57NO8	Fatty acyl glycosides of mono- and disaccharides	FZSYYVOKNJZJTF-UHFFFAOYSA-N	CC(N)C(O)CCCCCCCCCCCCCCCCC(O)C(C)OC1OC(CO)C(O)C(O)C1O	3861.43	536.41016:2124498 537.41351:689897 538.41687:0	60.08206:92978 83.08678:22078 97.1023:14692 124.99224:11492 125.0007:142716	C_C	UC_E	28	15	-15.4071	35.6071	20.2	-2.6269	0.00861677	Dunn Test	0.0190744	*
n6295	8.302	568.363	Phosphatidylcholine lyso 17:0	MS2	[M-H]-	TRUE	568.36	C25H52NO7P	2-acyl-sn-glycero-3-phosphocholines	ODFZXVWAVNPFPM-UHFFFAOYSA-N	CCCCCCCCCCCCCCCCC(=O)OC(CO)COP([O-1])(=O)OCC[N+1](C)(C)C	12629	568.3623:37053648 569.36565:13965861 570.36901:2841057	77.69836:5697 224.06873:20106 242.0798:25284	C_C	UC_E	28	15	-14.819	35.2857	20.4667	-2.52663	0.0115164	Dunn Test	0.0192178	*
n6295	8.302	568.363	Phosphatidylcholine lyso 17:0	MS2	[M-H]-	TRUE	568.36	C25H52NO7P	2-acyl-sn-glycero-3-phosphocholines	ODFZXVWAVNPFPM-UHFFFAOYSA-N	CCCCCCCCCCCCCCCCC(=O)OC(CO)COP([O-1])(=O)OCC[N+1](C)(C)C	12629	568.3623:37053648 569.36565:13965861 570.36901:2841057	77.69836:5697 224.06873:20106 242.0798:25284	UC_E	UC_R	15	20	15.5833	20.4667	36.05	2.48896	0.0128119	Dunn Test	0.0192178	*
n2356	1.605	295.068	Flunixine	MS2	[M+FA-H]-	TRUE	295.07	C14H11F3N2O2	Trifluoromethylbenzenes	NOOCSNJCXJYGPE-UHFFFAOYSA-N	CC1=C(C=CC=C1NC2=C(C=CC=N2)C(=O)O)C(F)(F)F	64.27	295.06778:2328120 296.07113:256171 297.07449:0	54.0224:3572 89.01775:7654 89.02299:79075 99.00743:18472 124.01418:5065 142.9975:43804	C_C	UC_E	28	15	-15.9524	38.2857	22.3333	-2.71986	0.00653099	Dunn Test	0.019593	*
n1932	1.596	267.074	Inosine	MS2	[2M-H]-	TRUE	267.074	C10H12N4O5	Purine nucleosides	UGQMRVRMYYASKQ-KQYNXXCUSA-N	OC1=NC=NC2=C1N=CN2C3OC(CO)C(O)C3O	34.77	267.0741:13889305 268.07745:1693969 269.08081:9853626	92.9266:4990699	C_C	UC_E	28	15	15.9452	24.3214	40.2667	2.71864	0.00655508	Dunn Test	0.0196652	*
n8131	7.693	806.502	PS 38:6	MS2	[M-H]-	TRUE	806.501	C44H74NO10P	Phosphatidylserines	PWBBJQOVCTWPIM-LGFBOSHVSA-N	CCCCCCCCCCCCCCCC(=O)OCC(COP(O)(=O)OCC(N)C(O)=O)OC(=O)CC\C=C/C\C=C/C\C=C/C\C=C/C\C=C/C\C=C/CC	18275.8	806.50214:2650427 807.50549:1323950 808.50885:490047	59.93457:9128 78.95759:27180 224.06937:19802 279.23438:25090 283.2554:159275	C_C	UC_E	28	15	15.9429	26.8571	42.8	2.71823	0.00656313	Dunn Test	0.0196894	*
15681	6.723	540.37	Phenylalanine conjugated chenodeoxycholic acid	MS1	[M+H]+	TRUE	540.369	C33H49NO5	Glycinated bile acids and derivatives	CEMZGPKUKMFNNF-UHFFFAOYSA-N	CC(C1CCC2C1(C)CCC3C2C(O)CC4C3(C)CCC(O)C4)CCC(NC(C(O)=O)CC5=CC=CC=C5)=O	7721.56	540.36981:1290002 541.37316:421210 542.37652:60973	58.06649:10071 81.58649:5957 86.0977:135102 125.0008:47016	UC_E	UC_R	15	20	17.0167	21.9333	38.95	2.71789	0.00657002	Dunn Test	0.0197101	*
n3904	9.01	391.286	Hyodeoxycholic acid	MS2	[M+FA-H]-	TRUE	391.286	C24H40O4	Dihydroxy bile acids, alcohols and derivatives	DGABKXLVXPYZII-CDONHWFASA-N	C[C@H](CCC(=O)O)[C@H]1CC[C@@H]2[C@@]1(CC[C@H]3[C@H]2C[C@@H](C4[C@@]3(CC[C@H](C4)O)C)O)C	2335.77	391.28604:1283362 392.28939:364747 393.29275:167829	117.33035:4556 249.33809:6082	UC_E	UC_R	15	20	14.5833	12.6667	27.25	2.32924	0.0198465	Dunn Test	0.0198465	*
n552	2.848	167.02	URATE	MS2	[M-H]-	TRUE	167.02	C5H4N4O3	Xanthines	LEHOTFFKMJEONL-UHFFFAOYSA-N	C12=C(NC(=O)N1)NC(=O)NC2=O	29.04	167.02025:1753707 168.0236:145435 169.02696:11532	69.00807:4260 99.63802:3530 166.83235:37352	C_C	UC_R	28	20	-14.5643	38.4643	23.9	-2.71389	0.00664974	Dunn Test	0.0199492	*
2998	1.531	187.059	2-DEOXY-D-GLUCOSE	MS1	[M+H-H2O]+	TRUE	187.058	C6H12O5	Fatty alcohols	VRYALKFFQXWPIH-PBXRRBTRSA-N	[H]C([H])(C=O)[C@@]([H])(O)[C@]([H])(O)[C@]([H])(O)CO	34.09	187.05902:2271234 188.06237:154379 189.06573:349744	67.63696:3460 136.54294:3982 171.6123:3357	C_C	UC_E	28	15	-15.8952	38.4286	22.5333	-2.71012	0.00672598	Dunn Test	0.0201779	*
20400	8.911	716.48	NCGC00380322-01!2-[3,21-dihydroxy-20-[3,4,5-trihydroxy-6-(hydroxymethyl)oxan-2-yl]oxydocosan-2-yl]oxy-6-(hydroxymethyl)oxane-3,4,5-triol	MS1	[M+2H]2+	TRUE	716.479	C34H66O14	Fatty acyl glycosides of mono- and disaccharides	LJMPEBJKUBHVKR-UHFFFAOYSA-N	CC(O)C(CCCCCCCCCCCCCCCCC(O)C(C)OC1OC(CO)C(O)C(O)C1O)OC2OC(CO)C(O)C(O)C2O	8544.24	716.48035:3112763 717.4837:975164 718.48706:0	55.05561:56153 60.0821:17570 69.07127:142750 89.06102:650548 95.05037:66513 107.08672:33862 111.04535:68490 121.1021:42597 131.07106:16083 155.0713:28060 283.26517:10109	C_C	UC_E	28	15	-14.4929	40.8929	26.4	-2.47101	0.0134731	Dunn Test	0.0202097	*
n2318	1.8	292.987	62FTA	MS2	[M-H]-	TRUE	293	C8H3F13O2	Medium-chain fatty acids	LRWIIEJPCFNNCZ-UHFFFAOYSA-N	OC(=O)CC(F)(F)C(F)(F)C(F)(F)C(F)(F)C(F)(F)C(F)(F)F	53.32	292.98743:821147 293.99078:69407 294.99414:0	80.35138:3881 89.02296:146176 110.08538:3940	C_C	UC_E	28	15	15.8762	26.8571	42.7333	2.70687	0.00679213	Dunn Test	0.0203764	*
9978	6.009	369.168	(Z)-5,8,11-trihydroxyoctadec-9-enoic acid	MS1	[M+H]+	TRUE	369.175	C18H34O5	Long-chain fatty acids	FITAKYVPWCVTII-QBFSEMIESA-N	O=C(O)CCCC(O)CCC(O)C=CC(O)CCCCCCC	45.87	369.17538:397401 370.17873:87023 371.18209:38269	67.05556:9687 95.08675:23796 105.07103:14754 121.10218:13367 131.08655:15733 145.10188:20691 189.16405:6392 211.14941:11403 225.16647:8141	UC_E	UC_R	15	20	15.45	14.8	30.25	2.46766	0.0135999	Dunn Test	0.0203999	*
17759	9.484	605.406	"(3S,5R,7R,8R,9S,10S,13S,14S,16R,17R)-17-((2R)-7-acetoxy-6-methylheptan-2-yl)-10,13-dimethylhexadecahydro-1H-cyclopenta[a]phenanthrene-3,7,16-triyl triacetate"	MS1	[M+H]+	TRUE	605.405	C35H56O8	Bile acids, alcohols and derivatives	FQSTXEWGPYKNPY-CBXYKBCHSA-N	[H][C@]12[C@]3([H])[C@H](OC(C)=O)C[C@]4([H])[C@@](CC[C@H](OC(C)=O)C4)(C)[C@@]3([H])CC[C@]1(C)[C@@]([H])([C@H](C)CCCC(COC(C)=O)C)[C@H](OC(C)=O)C2	3869.58	605.4057:4466463 606.40905:2166478 607.41241:895105	57.07121:18826 105.5331:6279 116.05427:29120 605.14746:8779	C_C	UC_E	28	15	15.8357	27.9643	43.8	2.69997	0.00693464	Dunn Test	0.0208039	*
5925	1.591	267.061	uridine	MS1	[M+H]+	TRUE	267.06	C9H12N2O6	Pyrimidine nucleosides	DRTQHJPVMGBUCF-XVFCMESISA-N	O=C1C=CN(C(=O)N1)C2OC(CO)C(O)C2O	10.6	267.06073:2131875 268.06408:184179 269.06744:559172	57.03143:3781 65.70565:4102 80.94958:5112 188.93979:4080	C_C	UC_E	28	15	15.831	28.0357	43.8667	2.69915	0.00695158	Dunn Test	0.0208547	*
9549	6.657	357.281	"(4R)-4-((3R,5R,6S,9S,10R,13R,14S,17R)-3,6-dihydroxy-10,13-dimethylhexadecahydro-1H-cyclopenta[a]phenanthren-17-yl)pentanoic acid"	MS1	[M+H]+	TRUE	357.279	C24H40O4	Dihydroxy bile acids, alcohols and derivatives	DGABKXLVXPYZII-SIBKNCMHSA-N	[H][C@]12[C@@H](O)C[C@]3([C@@H]([C@]4(C)CC[C@@H]3[C@@]1(C)CC[C@@H](O)C2)CC[C@@H]4[C@@H](CCC(O)=O)C)[H]	3380.75	357.28076:26898870 358.28411:9747845 359.28747:1232224	55.05542:111108 67.05546:254646 79.05542:64408 91.05538:131887 93.07095:387273 105.07098:339315 107.08664:567112 133.1021:610977 145.10202:219955 159.11755:220642 173.13373:136460 185.13387:67149 199.1488:39416 215.14587:66470 221.15378:187649 235.17064:123132 321.26093:91514	C_C	UC_E	28	15	-14.4214	34.8214	20.4	-2.45883	0.0139389	Dunn Test	0.0209084	*
9549	6.657	357.281	"(4R)-4-((3R,5R,6S,9S,10R,13R,14S,17R)-3,6-dihydroxy-10,13-dimethylhexadecahydro-1H-cyclopenta[a]phenanthren-17-yl)pentanoic acid"	MS1	[M+H]+	TRUE	357.279	C24H40O4	Dihydroxy bile acids, alcohols and derivatives	DGABKXLVXPYZII-SIBKNCMHSA-N	[H][C@]12[C@@H](O)C[C@]3([C@@H]([C@]4(C)CC[C@@H]3[C@@]1(C)CC[C@@H](O)C2)CC[C@@H]4[C@@H](CCC(O)=O)C)[H]	3380.75	357.28076:26898870 358.28411:9747845 359.28747:1232224	55.05542:111108 67.05546:254646 79.05542:64408 91.05538:131887 93.07095:387273 105.07098:339315 107.08664:567112 133.1021:610977 145.10202:219955 159.11755:220642 173.13373:136460 185.13387:67149 199.1488:39416 215.14587:66470 221.15378:187649 235.17064:123132 321.26093:91514	UC_E	UC_R	15	20	16.35	20.4	36.75	2.61141	0.00901703	Dunn Test	0.0209084	*
4414	3.383	227.081	TRYPTOPHAN	MS1	[M+H-H2O]+	TRUE	227.079	C11H12N2O2	Indolyl carboxylic acids and derivatives	QIVBCDIJIAJPQS-VIFPVBQESA-N	O=C(O)C(N)CC1=CNC=2C=CC=CC21	13.48	227.08067:2975672 228.08402:408555 229.08738:48021	69.07106:13697 93.07093:5156 100.1133:175147 136.90535:16160	UC_E	UC_R	15	20	15.3833	19.4667	34.85	2.45701	0.0140098	Dunn Test	0.0210147	*
7341	7.181	300.292	MLS001332469-01!D-Sphingosine123-78-4	MS1	[M+H]+	TRUE	300.291	C18H37NO2	1,2-aminoalcohols	WWUZIQQURGPMPG-KRWOKUGFSA-N	CCCCCCCCCCCCC/C=C/[C@@H](O)[C@@H](N)CO	28.06	300.29156:6101993 301.29491:1553460 302.29827:134091	55.05547:19478 67.05557:41576 79.05538:16565 81.07127:36745 93.07098:26626 97.10264:23299 104.07206:20558 178.22792:4658 267.93457:4890	C_C	UC_E	28	15	15.8071	24.3929	40.2	2.6951	0.00703685	Dunn Test	0.0211105	*
n224	4.035	129.054	Citraconic Acid	MS2	[M-H]-	TRUE	129.06	C5H6O4	Methyl-branched fatty acids	HNEGQIOMVPPMNR-IHWYPQMZSA-N	CC(=CC(=O)O)C(=O)O	527.69	129.05452:15790856 130.05787:1158847 131.06123:348423	85.02783:14333 129.04517:20495	C_C	UC_E	28	15	-15.7976	38.4643	22.6667	-2.69347	0.00707121	Dunn Test	0.0212136	*
n6840	7.702	624.298	LTC4	MS2	[M-H]-	TRUE	624.296	C30H47N3O9S	Oligopeptides	GWNVDXQDILPJIG-NXOLIXFESA-N	CCCCC/C=C\C/C=C\C=C\C=C\[C@H]([C@H](CCCC(=O)O)O)SC[C@@H](C(=O)NCC(=O)O)NC(=O)CC[C@@H](C(=O)O)N	4946.68	624.297:556023 625.30035:176209 626.30371:0	91.69962:14143 224.06897:11627	C_C	UC_E	28	15	15.7881	25.6786	41.4667	2.69185	0.00710573	Dunn Test	0.0213172	*
15917	7.408	548.277	NCGC00381195-01!(2E,6E,12E)-19-(2-amino-2-oxoethyl)-9,11-dihydroxy-8-methoxy-10,12,14-trimethyl-15-oxohenicosa-2,6,12-trienedioic acid	MS1	[M+H]+	TRUE	548.283	C27H43NO9	Long-chain fatty acids	IZBWUVKNXOGJSA-MNOLRWOYSA-N	COC(\C=C\CC\C=C\C(O)=O)C(O)C(C)C(O)C(\C)=C\C(C)C(=O)CCCC(CC(N)=O)CC(O)=O	6004.52	548.27704:2736296 549.28039:1232818 550.28375:163487	57.07106:19500 67.05555:28391 79.05534:25334 88.02262:47935 107.0865:17204 119.08662:19667 159.11847:11664 176.99307:27864 195.00412:84090	UC_E	UC_R	15	20	-15.35	43.6	28.25	-2.45169	0.0142188	Dunn Test	0.0213281	*
15917	7.408	548.277	NCGC00381195-01!(2E,6E,12E)-19-(2-amino-2-oxoethyl)-9,11-dihydroxy-8-methoxy-10,12,14-trimethyl-15-oxohenicosa-2,6,12-trienedioic acid	MS1	[M+H]+	TRUE	548.283	C27H43NO9	Long-chain fatty acids	IZBWUVKNXOGJSA-MNOLRWOYSA-N	COC(\C=C\CC\C=C\C(O)=O)C(O)C(C)C(O)C(\C)=C\C(C)C(=O)CCCC(CC(N)=O)CC(O)=O	6004.52	548.27704:2736296 549.28039:1232818 550.28375:163487	57.07106:19500 67.05555:28391 79.05534:25334 88.02262:47935 107.0865:17204 119.08662:19667 159.11847:11664 176.99307:27864 195.00412:84090	C_C	UC_E	28	15	15.1357	28.4643	43.6	2.58062	0.00986237	Dunn Test	0.0213281	*
n4502	9.269	432.162	NCGC00380935-01_C23H23N5O4_(3Z)-6-Hydroxy-3-(1H-imidazol-5-ylmethylene)-12-methoxy-7a-(2-methyl-3-buten-2-yl)-7a,12-dihydro-1H,5H-imidazo[1',2':1,2]pyrido[2,3-b]indole-2,5(3H)-dione	MS2	[M-H]-	TRUE	432.168	C23H23N5O4	Pyridoindolones	JTJJJLSLKZFEPJ-YVLHZVERSA-N	CON1C2=CC=CC=C2C3(\C=C(O)/C(=O)N4\C(=C/C5=CN=C[NH]5)C(=O)NC134)C(C)(C)C=C	9278.98	432.16153:3167744 433.16488:1314481 434.16824:345072	55.19323:4690 99.92439:111995	C_C	UC_E	28	15	14.5762	24.3571	38.9333	2.48522	0.0129471	Dunn Test	0.0214864	*
n4502	9.269	432.162	NCGC00380935-01_C23H23N5O4_(3Z)-6-Hydroxy-3-(1H-imidazol-5-ylmethylene)-12-methoxy-7a-(2-methyl-3-buten-2-yl)-7a,12-dihydro-1H,5H-imidazo[1',2':1,2]pyrido[2,3-b]indole-2,5(3H)-dione	MS2	[M-H]-	TRUE	432.168	C23H23N5O4	Pyridoindolones	JTJJJLSLKZFEPJ-YVLHZVERSA-N	CON1C2=CC=CC=C2C3(\C=C(O)/C(=O)N4\C(=C/C5=CN=C[NH]5)C(=O)NC134)C(C)(C)C=C	9278.98	432.16153:3167744 433.16488:1314481 434.16824:345072	55.19323:4690 99.92439:111995	C_C	UC_R	28	20	13.1429	24.3571	37.5	2.44903	0.0143243	Dunn Test	0.0214864	*
1492	5.308	146.061	3-Formylindole	MS2	[M+H]+	TRUE	146.06	C9H7NO	Indoles	OLNJUISKUQQNIM-UHFFFAOYSA-N	c1ccc2c(c1)c(c[nH]2)C=O	8.54	146.0612:548499 147.06455:90120 148.06791:119234	62.93034:12019 82.93915:5449 91.05549:17138 118.06635:252127 121.96725:27568 146.06119:113499	C_C	UC_R	28	20	14.4143	27.0357	41.45	2.68594	0.00723253	Dunn Test	0.0216976	*
n1276	6.039	223.097	Olivetolcarboxylic acid	MS2	[M-H]-	TRUE	223.097	C12H16O4	Hydroxybenzoic acid derivatives	SXFKFRRXJUJGSS-UHFFFAOYSA-N	CCCCCc1cc(cc(c1C(=O)O)O)O	45.59	223.09717:1682999 224.10052:275047 225.10388:346848	78.07008:4449 142.01096:3718 176.83572:11237	C_C	UC_E	28	15	-15.7452	38.6786	22.9333	-2.68454	0.00726295	Dunn Test	0.0217889	*
5188	4.068	247.145	Octopine	MS1	[M+H]+	TRUE	247.146	C9H18N4O4	Arginine and derivatives	IMXSCCDUAFEIOE-RITPCOANSA-N	O=C(O)C(NC(C(=O)O)CCCNC(=N)N)C	17.95	247.14528:7861931 248.14863:1626504 249.15199:133712	86.03291:10464 118.06584:24636 170.06071:13516	UC_E	UC_R	15	20	15.3	20	35.3	2.4437	0.0145374	Dunn Test	0.0218061	*
516	1.582	118.087	Valine	MS2	[M+H]+	TRUE	118.086	C5H11NO2	Valine and derivatives	KZSNJWFQEVHDMF-UHFFFAOYSA-N	CC(C)C(C(=O)O)N	523.92	118.08652:45837012 119.08987:3423905 120.09323:29236944	72.0816:1762552 118.08656:864238	C_C	UC_E	28	15	-15.7381	38.0714	22.3333	-2.68332	0.00728946	Dunn Test	0.0218684	*
5507	6.225	255.212	h_282_4_androstene_3a_17b_diol	MS1	[M+H-H2O]+	TRUE	255.211	C19H30O2	Androgens and derivatives	BTTWKVFKBPAFDK-KYQPOWKGSA-N	C[C@]12[C@]([H])([C@@]3(CCC4=C[C@H](O)CC[C@@]4([C@]3(CC2)[H])C)[H])CC[C@@H]1O	9.81	255.21245:3891403 256.2158:918627 257.21916:170164	79.05544:14617 91.05547:19987 95.08693:34956 131.08646:17737 133.1021:17987 159.11803:42725 173.13388:43428 189.1653:26045 255.15768:30500	UC_E	UC_R	15	20	15.2333	17.2667	32.5	2.43305	0.014972	Dunn Test	0.022458	*
n1997	3.38	271.071	Hypoxanthine	MS2	[M-H]-	TRUE	271.07	C5H4N4O	Hypoxanthines	FDGQSTZJBFJUBT-UHFFFAOYSA-N	C1=NC2=C(N1)C(=O)N=CN2	30.13	271.07059:1880218 272.07394:226941 273.0773:31306	72.00752:20827 149.8076:4081 203.08218:195405	UC_E	UC_R	15	20	15.2333	18.2667	33.5	2.43305	0.014972	Dunn Test	0.022458	*
5925	1.591	267.061	uridine	MS1	[M+H]+	TRUE	267.06	C9H12N2O6	Pyrimidine nucleosides	DRTQHJPVMGBUCF-XVFCMESISA-N	O=C1C=CN(C(=O)N1)C2OC(CO)C(O)C2O	10.6	267.06073:2131875 268.06408:184179 269.06744:559172	57.03143:3781 65.70565:4102 80.94958:5112 188.93979:4080	UC_E	UC_R	15	20	-15.2167	43.8667	28.65	-2.43039	0.0150825	Dunn Test	0.0226237	*
n7940	7.791	778.561	Phosphatidylcholine 15:0-16:0	MS2	[M-H]-	TRUE	778.56	C39H78NO8P	Phosphatidylcholines	LLHISNQVRRYJGL-UHFFFAOYSA-N	C(CCCCC)CCCCCCCCC(=O)OCC(OC(CCCCCCCCCCCCCCC)=O)COP([O-1])(=O)OCC[N+1](C)(C)C	397.92	778.56061:3260680 779.56396:1375134 780.56732:456129	78.95749:76290 168.04205:114093	C_C	UC_E	28	15	15.6643	25.5357	41.2	2.67074	0.00756846	Dunn Test	0.0227054	*
165	7.151	106.087	Diethanolamine	MS2	[M+H]+	TRUE	106.087	C4H11NO2	1,2-aminoalcohols	ZBCBWPMODOFKDW-UHFFFAOYSA-N	OCCNCCO	6.91	106.08672:9644074 107.09007:1606182 108.09343:189831	60.04548:59590 68.05063:10059 88.04037:10151 106.06632:11220 106.08705:697910	C_C	UC_E	28	15	14.2357	28.9643	43.2	2.42717	0.0152172	Dunn Test	0.0228257	*
165	7.151	106.087	Diethanolamine	MS2	[M+H]+	TRUE	106.087	C4H11NO2	1,2-aminoalcohols	ZBCBWPMODOFKDW-UHFFFAOYSA-N	OCCNCCO	6.91	106.08672:9644074 107.09007:1606182 108.09343:189831	60.04548:59590 68.05063:10059 88.04037:10151 106.06632:11220 106.08705:697910	UC_E	UC_R	15	20	-15.35	43.2	27.85	-2.45169	0.0142188	Dunn Test	0.0228257	*
9978	6.009	369.168	(Z)-5,8,11-trihydroxyoctadec-9-enoic acid	MS1	[M+H]+	TRUE	369.175	C18H34O5	Long-chain fatty acids	FITAKYVPWCVTII-QBFSEMIESA-N	O=C(O)CCCC(O)CCC(O)C=CC(O)CCCCCCC	45.87	369.17538:397401 370.17873:87023 371.18209:38269	67.05556:9687 95.08675:23796 105.07103:14754 121.10218:13367 131.08655:15733 145.10188:20691 189.16405:6392 211.14941:11403 225.16647:8141	C_C	UC_R	28	20	-12.2143	42.4643	30.25	-2.276	0.0228461	Dunn Test	0.0228461	*
6592	9.342	282.281	Oleamide	MS1	[M+NH4]+	TRUE	282.28	C18H35NO	Fatty amides	FATBGEAMYMYZAF-MDZDMXLPSA-N	CCCCCCCCC=CCCCCCCCC(=O)N	44554.5	282.28079:7435583488 283.28414:1660140544 284.2875:163856048	55.05556:532261 57.07122:1123142 69.07124:1734541 79.05547:89981 81.07119:966607 93.07112:385960 109.10233:632880 128.10817:312524 240.23392:62929 247.24333:322331 265.25467:204276	C_C	UC_E	28	15	14.2238	22.6429	36.8667	2.42514	0.0153025	Dunn Test	0.0229538	*
2070	1.578	162.051	3-hydroxy-1,2-dimethylpyridin-4(1H)-one	MS1	[M+NH4]+	TRUE	162.05	C7H9NO2	Methylpyridines	TZXKOCQBRNJULO-UHFFFAOYSA-N	O=C1C=CN(C(=C1O)C)C	46.3	162.05109:3806231 163.05444:0 164.0578:209209	55.04384:41736 60.08206:3253767 65.79643:37285 102.09238:1253627 162.05331:199073	UC_E	UC_R	15	20	15.1833	18.0667	33.25	2.42507	0.0153055	Dunn Test	0.0229582	*
n3080	9.212	339.233	alpha-D-Glucose-1,6-diphosphate potassium salt hydrate	MS2	[M-H]-	TRUE	339.23	C6H14O12P2	Hexose phosphates	RWHOZGRAXYWRNX-VFUOTHLCSA-N	C(C1C(C(C(C(O1)OP(=O)(O)O)O)O)O)OP(=O)(O)O	3250.8	339.23309:132879920 340.23644:41362172 341.2398:5389176	74.45982:8193 96.57309:8796 170.00328:24844	C_C	UC_E	28	15	14.8286	28.5714	43.4	2.52825	0.0114633	Dunn Test	0.0232971	*
n3080	9.212	339.233	alpha-D-Glucose-1,6-diphosphate potassium salt hydrate	MS2	[M-H]-	TRUE	339.23	C6H14O12P2	Hexose phosphates	RWHOZGRAXYWRNX-VFUOTHLCSA-N	C(C1C(C(C(C(O1)OP(=O)(O)O)O)O)O)OP(=O)(O)O	3250.8	339.23309:132879920 340.23644:41362172 341.2398:5389176	74.45982:8193 96.57309:8796 170.00328:24844	UC_E	UC_R	15	20	-15.15	43.4	28.25	-2.41974	0.0155314	Dunn Test	0.0232971	*
n653	1.565	175.024	ASCORBIC ACID	MS2	[M-H]-	TRUE	175.025	C6H8O6	Butenolides	CIWBSHSKHKDKBQ-JLAZNSOCSA-N	O=C1OC(C(O)=C1O)C(O)CO	95.72	175.02385:20592420 176.0272:1847810 177.03056:288014	71.01225:903547 85.02799:76085 115.00226:2673713	C_C	UC_E	28	15	-15.6024	39.5357	23.9333	-2.66018	0.0078098	Dunn Test	0.0234294	*
n1023	5.119	204.066	Indolelactic acid	MS2	[M-H]-	TRUE	204.066	C11H11NO3	Indolyl carboxylic acids and derivatives	XGILAAMKEQUXLS-UHFFFAOYSA-N	O=C(O)C(O)CC1=CNC=2C=CC=CC21	247.71	204.06628:3700664 205.06963:426908 206.07299:59113	61.16323:3343 72.99164:13712 116.04928:17930 142.06491:18008 158.0603:58727	C_C	UC_E	28	15	-14.2405	35.1071	20.8667	-2.42798	0.0151831	Dunn Test	0.0234682	*
n1023	5.119	204.066	Indolelactic acid	MS2	[M-H]-	TRUE	204.066	C11H11NO3	Indolyl carboxylic acids and derivatives	XGILAAMKEQUXLS-UHFFFAOYSA-N	O=C(O)C(O)CC1=CNC=2C=CC=CC21	247.71	204.06628:3700664 205.06963:426908 206.07299:59113	61.16323:3343 72.99164:13712 116.04928:17930 142.06491:18008 158.0603:58727	UC_E	UC_R	15	20	15.1333	20.8667	36	2.41708	0.0156454	Dunn Test	0.0234682	*
11172	7.851	400.344	Palmitoyl-L-Carnitine	MS2	[M+H]+	TRUE	400.342	C23H45NO4	Acyl carnitines	XOMRRQXKHMYMOC-OAQYLSRUSA-N	CCCCCCCCCCCCCCCC(=O)O[C@H](CC(=O)[O-])C[N+](C)(C)C	3528.01	400.34317:7310493 401.34652:2308915 402.34988:3136544	57.07097:36046 71.08665:24066 85.02943:1857159 137.4323:6206 281.24826:8281 331.21884:7997 363.2442:7406	C_C	UC_E	28	15	15.5786	26.8214	42.4	2.65612	0.00790445	Dunn Test	0.0237133	*
13249	5.261	462.271	taurohyocholic acid	MS1	[M+H-H2O]+	TRUE	462.268	C26H45NO7S	Taurinated bile acids and derivatives	XSOLDPYUICCHJX-DSNLCWFJSA-N	C[C@H](CCC(=O)NCCS(=O)(=O)O)[C@H]1CC[C@@H]2[C@@]1(CC[C@H]3[C@H]2[C@@H]([C@@H]([C@H]4[C@@]3(CC[C@H](C4)O)C)O)O)C	390.18	462.27072:1298846 463.27407:439439 464.27743:17930140	67.92236:4476 93.07122:8173 121.10237:13023 157.10231:10132 185.13472:12376 209.13416:16911 243.1734:6846	UC_E	UC_R	15	20	16.6	24.2	40.8	2.65134	0.00801736	Dunn Test	0.0240521	*
5397	6.868	252.231	NCGC00384562-01!(2E,4E)-N-(2-methylpropyl)dodeca-2,4-dienamide	MS1	[M+H]+	TRUE	252.232	C16H29NO	N-acyl amines	BBRMJCAPNGJKEM-AQASXUMVSA-N	CCCCCCC\C=C\C=C\C(=O)NCC(C)C	28.58	252.23135:6351366 253.2347:1415542 254.23806:0	55.05551:9915 67.05557:21431 81.0348:4365 83.03548:278165 93.07108:23396 99.0451:16079 109.1023:44450 123.08166:26288 133.10222:21654 135.08151:20650 155.10803:10556 192.14795:5838 196.06187:379084 207.17598:9828 217.19586:4664 237.20712:27243	C_C	UC_E	28	15	15.5048	25.4286	40.9333	2.64354	0.00820441	Dunn Test	0.0246132	*
n814	6.716	187.133	10-Hydroxydecanoic acid	MS2	[M-H]-	TRUE	187.136	C10H20O3	Medium-chain hydroxy acids and derivatives	YJCJVMMDTBEITC-UHFFFAOYSA-N	O=C(O)CCCCCCCCCO	41.03	187.13341:3139698 188.13676:375734 189.14012:29845	115.91952:4146 125.09599:41885 141.12738:289231 169.12196:5374 187.13339:172010	C_C	UC_E	28	15	-14.0667	34	19.9333	-2.39835	0.0164693	Dunn Test	0.0247039	*
6127	6.104	271.19	(E)-2-decylpent-2-enedioic acid	MS1	[M+H]+	TRUE	271.19	C15H26O4	Long-chain fatty acids	BWSQDEWKZUMVIG-ACCUITESSA-N	O=C(O)C(=CCC(=O)O)CCCCCCCCCC	11.6	271.18991:5825704 272.19326:1023162 273.19662:100350	119.04991:19627 125.09708:10690 153.0195:40703 231.11288:5803	C_C	UC_R	28	20	12.8643	24.5357	37.4	2.39712	0.0165246	Dunn Test	0.0247869	*
6127	6.104	271.19	(E)-2-decylpent-2-enedioic acid	MS1	[M+H]+	TRUE	271.19	C15H26O4	Long-chain fatty acids	BWSQDEWKZUMVIG-ACCUITESSA-N	O=C(O)C(=CCC(=O)O)CCCCCCCCCC	11.6	271.18991:5825704 272.19326:1023162 273.19662:100350	119.04991:19627 125.09708:10690 153.0195:40703 231.11288:5803	C_C	UC_E	28	15	14.1976	24.5357	38.7333	2.42067	0.0154918	Dunn Test	0.0247869	*
17759	9.484	605.406	"(3S,5R,7R,8R,9S,10S,13S,14S,16R,17R)-17-((2R)-7-acetoxy-6-methylheptan-2-yl)-10,13-dimethylhexadecahydro-1H-cyclopenta[a]phenanthrene-3,7,16-triyl triacetate"	MS1	[M+H]+	TRUE	605.405	C35H56O8	Bile acids, alcohols and derivatives	FQSTXEWGPYKNPY-CBXYKBCHSA-N	[H][C@]12[C@]3([H])[C@H](OC(C)=O)C[C@]4([H])[C@@](CC[C@H](OC(C)=O)C4)(C)[C@@]3([H])CC[C@]1(C)[C@@]([H])([C@H](C)CCCC(COC(C)=O)C)[C@H](OC(C)=O)C2	3869.58	605.4057:4466463 606.40905:2166478 607.41241:895105	57.07121:18826 105.5331:6279 116.05427:29120 605.14746:8779	UC_E	UC_R	15	20	-15	43.8	28.8	-2.39579	0.0165847	Dunn Test	0.0248771	*
n2639	6.917	311.223	13-HPODE	MS2	[M-H]-	TRUE	311.223	C18H32O4	Lineolic acids and derivatives	JDSRHVWSAMTSSN-WWYDAZRDSA-N	CCCCCC(OO)C=CC=CCCCCCCCC(O)=O	446.71	311.22296:1980569 312.22631:396662 313.22967:250983	141.26733:9547 216.00932:48382 293.21271:24708	UC_E	UC_R	15	20	14.9667	18.5333	33.5	2.39046	0.0168271	Dunn Test	0.0252407	*
6916	8.454	290.669	NCGC00381435-01!13-dodecan-2-yl-6-(1-hydroxyethyl)-3-(hydroxymethyl)-12-methyl-9-propan-2-yl-1-oxa-4,7,10-triazacyclotridecane-2,5,8,11-tetrone [IIN-based on: CCMSLIB00000848775]	MS1	[M+NH4]2+	TRUE	290.667	C28H51N3O7	Cyclic depsipeptides	PVAWVKQDYYTSIE-UHFFFAOYSA-N	CCCCCCCCCCC(C)C1OC(=O)C(CO)NC(=O)C(NC(=O)C(NC(=O)C1C)C(C)C)C(C)O	14602.4	290.66888:1808689 291.67223:0 292.67559:0	71.08652:8548 85.10217:5137 95.08627:5445 164.77383:4331	UC_E	UC_R	15	20	16.4833	21.4667	37.95	2.6327	0.00847082	Dunn Test	0.0254125	*
12887	6.736	450.324	GLYCOCHENODEOXYCHOLIC ACID	MS1	[M+H]+	TRUE	450.322	C26H43NO5	Glycinated bile acids and derivatives	GHCZAUBVMUEKKP-GYPHWSFCSA-N	O=C(O)CN=C(O)CCC(C)C1CCC2C3C(O)CC4CC(O)CCC4(C)C3CCC12C	24574.3	450.3244:24087308 451.32775:9554904 452.33111:1528440	55.05579:7942 67.47445:6272 91.05553:10302 105.07104:18124 121.10252:50876 125.09745:8958 133.10229:37673 135.11807:81452 149.13353:58980 158.08238:84544 173.13419:30256 175.14919:45250 185.13402:28383 199.14981:28652 213.16536:30891 225.16493:33344 239.18124:27646 252.16066:13095 306.20868:12476	C_C	UC_E	28	15	-15.369	37.0357	21.6667	-2.6204	0.00878265	Dunn Test	0.0263479	*
1875	1.513	156.043	2-amino-4-hydroxypyrimidine-5-carboxylic acid	MS1	[M+H]+	TRUE	156.04	C5H5N3O3	Pyrimidinecarboxylic acids	GBADBFAXAWZGHM-UHFFFAOYSA-N	O=C(O)C1=CN=C(N=C1O)N	430.14	156.04312:58867728 157.04647:22810076 158.04983:6381139	70.99094:31678 96.92345:18416 98.9205:23146 112.05352:593776	UC_E	UC_R	15	20	14.85	20.6	35.45	2.37183	0.0177003	Dunn Test	0.0265504	*
1875	1.513	156.043	2-amino-4-hydroxypyrimidine-5-carboxylic acid	MS1	[M+H]+	TRUE	156.04	C5H5N3O3	Pyrimidinecarboxylic acids	GBADBFAXAWZGHM-UHFFFAOYSA-N	O=C(O)C1=CN=C(N=C1O)N	430.14	156.04312:58867728 157.04647:22810076 158.04983:6381139	70.99094:31678 96.92345:18416 98.9205:23146 112.05352:593776	C_C	UC_E	28	15	-15.0429	35.6429	20.6	-2.56479	0.010324	Dunn Test	0.0265504	*
n8441	8.324	850.562	Phosphatidylcholine 15:0-22:6	MS2	[M-H]-	TRUE	850.56	C45H78NO8P	Phosphatidylcholines	GEINPYKZLFHHIL-BDWYRQGHSA-N	C(CC)=CCC=CCC=CCC=CCC=CCC=CCCC(=O)OC(COC(=O)CCCCCCCCCCCCCC)COP(OCC[N+1](C)(C)C)([O-1])=O	26.33	850.56207:23420252 851.56542:11828067 852.56878:5249289	69.03316:34921 107.08532:46491 152.99519:96984 168.04231:673198 249.18681:38916 281.24921:178179	C_C	UC_E	28	15	-15.3429	38.1429	22.8	-2.61594	0.00889834	Dunn Test	0.026695	*
12118	9.591	427.304	Leupeptin	MS2	[M+H]+	TRUE	427.303	C20H38N6O4	Dipeptides	GDBQQVLCIARPGH-IKGGRYGDSA-N	NC(=N)NCCCC(C=O)NC(=O)C(CC(C)C)NC(=O)C(CC(C)C)NC(C)=O	1140.08	427.30545:2517750 428.3088:970518 429.31216:2319000	184.07477:7837 309.27911:6418 427.30511:783134	C_C	UC_E	28	15	-15.3071	38.1071	22.8	-2.60985	0.00905829	Dunn Test	0.0271749	*
6930	3.06	291.072	inosine	MS2	[M+Na]+	TRUE	291.07	C10H12N4O5	Purine nucleosides	UGQMRVRMYYASKQ-KQYNXXCUSA-N	O=C1N=CNC2=C1N=CN2C3OC(CO)C(O)C3O	1116.02	291.0715:8878609 292.07485:1200699 293.07821:198064	72.07523:4090 111.90253:4089 159.02863:641136	C_C	UC_E	28	15	13.8595	22.6071	36.4667	2.36303	0.0181262	Dunn Test	0.0271894	*
16302	9.92	559.421	Lycopene	MS1	[M+H]+	TRUE	559.428	C40H56	Carotenes	OAIJSZIZWZSQBC-GYZMGTAESA-N	C(=CC=C(C=CC=C(C=CC=C(C)CCC=C(C)C)C)C)C=C(C=CC=C(C=CC=C(C)CCC=C(C)C)C)C	4182.31	559.42145:7150564 560.4248:2957075 561.42816:366738	57.07114:29690 77.99643:6361 89.06091:57538 133.08717:15161 275.4827:7259 410.05487:12522 559.422:3452248	C_C	UC_R	28	20	12.6714	24.6786	37.35	2.36118	0.0182168	Dunn Test	0.0273252	*
16302	9.92	559.421	Lycopene	MS1	[M+H]+	TRUE	559.428	C40H56	Carotenes	OAIJSZIZWZSQBC-GYZMGTAESA-N	C(=CC=C(C=CC=C(C=CC=C(C)CCC=C(C)C)C)C)C=C(C=CC=C(C=CC=C(C)CCC=C(C)C)C)C	4182.31	559.42145:7150564 560.4248:2957075 561.42816:366738	57.07114:29690 77.99643:6361 89.06091:57538 133.08717:15161 275.4827:7259 410.05487:12522 559.422:3452248	C_C	UC_E	28	15	13.8548	24.6786	38.5333	2.36222	0.018166	Dunn Test	0.0273252	*
n8120	9.127	804.576	PC 33:1	MS2	[M-H]-	TRUE	804.576	C41H80NO8P	Phosphatidylcholines	ZEWLMKXMNQOCOQ-MRCUWXFGSA-N	CCCCCCCCCCCCCCC(=O)OCC(COP([O-])(=O)OCC[N+](C)(C)C)OC(=O)CCCCCCC\C=C/CCCCCCCC	5.24	804.57672:13757492 805.58007:6693744 806.58343:1880626	78.95313:24292 99.42739:15710 253.21729:38329 279.23331:41368	C_C	UC_E	28	15	13.8429	29.3571	43.2	2.36019	0.0182657	Dunn Test	0.0273985	*
n8120	9.127	804.576	PC 33:1	MS2	[M-H]-	TRUE	804.576	C41H80NO8P	Phosphatidylcholines	ZEWLMKXMNQOCOQ-MRCUWXFGSA-N	CCCCCCCCCCCCCCC(=O)OCC(COP([O-])(=O)OCC[N+](C)(C)C)OC(=O)CCCCCCC\C=C/CCCCCCCC	5.24	804.57672:13757492 805.58007:6693744 806.58343:1880626	78.95313:24292 99.42739:15710 253.21729:38329 279.23331:41368	UC_E	UC_R	15	20	-15.9	43.2	27.3	-2.53953	0.0111	Dunn Test	0.0273985	*
n3371	1.606	357.032	URATE	MS2	[M-H]-	TRUE	357.031	C5H4N4O3	Xanthines	LEHOTFFKMJEONL-UHFFFAOYSA-N	O=C1NC2=C(N1)C(=O)NC(=O)N2	196.01	357.03223:5804458 358.03558:958568 359.03894:0	58.03584:4948 112.98425:8294 142.02452:8244	C_C	UC_R	28	20	-13.9786	37.6786	23.7	-2.60475	0.00919405	Dunn Test	0.0275822	*
5174	1.575	247.044	NOA407475	MS1	[M+H]+	TRUE	247.042	C8H11ClN4OS	2,5-disubstituted thiazoles	JDTUGRDKAOPKRI-UHFFFAOYSA-N	Clc2ncc(CN1COCN(C)C1=N)s2	30.35	247.04424:3271987 248.04759:354905 249.05095:136139	85.02979:6571 168.91827:81263 171.90529:12658 209.94537:67188	C_C	UC_R	28	20	-12.65	42.25	29.6	-2.35719	0.0184139	Dunn Test	0.0276209	*
5434	6.047	253.197	h_193_quinbolone_m	MS1	[M+H]+	TRUE	253.195	C19H28O2	Androgens and derivatives	DYMROBVXGSLPAY-WDFDFUJVSA-N	C[C@]12C=C[C@@H](O)CC1CCC3C2CC[C@@]4(C)C3CCC4=O	12.05	253.19656:1737080 254.19991:640735 255.20327:0	53.27447:3718 79.05542:8541 105.07107:17905 121.1023:21322 135.11769:10187 155.08623:16927 179.10796:50345 185.13414:18215 238.17227:10781	C_C	UC_R	28	20	-11.8	42.5	30.7	-2.1988	0.0278921	Dunn Test	0.0278921	*
n4504	7.505	432.312	glycolithocholic acid	MS2	[M-H]-	TRUE	432.311	C26H43NO4	Glycinated bile acids and derivatives	XBSQTYHEGZTYJE-REPOFGKESA-N	C[C@H](CCC(=O)NCC(=O)O)[C@H]1CC[C@@H]2[C@@]1(CC[C@H]3[C@H]2CC[C@H]4[C@@]3(CC[C@H](C4)O)C)C	2776.99	432.31235:1210439 433.3157:474885 434.31906:53694	56.20607:5778 67.48715:4555 74.02322:184938 96.63058:4531 128.88742:5475 248.34119:5118 388.32343:12320 432.3129:257053	UC_E	UC_R	15	20	14.7333	18.2667	33	2.3532	0.0186129	Dunn Test	0.0279193	*
n7935	8.39	778.558	PC 31:0	MS2	[M-H]-	TRUE	778.558	C39H78NO8P	Phosphatidylcholines	LLHISNQVRRYJGL-UHFFFAOYSA-N	CCCCCCCCCCCCCCCC(=O)OC(COC(=O)CCCCCCCCCCCCCC)COP([O-])(=O)OCC[N+](C)(C)C	1660.8	778.55774:2072163 779.56109:753498 780.56445:129658	139.53537:8728 253.21696:48894	C_C	UC_E	28	15	15.25	26.75	42	2.6001	0.00931957	Dunn Test	0.0279587	*
13312	5.701	464.22	NCGC00386055-01_C26H29N3O5_3-Hydroxy-9,9,16,16-tetramethyl-8-oxa-14,23,25-triazaheptacyclo[17.5.2.0~1,17~.0~3,15~.0~4,13~.0~7,12~.0~19,23~]hexacosa-4,6,10,12,14-pentaene-24,26-dione 14-oxide	MS1	[M+H]+	TRUE	464.218	C26H29N3O5	2,2-dimethyl-1-benzopyrans	QCZUWKYBDIHUEP-UHFFFAOYSA-N	CC\1(C)OC2=CC=C3C(=C2\C=C1)\[N+](=C/4C(C)(C)C5CC67CCCN6C(=O)C5(CC34O)NC7=O)[O-]	26.35	464.21985:3848234 465.2232:947061 466.22656:137983	69.0704:11418 91.05411:25043 105.06958:57679 109.10204:75167 123.11757:37787 145.10185:61920 157.10089:16647 159.11757:70539 173.13322:46373 180.1012:21296 187.14882:62017 199.14833:35336 208.04507:11590 213.16498:41281 225.16374:24347 239.18066:33655 253.13332:10864 288.12662:23382 297.12445:911813 314.14328:19835 332.17703:42100 391.19189:15000 446.21497:11448	C_C	UC_E	28	15	-15.2119	36.6786	21.4667	-2.59361	0.00949746	Dunn Test	0.0284924	*
n2163	1.605	282.939	PFAP-diPAP; C3HF8O4P	MS2	[M-H]-	TRUE	282.941	C3HF8O4P	Dialkyl phosphates	HCYGYMMNHJKUKX-UHFFFAOYSA-N	O=P(O)(OC(F)(F)F)OC(F)(F)C(F)(F)F	303.52	282.93896:2771957 283.94231:352669 284.94567:2184847	57.03281:5075 89.02295:84039 166.99599:23142	C_C	UC_R	28	20	-13.9143	36.4643	22.55	-2.59277	0.00952053	Dunn Test	0.0285616	*
8324	9.018	326.307	N-Oleoylethanolamine	MS1	[M+H]+	TRUE	326.306	C20H39NO2	N-acylethanolamines	BOWVQLFMWHZBEF-KTKRTIGZSA-N	CCCCCCCC\C=C/CCCCCCCC(=O)NCCO	35.82	326.30704:3466818 327.31039:1159239 328.31375:0	55.05552:20785 62.06136:669619 81.07114:40401 285.74265:5589 326.38007:456435	C_C	UC_R	28	20	13.9071	25.1429	39.05	2.59144	0.00955744	Dunn Test	0.0286723	*
n5725	7.493	517.242	Planaic acid	MS2	[M+FA-H]-	TRUE	517.244	C27H36O7	Depsides and depsidones	FNJKTDQIJKLZGZ-UHFFFAOYSA-N	OC(=O)c1c(OC)cc(cc1CCCCC)OC(=O)c1c(CCCCC)cc(OC)cc1OC	2512.37	517.24237:921045 518.24572:322777 519.24908:0	54.29795:4148 75.00724:66212 195.27072:5448 241.21584:8232	C_C	UC_E	28	15	-15.1929	36.3929	21.2	-2.59036	0.00958754	Dunn Test	0.0287626	*
13272	7.22	463.236	HYDROCORTISONE HEMISUCCINATE	MS1	[M+H]+	TRUE	463.234	C25H34O8	Gluco/mineralocorticoids, progestogins and derivatives	VWQWXZAWFPZJDA-CGVGKPPMSA-N	C[C@@]12C[C@H](O)[C@H]3[C@@H](CCC4=CC(=O)CC[C@]34C)[C@@H]2CC[C@]1(O)C(=O)COC(=O)CCC(=O)O	180.42	463.23572:7422374 464.23907:3057258 465.24243:654984	97.10239:10225 113.02485:20861 131.03519:15316 179.10852:16156 191.10797:413491 269.19351:13085	UC_E	UC_R	15	20	14.6333	16.8667	31.5	2.33722	0.0194276	Dunn Test	0.0291414	*
n7939	7.558	778.56	Phosphatidylcholine 15:0-16:0	MS2	[M-H]-	TRUE	778.56	C39H78NO8P	Phosphatidylcholines	LLHISNQVRRYJGL-UHFFFAOYSA-N	C(CCCCC)CCCCCCCCC(=O)OCC(OC(CCCCCCCCCCCCCCC)=O)COP([O-1])(=O)OCC[N+1](C)(C)C	9.72	778.56036:2844080 779.56371:1202474 780.56707:324787	78.95763:32503 224.06917:21771	C_C	UC_E	28	15	15.1167	25.75	40.8667	2.57737	0.00995552	Dunn Test	0.0298666	*
1205	2.122	139.039	Salicylic acid	MS2	[M+H]+	TRUE	139.039	C7H6O3	Salicylic acids	YGSDEFSMJLZEOE-UHFFFAOYSA-N	C1=CC=C(C(=C1)C(=O)O)O	1.84	139.03909:1915389 140.04244:166338 141.0458:76798	55.05524:7727 69.07074:20408 93.03436:6306 121.02872:1047266 139.03905:135548	C_C	UC_E	28	15	15.0881	27.1786	42.2667	2.5725	0.0100967	Dunn Test	0.0302902	*
5174	1.575	247.044	NOA407475	MS1	[M+H]+	TRUE	247.042	C8H11ClN4OS	2,5-disubstituted thiazoles	JDTUGRDKAOPKRI-UHFFFAOYSA-N	Clc2ncc(CN1COCN(C)C1=N)s2	30.35	247.04424:3271987 248.04759:354905 249.05095:136139	85.02979:6571 168.91827:81263 171.90529:12658 209.94537:67188	UC_E	UC_R	15	20	13.5333	16.0667	29.6	2.16153	0.0306542	Dunn Test	0.0306542	*
n2120	9.367	279.233	Linoelaidic acid	MS2	[M-H]-	TRUE	279.233	C18H32O2	Lineolic acids and derivatives	OYHQOLUKZRVURQ-AVQMFFATSA-N	CCCCC/C=C/C/C=C/CCCCCCCC(=O)O	167.89	279.23346:1325056 280.23681:306966 281.24017:0	177.51231:3976 233.15579:22693	C_C	UC_E	28	15	15.0571	25.1429	40.2	2.56722	0.0102517	Dunn Test	0.0307551	*
2764	3.472	181.073	PARAXANTHINE	MS2	[M+H]+	TRUE	181.072	C7H8N4O2	Xanthines	QUNWUDVFRNGTCO-UHFFFAOYSA-N	CN1C=NC2=C1C(=O)N(C)C(=O)N2	19.53	181.07272:6171090 182.07607:608370 183.07943:210819	84.96072:18800 119.08648:5873 124.05121:166117 142.06177:71811 181.0728:866447	UC_E	UC_R	15	20	16.05	22.2	38.25	2.56349	0.0103625	Dunn Test	0.0310875	*
n4519	8.175	433.237	NCGC00381173-01!13-oxo-7-[3,4,5-trihydroxy-6-(methoxymethyl)oxan-2-yl]oxytetradecanoic acid	MS2	[M-H]-	TRUE	433.245	C21H38O9	Fatty acyl glycosides of mono- and disaccharides	IBDPEULNUMJDEE-UHFFFAOYSA-N	COCC1OC(OC(CCCCCC(C)=O)CCCCCC(O)=O)C(O)C(O)C1O	1545.76	433.2366:14790344 434.23995:3708008 435.24331:712115	59.17149:14042 96.96828:194217	C_C	UC_R	28	20	13.75	26.75	40.5	2.56216	0.0104023	Dunn Test	0.0312069	*
11789	8.118	417.242	Ramipril	MS1	[M+H]+	TRUE	417.24	C23H32N2O5	Dipeptides	HDACQVRGBOVJII-JBDAPHQKSA-N	O=C(O)C1N(C(=O)C(NC(C(=O)OCC)CCC=2C=CC=CC2)C)C3CCCC3C1	728.19	417.24243:3458469 418.24578:1029399 419.24914:338368	57.03476:12009 62.51926:4358 79.05547:14606 93.07109:24609 98.98532:126102 147.11789:17853 149.13376:19883 245.2282:18041	C_C	UC_R	28	20	13.7429	27.6071	41.35	2.56083	0.0104422	Dunn Test	0.0313267	*
11213	7.865	401.348	MLS001333092-01!5-Cholesten-3beta-ol-7-one566-28-9	MS1	[M+H]+	TRUE	401.343	C27H44O2	Cholesterols and derivatives	YIKKMWSQVKJCOP-ABXCMAEBSA-N	CC(C)CCC[C@@H](C)[C@H]1CC[C@H]2[C@H]3[C@H](CC[C@]12C)[C@@]4(C)CC[C@H](O)CC4=CC3=O	490.9	401.34818:2043307 402.35153:1626191 403.35489:219326	54.21765:4185 57.07126:23377 85.02975:944660 228.97452:5889	C_C	UC_E	28	15	15.0048	26.9286	41.9333	2.55829	0.0105188	Dunn Test	0.0315564	*
n4195	5.608	411.186	[4,8-dihydroxy-3-(3-methoxy-3-oxoprop-1-en-2-yl)-8a-methyl-5-oxo-1,2,3,4,4a,6,7,8-octahydronaphthalen-2-yl] 3,4-dihydroxy-2-methylidenebutanoate	MS2	[M-H]-	TRUE	411.193	C20H28O9	Beta hydroxy acids and derivatives	NOGWCMMYTAXOCY-UHFFFAOYSA-N	O=C(OC)C(=C)C1C(O)C2C(=O)CCC(O)C2(C)CC1OC(=O)C(=C)C(O)CO	342.24	411.18561:1550336 412.18896:404383 413.19232:578797	57.22683:4973	UC_E	UC_R	15	20	14.4167	17.1333	31.55	2.30262	0.0213004	Dunn Test	0.0319506	*
n7845	9.348	766.541	PE 38:4	MS2	[M-H]-	TRUE	766.541	C43H78NO8P	Phosphatidylethanolamines	ICYDFONFTSPCRL-BHYOAKPMSA-N	CCCCCCCCCCCCCCCC(=O)OCC(COP(O)(=O)OCCN)OC(=O)CCCCCCCC\C=C/C\C=C/C\C=C/C\C=C/CC	923.39	766.54077:3236209 767.54412:1789337 768.54748:584166	196.03802:33499	C_C	UC_R	28	20	13.6929	25.1071	38.8	2.55151	0.0107256	Dunn Test	0.0321769	*
5923	2.883	267.054	aspernigrin A	MS1	[2M+H]+	TRUE	267.053	C13H12N2O2	Nicotinamides	RUUZDCZRFRLJFC-UHFFFAOYSA-N	O=C1C=C(NC=C1C(=N)O)CC=2C=CC=CC2	23.15	267.05417:674777 268.05752:66283 269.06088:28166	56.99697:3931 83.03548:7906 140.69873:3811	C_C	UC_R	28	20	12.3143	24.5357	36.85	2.29463	0.0217542	Dunn Test	0.0326314	*
5923	2.883	267.054	aspernigrin A	MS1	[2M+H]+	TRUE	267.053	C13H12N2O2	Nicotinamides	RUUZDCZRFRLJFC-UHFFFAOYSA-N	O=C1C=C(NC=C1C(=N)O)CC=2C=CC=CC2	23.15	267.05417:674777 268.05752:66283 269.06088:28166	56.99697:3931 83.03548:7906 140.69873:3811	C_C	UC_E	28	15	14.931	24.5357	39.4667	2.54571	0.0109057	Dunn Test	0.0326314	*
407	6.381	115.094	Dihydrouracil	MS1	[M+H]+	TRUE	115.1	C4H6N2O2	Pyrimidones	OIVLITBTBDPEFK-UHFFFAOYSA-N	C1CNC(=O)NC1=O	14.19	115.09435:3872698 116.0977:1061232 117.10106:1462030	55.01898:5069 57.07099:53924 62.99077:182033 69.07092:151480 75.02706:126874 79.0219:41272 93.03751:385770 100.05849:414314 105.07378:406511 113.96449:4542	UC_E	UC_R	15	20	-15.9333	41.9333	26	-2.54486	0.0109322	Dunn Test	0.0327966	*
9117	6.232	347.223	Corticosterone	MS1	[M+H]+	TRUE	347.223	C21H30O4	21-hydroxysteroids	OMFXVFTZEKFJBZ-HJTSIMOOSA-N	O=C1C=C2CCC3C4CCC(C(=O)CO)C4(C)CC(O)C3C2(C)CC1	805.44	347.22342:1155716 348.22677:204267 349.23013:60045	69.07101:6817 121.10199:6052 149.0972:18053 199.11337:5404 311.202:10938	UC_E	UC_R	15	20	-15.9333	41.1333	25.2	-2.54486	0.0109322	Dunn Test	0.0327966	*
5186	6.192	247.142	Octopine	MS1	[M+H-H2O]2+	TRUE	247.14	C9H18N4O4	Arginine and derivatives	IMXSCCDUAFEIOE-RITPCOANSA-N	O=C(O)C(NC(C(=O)O)CCCNC(=N)N)C	3.17	247.14188:2124768 248.14523:0 249.14859:0	56.96622:25807 81.07118:43252 91.05536:4953 131.99774:8998 149.13376:21157 159.11789:4676 206.12152:4737 213.63988:8641 216.6087:9038	C_C	UC_E	28	15	-13.4	33	19.6	-2.28468	0.0223315	Dunn Test	0.0334973	*
n8311	5.72	830.591	Phosphatidylcholine 17:0-18:2	MS2	[M-H]-	TRUE	830.59	C43H82NO8P	Phosphatidylcholines	OQJXXHSQJJIDBN-QIPJBBGZSA-N	C(COP([O-1])(=O)OCC(OC(=O)CCC=CCC=CCCCCCCCCCC)COC(=O)CCCCCCCCCCCCCCCC)[N+1](C)(C)C	234.8	830.59149:5259588 831.59484:2640377 832.5982:1448583	68.85546:8131 152.99458:24576 168.04201:318476 255.23235:57354	UC_E	UC_R	15	20	-15.8667	41.0667	25.2	-2.53421	0.0112701	Dunn Test	0.0338103	*
n1932	1.596	267.074	Inosine	MS2	[2M-H]-	TRUE	267.074	C10H12N4O5	Purine nucleosides	UGQMRVRMYYASKQ-KQYNXXCUSA-N	OC1=NC=NC2=C1N=CN2C3OC(CO)C(O)C3O	34.77	267.0741:13889305 268.07745:1693969 269.08081:9853626	92.9266:4990699	C_C	UC_R	28	20	12.2286	24.3214	36.55	2.27866	0.0226873	Dunn Test	0.0340309	*
15869	7.689	546.358	LysoPC(0:0/18:0)	MS1	[M+H]+	TRUE	546.354	C26H54NO7P	2-acyl-sn-glycero-3-phosphocholines	IQGPMZRCLCCXAG-RUZDIDTESA-N	CCCCCCCCCCCCCCCCCC(=O)O[C@H](CO)COP(=O)([O-])OCC[N+](C)(C)C	89311.4	546.35828:49811124 547.36163:20363538 548.36499:3507957	81.07105:10997 98.98551:17981 109.1025:11854 161.98685:7661	C_C	UC_E	28	15	-14.8452	37.1786	22.3333	-2.53109	0.0113708	Dunn Test	0.0341124	*
2541	2.64	175.003	Hypoxanthine	MS1	[M+H]+	TRUE	175.002	C5H4N4O	Hypoxanthines	FDGQSTZJBFJUBT-UHFFFAOYSA-N	OC1=NC=NC=2NC=NC12	7.05	175.0027:3767562 176.00605:269356 177.00941:306424	70.06644:13450 100.99208:19015 116.07168:9162 146.99788:3763 165.00793:7149	C_C	UC_R	28	20	12.2143	23.2857	35.5	2.276	0.0228461	Dunn Test	0.0342692	*
6229	6.226	273.223	MLS000069748-01!5ALPHA-ANDROST-16-EN-3-ONE	MS1	[M+H]+	TRUE	273.223	C19H28O	Androgens and derivatives	HFVMLYAGWXSTQI-QYXZOKGRSA-N	C[C@@]12CC[C@H]3[C@@H](CC[C@H]4CC(=O)CC[C@@]43C)[C@@H]2CC=C1	32.04	273.22293:2645382 274.22628:543147 275.22964:0	67.05539:18351 105.07097:29496 131.08672:22961 159.11801:34194 189.16536:22739 199.14966:76593 215.181:147987 273.06769:5192567	UC_E	UC_R	15	20	14.25	17.2	31.45	2.276	0.0228461	Dunn Test	0.0342692	*
n379	1.599	151.025	Xanthine	MS2	[M-H]-	TRUE	151.026	C5H4N4O2	Xanthines	LRFVTYWOQMYALW-UHFFFAOYSA-N	C1=NC2=C(N1)C(=O)NC(=O)N2	60.39	151.02507:3293696 152.02842:956133 153.03178:146981	79.95546:7424 91.02699:11758 151.02504:821068	C_C	UC_E	28	15	14.8357	24.9643	39.8	2.52947	0.0114235	Dunn Test	0.0342706	*
n6686	7.447	608.359	NCGC00384824-01!methyl 3-hydroxy-2-[[3-hydroxy-2-[[2-[(3-hydroxy-2,4-dimethyltetradecanoyl)amino]-3-methylbutanoyl]amino]butanoyl]amino]propanoate	MS2	[M-H]-	TRUE	608.368	C29H55N3O8	Peptides	AKMKWHBDPUOPSK-UHFFFAOYSA-N	CCCCCCCCCCC(C)C(O)C(C)C(=O)NC(C(C)C)C(=O)NC(C(C)O)C(=O)NC(CO)C(=O)OC	10579.9	608.3587:1759893 609.36205:542834 610.36541:0	68.74317:5708 247.99481:6791	C_C	UC_E	28	15	-14.8024	36.5357	21.7333	-2.52379	0.0116099	Dunn Test	0.0348297	*
7340	8.842	300.291	MLS001332469-01!D-Sphingosine123-78-4	MS1	[M+H]+	TRUE	300.291	C18H37NO2	1,2-aminoalcohols	WWUZIQQURGPMPG-KRWOKUGFSA-N	CCCCCCCCCCCCC/C=C/[C@@H](O)[C@@H](N)CO	14.52	300.29105:4209049 301.2944:823971 302.29776:0	57.07115:118818 81.07104:43843 93.07124:6535 95.08659:66925 264.2699:5583 300.29196:114559	C_C	UC_E	28	15	14.7952	26.0714	40.8667	2.52257	0.0116502	Dunn Test	0.0349505	*
n8099	5.365	802.563	(2-{[3-(hexadecanoyloxy)-2-[octadeca-9.12-dienoyloxy]propyl phosphono]oxy}ethyl)trimethylazanium	MS2	[M-H]-	TRUE	802.56	C42H80NO8P	Phosphatidylcholines	JLPULHDHAOZNQI-ZTIMHPMXSA-N	[H][C@@](COC(=O)CCCCCCCCCCCCCCC)(COP([O-])(=O)OCC[N+](C)(C)C)OC(=O)CCCCCCC\C=C/C\C=C/CCCCC	3.96	802.56293:8596677 803.56628:4043574 804.56964:3221031	73.13151:11784 125.96657:9134 168.04234:263087 253.21669:22587 255.23331:2143846	C_C	UC_E	28	15	14.7929	26.6071	41.4	2.52216	0.0116636	Dunn Test	0.0349909	*
6578	2.856	282.122	1-Methyladenosine	MS2	[M+H]+	TRUE	282.12	C11H15N5O4	Purine nucleosides	GFYLSDSUCHVORB-IOSLPCCCSA-N	N=C1C=2N=CN(C2N=CN1C)C3OC(CO)C(O)C3O	5.26	282.12192:1298669 283.12527:200818 284.12863:22895	54.72879:3542 55.88613:3471 150.07864:574382 151.08282:4333 275.75723:4296	UC_E	UC_R	15	20	-14.1833	46.5333	32.35	-2.26535	0.0234912	Dunn Test	0.0352368	*
1472	6.277	145.102	5-HYDROXYLYSINE	MS1	[M+H-H2O]+	TRUE	145.097	C6H14N2O3	Alpha amino acids	YSMODUONRAFBET-UHNVWZDZSA-N	NC[C@H](O)CC[C@H](N)C(O)=O	4.25	145.10239:4595822 146.10574:844164 147.1091:2027268	55.05563:7239 62.93042:198701 71.05046:7391 100.1134:7262 103.95666:59677 117.07109:54901 135.9825:6360 144.98331:225522	C_C	UC_E	28	15	-14.7619	36.4286	21.6667	-2.51688	0.0118398	Dunn Test	0.0355194	*
n261	4.211	134.06	ADENINE	MS2	[M-H]-	TRUE	134.047	C5H5N5	6-aminopurines	GFFGJBXGBJISGV-UHFFFAOYSA-N	N=1C=NC2=C(N=CNC12)N	34.95	134.05998:2361247 135.06333:212602 136.06669:0	134.0455:4540	UC_E	UC_R	15	20	14.15	19	33.15	2.26003	0.0238196	Dunn Test	0.0357295	*
15644	7.454	539.316	"2-(2-((R)-4-((3R,5R,8R,9S,10S,12S,13R,14S,17R)-3,12-dihydroxy-10,13-dimethylhexadecahydro-1H-cyclopenta[a]phenanthren-17-yl)pentanamido)acetamido)ethane-1-sulfonic acid"	MS1	[M+NH4]2+	TRUE	539.314	C28H48N2O7S	Dihydroxy bile acids, alcohols and derivatives	SVWHITUXVZXJRQ-YCHOJBIXSA-N	C[C@@H]([C@H]1CC[C@@H]2[C@]1(C)[C@@H](O)C[C@H]3[C@@]2([H])CC[C@H]4[C@]3(C)CC[C@@H](O)C4)CCC(NCC(NCCS(=O)(O)=O)=O)=O	8587.08	539.31616:7916674 540.31951:1972494 541.32287:481256	81.07127:51132 95.08689:43496 180.95943:13005 240.10117:95995 332.64322:15347 439.19806:22298 455.1908:52032 499.21808:16729	C_C	UC_E	28	15	-14.7476	36.2143	21.4667	-2.51445	0.0119219	Dunn Test	0.0357656	*
7341	7.181	300.292	MLS001332469-01!D-Sphingosine123-78-4	MS1	[M+H]+	TRUE	300.291	C18H37NO2	1,2-aminoalcohols	WWUZIQQURGPMPG-KRWOKUGFSA-N	CCCCCCCCCCCCC/C=C/[C@@H](O)[C@@H](N)CO	28.06	300.29156:6101993 301.29491:1553460 302.29827:134091	55.05547:19478 67.05557:41576 79.05538:16565 81.07127:36745 93.07098:26626 97.10264:23299 104.07206:20558 178.22792:4658 267.93457:4890	C_C	UC_R	28	20	12.1071	24.3929	36.5	2.25603	0.0240686	Dunn Test	0.0361029	*
2539	1.593	175.003	Hypoxanthine	MS1	[M+H-H2O]+	TRUE	175.002	C5H4N4O	Hypoxanthines	FDGQSTZJBFJUBT-UHFFFAOYSA-N	OC1=NC=NC=2NC=NC12	13.34	175.00256:26992884 176.00591:1843002 177.00927:2649646	84.08187:11478 113.07178:10065	C_C	UC_R	28	20	13.4571	25.1429	38.6	2.50759	0.0121557	Dunn Test	0.0364672	*
2762	3.186	181.073	PARAXANTHINE	MS2	[M+H]+	TRUE	181.072	C7H8N4O2	Xanthines	QUNWUDVFRNGTCO-UHFFFAOYSA-N	CN1C=NC2=C1C(=O)N(C)C(=O)N2	18.87	181.0721:4748084 182.07545:454652 183.07881:207938	83.04992:6231 107.0861:6004 124.05082:255908 142.06122:112649 181.07219:956360	C_C	UC_E	28	15	-14.7	37.5	22.8	-2.50633	0.0121992	Dunn Test	0.0365976	*
n8095	5.986	802.561	(2-{[3-(hexadecanoyloxy)-2-[octadeca-9.12-dienoyloxy]propyl phosphono]oxy}ethyl)trimethylazanium	MS2	[M-H]-	TRUE	802.56	C42H80NO8P	Phosphatidylcholines	JLPULHDHAOZNQI-ZTIMHPMXSA-N	[H][C@@](COC(=O)CCCCCCCCCCCCCCC)(COP([O-])(=O)OCC[N+](C)(C)C)OC(=O)CCCCCCC\C=C/C\C=C/CCCCC	5.26	802.56104:6405706 803.56439:3127114 804.56775:2298226	140.63081:8788 168.04208:257650 253.21651:12482 261.22247:17648	C_C	UC_E	28	15	14.6881	27.1786	41.8667	2.5043	0.0122694	Dunn Test	0.0368082	*
n653	1.565	175.024	ASCORBIC ACID	MS2	[M-H]-	TRUE	175.025	C6H8O6	Butenolides	CIWBSHSKHKDKBQ-JLAZNSOCSA-N	O=C1OC(C(O)=C1O)C(O)CO	95.72	175.02385:20592420 176.0272:1847810 177.03056:288014	71.01225:903547 85.02799:76085 115.00226:2673713	C_C	UC_R	28	20	-12.0357	39.5357	27.5	-2.24272	0.0249147	Dunn Test	0.037372	*
8227	3.338	324.061	CMP	MS1	[M+NH4]+	TRUE	324.06	C9H14N3O8P	Pyrimidine ribonucleoside monophosphates	IERHLVCPSMICTF-XVFCMESISA-N	C1=CN(C(=O)N=C1N)[C@H]2[C@@H]([C@@H]([C@H](O2)COP(=O)(O)O)O)O	1813.1	324.06091:581971 325.06426:94033 326.06762:57444	95.74087:4115 149.02412:11882	C_C	UC_R	28	20	12.0286	23.5714	35.6	2.24139	0.0250007	Dunn Test	0.037501	*
7963	7.525	316.227	NCGC00380344-01!(2E,4E)-N-[2-(4-hydroxyphenyl)ethyl]dodeca-2,4-dienamide	MS1	[M+NH4]+	TRUE	316.227	C20H29NO2	1-hydroxy-2-unsubstituted benzenoids	VVRNYAJXAUQHEN-BNFZFUHLSA-N	CCCCCCC\C=C\C=C\C(=O)NCCC1=CC=C(O)C=C1	141.36	316.22659:955039 317.22994:141694 318.2333:262213	57.07103:7980 88.07713:8315 143.17528:4154	C_C	UC_R	28	20	11.9714	24.1786	36.15	2.23074	0.0256981	Dunn Test	0.0385471	*
n1333	5.729	227.038	N-FORMYLGLYCINE	MS2	[M-H]-	TRUE	227.029	C3H5NO3	N-formyl-alpha amino acids	UGJBHEZMOKVTIM-UHFFFAOYSA-N	C(C(=O)O)NC=O	27.79	227.03839:6492310 228.04174:809664 229.0451:384896	77.70359:3751 139.11142:7095	UC_E	UC_R	15	20	13.9667	19.9333	33.9	2.23074	0.0256981	Dunn Test	0.0385471	*
n3069	7.592	339.2	Canrenone	MS2	[M-H2O-H]-	TRUE	339.197	C22H28O3	Steroid lactones	UJVLDDZCTMKXJK-AFDHUMPMSA-N	CC12CC[C@H]3C(C=CC4=CC(=O)CCC34C)[C@@H]1CCC21CCC(=O)O1	62.07	339.19995:29451218 340.2033:6250604 341.20666:1141311	97.64056:20880	C_C	UC_E	28	15	13.0833	29.25	42.3333	2.23069	0.0257017	Dunn Test	0.0385525	*
n3069	7.592	339.2	Canrenone	MS2	[M-H2O-H]-	TRUE	339.197	C22H28O3	Steroid lactones	UJVLDDZCTMKXJK-AFDHUMPMSA-N	CC12CC[C@H]3C(C=CC4=CC(=O)CCC34C)[C@@H]1CCC21CCC(=O)O1	62.07	339.19995:29451218 340.2033:6250604 341.20666:1141311	97.64056:20880	UC_E	UC_R	15	20	-14.2333	42.3333	28.1	-2.27334	0.023006	Dunn Test	0.0385525	*
3853	4.499	211.145	Cyclo(proline-leucine)	MS2	[M+H]+	TRUE	211.144	C11H18N2O2	Alpha amino acids and derivatives	SZJNCZMRZAUNQT-UHFFFAOYNA-N	CC(C)CC1N=C(O)C2CCCN2C1=O	6.76	211.14513:831472 212.14848:113543 213.15184:285864	57.07095:10180 70.06628:44109 138.12836:4566 183.14983:10107 211.14537:74924	C_C	UC_E	28	15	-14.5833	37.25	22.6667	-2.48644	0.0129029	Dunn Test	0.0387087	*
3604	2.182	204.124	Acetylcarnitine	MS2	[M]+	TRUE	204.123	C9H18NO4	Acyl carnitines	RDHQFKQIGNGIED-MRVPVSSYSA-O	O=C(OC(CC(=O)O)C[N+](C)(C)C)C	13.96	204.12463:3609868 205.12798:408024 206.13134:40235	60.08216:76556 84.96085:12472 144.10294:22322 145.0506:62495 168.4493:3919 204.12451:87374	UC_E	UC_R	15	20	-13.95	42.8	28.85	-2.22808	0.025875	Dunn Test	0.0388126	*
3604	2.182	204.124	Acetylcarnitine	MS2	[M]+	TRUE	204.123	C9H18NO4	Acyl carnitines	RDHQFKQIGNGIED-MRVPVSSYSA-O	O=C(OC(CC(=O)O)C[N+](C)(C)C)C	13.96	204.12463:3609868 205.12798:408024 206.13134:40235	60.08216:76556 84.96085:12472 144.10294:22322 145.0506:62495 168.4493:3919 204.12451:87374	C_C	UC_E	28	15	14.3357	28.4643	42.8	2.44422	0.0145166	Dunn Test	0.0388126	*
n5576	7.224	507.224	NCGC00380320-01_C25H34O8_1H-Furo[3,4-b]xanthene-9-propanoic acid, 3,5a,6,7,8,9,9a,10-octahydro-7-hydroxy-8-(1-hydroxy-1-methylethyl)-11-methoxy-4,5a,9-trimethyl-1-oxo-, (5aS,9R,9aR)-	MS2	[M-H]-	TRUE	507.224	C25H34O8	Xanthenes	NNOMPFCNQCRAIO-RQAAHYCXSA-N	COC1=C2C[C@H]3[C@](C)(CC(O)C(C(C)(C)O)[C@]3(C)CCC(O)=O)OC2=C(C)C4=C1C(=O)OC4	11232.1	507.22415:11323669 508.2275:3400226 509.23086:643757	59.01232:18136 99.00713:14880 193.03487:36940 244.14641:10166	UC_E	UC_R	15	20	13.95	17.6	31.55	2.22808	0.025875	Dunn Test	0.0388126	*
371	1.57	114.067	Creatinine	MS2	[M+H]+	TRUE	114.066	C4H7N3O	Alpha amino acids and derivatives	DDRJAANPRJIHGJ-UHFFFAOYSA-N	N=C1N=C(O)CN1C	142.84	114.06653:11690280 115.06988:638529 116.07324:13958038	69.03418:7568 72.04514:30321 86.07195:274262 114.06664:2595919	C_C	UC_R	28	20	-13.3357	38.0357	24.7	-2.48496	0.0129565	Dunn Test	0.0388694	*
3658	8.611	205.197	Ethambutol	MS1	[M+H]+	TRUE	205.191	C10H24N2O2	1,2-aminoalcohols	AEUTYOVWOVBAKS-UHFFFAOYSA-N	CCC(CO)NCCNC(CC)CO	6.33	205.19617:2557828 206.19952:435150 207.20288:193315	53.00342:5960 79.05548:11248 91.05532:9169 93.07104:68914 97.10226:38245 121.02953:64294 131.97513:14015 145.10231:7391 191.1438:25357 205.1431:132845	C_C	UC_E	28	15	-13.7476	35.2143	21.4667	-2.34395	0.0190807	Dunn Test	0.0390796	*
3658	8.611	205.197	Ethambutol	MS1	[M+H]+	TRUE	205.191	C10H24N2O2	1,2-aminoalcohols	AEUTYOVWOVBAKS-UHFFFAOYSA-N	CCC(CO)NCCNC(CC)CO	6.33	205.19617:2557828 206.19952:435150 207.20288:193315	53.00342:5960 79.05548:11248 91.05532:9169 93.07104:68914 97.10226:38245 121.02953:64294 131.97513:14015 145.10231:7391 191.1438:25357 205.1431:132845	UC_E	UC_R	15	20	13.9333	21.4667	35.4	2.22542	0.0260531	Dunn Test	0.0390796	*
6143	9.707	271.275	Heptadecanoic acid	MS1	[M+H]+	TRUE	271.273	C17H34O2	Long-chain fatty acids	KEMQGTRYUADPNZ-UHFFFAOYSA-N	O=C(O)CCCCCCCCCCCCCCCC	24.66	271.27505:54754484 272.2784:15114265 273.28176:1450715	61.04078:39612 149.13246:12028 215.18005:10589 271.18777:323136	C_C	UC_E	28	15	-14.55	38.75	24.2	-2.48075	0.0131105	Dunn Test	0.0393314	*
6339	7.026	276.233	phenylethylamide 275	MS1	[M+NH4]+	TRUE	276.231	C18H29NO	N-acyl amines	XDDJYYVXLXUTSA-UHFFFAOYSA-N	O=C(CCCCCCCCC)NCCC1=CC=CC=C1	1073.68	276.23267:6856348 277.23602:1873680 278.23938:472513	53.07966:5235 57.07101:455321 79.05518:14950 85.10216:57956 107.04968:5269 149.0239:161816 157.10164:9398 159.1174:52359 175.11232:13175 179.10722:364842 217.15947:22047 235.17:4203623 261.14874:29413	UC_E	UC_R	15	20	-13.9167	46.6667	32.75	-2.22276	0.0262321	Dunn Test	0.0393482	*
6853	1.607	289.042	13-methoxy-1,6-diazatetracyclo[7.6.1.0?,??.0??,??]hexadeca-3,5,7,9(16),10,12,14-heptaen-2-one	MS1	[2M+H]+	TRUE	289.037	C15H10N2O2	Indolonaphthyridine alkaloids	OWCRARVHWCCRAG-UHFFFAOYSA-N	O=C1C=CC2=NC=CC=3C4=CC=C(OC)C=C4N1C23	202.26	289.04184:483468 290.04519:0 291.04855:0	90.97763:16574 163.04379:11913	C_C	UC_E	28	15	14.5071	27.8929	42.4	2.47345	0.0133817	Dunn Test	0.040145	*
5506	5.712	255.212	h_282_4_androstene_3a_17b_diol	MS1	[M+H]+	TRUE	255.211	C19H30O2	Androgens and derivatives	BTTWKVFKBPAFDK-KYQPOWKGSA-N	C[C@]12[C@]([H])([C@@]3(CCC4=C[C@H](O)CC[C@@]4([C@]3(CC2)[H])C)[H])CC[C@@H]1O	6.58	255.21202:1822390 256.21537:469935 257.21873:39825	81.07117:29008 95.08666:28317 139.86075:4397 145.10191:44126 161.13335:25301 185.13304:9429 213.16304:5797	C_C	UC_R	28	20	-10.9929	41.3929	30.4	-2.0484	0.040521	Dunn Test	0.040521	*
5506	5.712	255.212	h_282_4_androstene_3a_17b_diol	MS1	[M+H]+	TRUE	255.211	C19H30O2	Androgens and derivatives	BTTWKVFKBPAFDK-KYQPOWKGSA-N	C[C@]12[C@]([H])([C@@]3(CCC4=C[C@H](O)CC[C@@]4([C@]3(CC2)[H])C)[H])CC[C@@H]1O	6.58	255.21202:1822390 256.21537:469935 257.21873:39825	81.07117:29008 95.08666:28317 139.86075:4397 145.10191:44126 161.13335:25301 185.13304:9429 213.16304:5797	UC_E	UC_R	15	20	13.8	16.6	30.4	2.20412	0.0275156	Dunn Test	0.040521	*
1498	1.563	146.119	Acetylcholine	MS2	[M]+	TRUE	146.118	C7H16NO2	Acyl cholines	OIPILFWXSMYKGL-UHFFFAOYSA-N	CC(=O)OCC[N+1](C)(C)C	330.19	146.11868:3207551 147.12203:715173 148.12539:238623	56.18283:3562 71.6434:4269 83.5814:4264 87.04539:500553 99.48969:10184 101.07224:51618 119.05022:32905 127.51426:28970 146.06136:10823 146.11867:683960	C_C	UC_E	28	15	-14.4857	38.2857	23.8	-2.46979	0.0135191	Dunn Test	0.0405573	*
13313	6.171	464.286	taurochenodeoxycholic acid	MS1	[M+H-H2O]+	TRUE	464.284	C26H45NO6S	Taurinated bile acids and derivatives	BHTRKEVKTKCXOH-GGFGVLMTSA-N	C[C@H](CCC(=O)NCCS(=O)(=O)O)[C@H]1CC[C@@H]2[C@@]1(CC[C@H]3[C@H]2[C@@H](C[C@H]4[C@@]3(CC[C@H](C4)O)C)O)C	8236.6	464.2861:66746888 465.28945:23384888 466.29281:0	55.05556:47040 69.07118:52050 81.07116:322120 91.05531:73432 107.08671:339941 117.07073:27860 119.08662:244198 123.11806:85421 133.10217:344854 143.08656:32524 159.11795:246637 165.12912:11252 171.11792:49502 173.13361:152762 185.1337:161049 187.14949:174068 197.13406:57621 208.06526:602864 211.14984:150566 225.16536:79841 229.16034:144886 237.16541:17941 239.18123:88261 253.19742:34527 295.24326…	C_C	UC_E	28	15	-14.4833	36.75	22.2667	-2.46939	0.0135344	Dunn Test	0.0406033	*
1181	1.558	138.056	4-Aminobenzoic acid	MS2	[M+H]+	TRUE	138.055	C7H7NO2	Aminobenzoic acids	ALYNCZNDIQEVRV-UHFFFAOYSA-N	Nc(c1)ccc(c1)C(O)=O	72.59	138.05612:5102866 139.05947:794578 140.06283:9469961	76.99966:13273 94.06635:46508 100.4873:24655 108.01761:103896 109.49241:132723 116.00638:83836 121.00025:59951 127.51435:41955 138.05621:1167815	C_C	UC_E	28	15	-14.481	38.2143	23.7333	-2.46898	0.0135498	Dunn Test	0.0406494	*
n5698	5.863	515.287	(1R,2R,4S,16R,17R,20S)-13,20-dimethoxy-4,7,17,22,22-pentamethyl-11-oxo-5,10,21,23-tetraoxahexacyclo[18.2.1.0?,??.0?,??.0?,??.0?,??]tricosa-6(14),7,12-trien-2-yl acetate	MS2	[M-H]-	TRUE	515.281	C28H36O9	Xanthenes	JVCNHGXAVMINTN-QBNAFFQBSA-N	O=C1OCC2=C1C(OC)=C3C(OC4(C)CC(OC(=O)C)C56OC(OC)(OC5(C)C)CCC6(C)C4C3)=C2C	1388.96	515.28711:1543005 516.29046:506145 517.29382:106053	71.01228:29498 141.10341:5461	C_C	UC_E	28	15	-12.9571	34.3571	21.4	-2.20917	0.0271625	Dunn Test	0.0407438	*
n5698	5.863	515.287	(1R,2R,4S,16R,17R,20S)-13,20-dimethoxy-4,7,17,22,22-pentamethyl-11-oxo-5,10,21,23-tetraoxahexacyclo[18.2.1.0?,??.0?,??.0?,??.0?,??]tricosa-6(14),7,12-trien-2-yl acetate	MS2	[M-H]-	TRUE	515.281	C28H36O9	Xanthenes	JVCNHGXAVMINTN-QBNAFFQBSA-N	O=C1OCC2=C1C(OC)=C3C(OC4(C)CC(OC(=O)C)C56OC(OC)(OC5(C)C)CCC6(C)C4C3)=C2C	1388.96	515.28711:1543005 516.29046:506145 517.29382:106053	71.01228:29498 141.10341:5461	UC_E	UC_R	15	20	15.25	21.4	36.65	2.43572	0.0148623	Dunn Test	0.0407438	*
n4232	5.706	413.201	NCGC00384769-01!6,8-dihydroxy-2,2,4,4-tetramethyl-5-(2-methylpropanoyl)-9-propan-2-yl-9H-xanthene-1,3-dione	MS2	[M-H]-	TRUE	413.197	C24H30O6	Xanthenes	AYAUOXWJIWVPSO-UHFFFAOYSA-N	CC(C)C1C2=C(O)C=C(O)C(C(=O)C(C)C)=C2OC3=C1C(=O)C(C)(C)C(=O)C3(C)C	456.64	413.20123:34751980 414.20458:9133733 415.20794:1779707	76.94145:22889 79.95599:36402 211.88763:29679 364.72028:61422	UC_E	UC_R	15	20	13.8167	18.5333	32.35	2.20679	0.027329	Dunn Test	0.0409935	*
11718	6.269	415.234	Tentoxin	MS1	[M+H-H2O]+	TRUE	415.233	C22H30N4O4	Oligopeptides	SIIRBDOFKDACOK-LFXZBHHUSA-N	C[C@H]1C(=O)N[C@H](C(=O)N(/C(=C\C2=CC=CC=C2)/C(=O)NCC(=O)N1C)C)CC(C)C	612.24	415.23367:5077716 416.23702:1367049 417.24038:495396	63.63263:5236 79.05515:43822 81.07091:82739 89.06068:15842 93.07066:51939 95.08648:17038 101.09691:12244 109.10183:21340 125.09669:764921 135.08087:64676 142.93881:9263 151.03963:7749 163.11249:8307 177.09106:5934 273.07742:29432 294.27951:24668	C_C	UC_E	28	15	14.4476	27.2857	41.7333	2.4633	0.0137665	Dunn Test	0.0412996	*
n8038	7.281	794.543	PE 40:4	MS2	[M-H]-	TRUE	794.565	C45H82NO8P	Phosphatidylethanolamines	MIPOZDXFSKBSGM-QLXZSTJSSA-N	CCCCCCCCCCCCCCCCCCCC(=O)OCC(COP(O)(=O)OCCN)OC(=O)CCCCCC\C=C/C\C=C/C\C=C/C\C=C/CC	227.77	794.54572:521981 795.54907:244326 796.55243:236503	132.87207:9207 168.04216:18134 224.06839:13592 279.23322:76239	UC_E	UC_R	15	20	-13.7333	44.3333	30.6	-2.19348	0.0282731	Dunn Test	0.0424096	*
n2163	1.605	282.939	PFAP-diPAP; C3HF8O4P	MS2	[M-H]-	TRUE	282.941	C3HF8O4P	Dialkyl phosphates	HCYGYMMNHJKUKX-UHFFFAOYSA-N	O=P(O)(OC(F)(F)F)OC(F)(F)C(F)(F)F	303.52	282.93896:2771957 283.94231:352669 284.94567:2184847	57.03281:5075 89.02295:84039 166.99599:23142	UC_E	UC_R	15	20	-13.7167	36.2667	22.55	-2.19081	0.0284652	Dunn Test	0.0426979	*
14984	7.408	518.295	"((4R)-4-((3R,5S,7R,10S,13R,14S)-3,7-dihydroxy-10,13-dimethylhexadecahydro-1H-cyclopenta[a]phenanthren-17-yl)pentanoyl)cysteine"	MS1	[M+2H]2+	TRUE	518.291	C27H45NO5S	Glycinated bile acids and derivatives	RIGHMQLKMHLMQD-DYUDRYMLSA-N	[H][C@]12C[C@@H](O)[C@]3([C@@H]([C@]4(C)CC[C@@H]3[C@@]1(C)CC[C@@H](O)C2)CC[C@@H]4[C@@H](CCC(NC(CS)C(O)=O)=O)C)[H]	2476.34	518.29529:1053730 519.29864:332947 520.302:0	81.07104:8258 95.08684:10055 125.00101:24908 157.53891:14947 319.19708:21628 401.92273:5778 455.18875:50106	C_C	UC_E	28	15	-14.3738	38.1071	23.7333	-2.45071	0.0142573	Dunn Test	0.0427719	*
6228	5.699	273.223	MLS000069748-01!5ALPHA-ANDROST-16-EN-3-ONE	MS1	[M+ACN+H]+	TRUE	273.223	C19H28O	Androgens and derivatives	HFVMLYAGWXSTQI-QYXZOKGRSA-N	C[C@@]12CC[C@H]3[C@@H](CC[C@H]4CC(=O)CC[C@@]43C)[C@@H]2CC=C1	10.4	273.22281:558538 274.22616:160875 275.22952:0	81.07098:10770 133.10208:6001 135.11737:11786 147.11757:20043 209.76068:5043	C_C	UC_E	28	15	-12.8405	40.1071	27.2667	-2.18928	0.0285763	Dunn Test	0.0428644	*
820	9.343	128.108	N-Cyclohexylformamide	MS2	[M+H]+	TRUE	128.107	C7H13NO	Secondary carboxylic acid amides	SWGXDLRCJNEEGZ-UHFFFAOYSA-N	OC=NC1CCCCC1	19.31	128.10783:1941912 129.11118:0 130.11454:0	60.04564:6676 72.04575:4326 83.08678:146345 110.09801:4022 111.08153:56905 128.10799:151439	C_C	UC_E	28	15	12.8167	23.25	36.0667	2.18522	0.0288725	Dunn Test	0.0433087	*
6841	6.684	288.255	Lauryl diethanolamide	MS1	[M+NH4]+	TRUE	288.253	C16H33NO3	N-acyl amines	AOMUHOFOVNGZAN-UHFFFAOYSA-N	CCCCCCCCCCCC(=O)N(CCO)CCO	265.08	288.25504:12670942 289.25839:2837297 290.26175:608765	57.0712:53018 70.06643:174110 85.10246:18706 106.08743:287233 147.08153:5571 288.25665:20311	C_C	UC_E	28	15	14.3452	27.3214	41.6667	2.44584	0.0144514	Dunn Test	0.0433542	*
14603	6.172	505.336	(R)-4-((3R,5R,8R,9S,10S,12S,13R,14S,17R)-3,12-dihydroxy-10,13-dimethylhexadecahydro-1H-cyclopenta[a]phenanthren-17-yl)-N-(pyridin-2-ylmethyl)pentanamide	MS1	[M+NH4]+	TRUE	505.34	C30H46N2O3	Dihydroxy bile acids, alcohols and derivatives	MQDDJIPAADLFAB-YAIFJCAJSA-N	O=C(NCC1=NC=CC=C1)CCC(C)C2CCC3C4CCC5CC(O)CCC5(C)C4CC(O)C23C	865.78	505.33609:3891495 506.33944:1517754 507.3428:333574	67.05506:6504 88.94177:6245 102.62765:5991 120.08162:6177 125.09667:12375 420.20895:7941	C_C	UC_E	28	15	14.3024	27.9643	42.2667	2.43854	0.0147469	Dunn Test	0.0442407	*
19039	5.123	655.393	h_55_metenolone-m	MS1	[M+2H]2+	TRUE	655.397	C20H28O3	Androgens and derivatives	OBCJFTMGLMNCTJ-ZCJWEXGZSA-N	O=C1C=C[C@@]2(C)C(C(O)CC3C2CC[C@@]4(C)C3CC[C@@]4(O)C)=C1	6837.62	655.39276:1623447 656.39611:568787 657.39947:364884	95.05021:75417 107.07168:17822 111.04498:90993 130.08725:32815 440.67581:7890 655.35413:637286	C_C	UC_E	28	15	-14.2929	36.8929	22.6	-2.43691	0.0148133	Dunn Test	0.0444399	*
11789	8.118	417.242	Ramipril	MS1	[M+H]+	TRUE	417.24	C23H32N2O5	Dipeptides	HDACQVRGBOVJII-JBDAPHQKSA-N	O=C(O)C1N(C(=O)C(NC(C(=O)OCC)CCC=2C=CC=CC2)C)C3CCCC3C1	728.19	417.24243:3458469 418.24578:1029399 419.24914:338368	57.03476:12009 62.51926:4358 79.05547:14606 93.07109:24609 98.98532:126102 147.11789:17853 149.13376:19883 245.2282:18041	UC_E	UC_R	15	20	13.6167	27.7333	41.35	2.17484	0.0296419	Dunn Test	0.0444629	*
2581	1.593	176.067	3-Indoleacetic acid	MS2	[M+H]+	TRUE	176.071	C10H9NO2	Indole-3-acetic acid derivatives	SEOVTRFCIGRIMH-UHFFFAOYSA-N	C1=CC=C2C(=C1)C(=CN2)CC(=O)O	65.85	176.06694:2342470 177.07029:391448 178.07365:371695	62.98296:5199 98.97644:18916 107.00072:9269 115.08773:26368 130.09874:6166 149.02448:11114 176.06694:80820	C_C	UC_E	28	15	-14.2762	37.1429	22.8667	-2.43407	0.0149301	Dunn Test	0.0447903	*
n8114	7.332	804.576	PC 33:1	MS2	[M-H]-	TRUE	804.576	C41H80NO8P	Phosphatidylcholines	ZEWLMKXMNQOCOQ-MRCUWXFGSA-N	CCCCCCCCCCCCCCC(=O)OCC(COP([O-])(=O)OCC[N+](C)(C)C)OC(=O)CCCCCCC\C=C/CCCCCCCC	3.72	804.57654:11077290 805.57989:5442030 806.58325:1502376	66.94106:12645 152.99463:42506 253.21779:33732 279.2337:46064	UC_E	UC_R	15	20	-13.5667	44.2667	30.7	-2.16686	0.0302458	Dunn Test	0.0453687	*
n1626	6.576	247.072	1-nitropyrene	MS2	[M-2H]2-	TRUE	247.064	C16H9NO2	Pyrenes	ALRLPDGCPYIVHP-UHFFFAOYSA-N	[O-][N+](=O)c4ccc2ccc1cccc3c1c2c4cc3	12.6	247.07217:1389820 248.07552:7455762 249.07888:784026	62.3307:3878 176.99327:10646 211.02472:5625 218.03246:10918	C_C	UC_E	28	15	13.7214	28.6786	42.4	2.33948	0.0193104	Dunn Test	0.0456742	*
n1626	6.576	247.072	1-nitropyrene	MS2	[M-2H]2-	TRUE	247.064	C16H9NO2	Pyrenes	ALRLPDGCPYIVHP-UHFFFAOYSA-N	[O-][N+](=O)c4ccc2ccc1cccc3c1c2c4cc3	12.6	247.07217:1389820 248.07552:7455762 249.07888:784026	62.3307:3878 176.99327:10646 211.02472:5625 218.03246:10918	UC_E	UC_R	15	20	-13.55	42.4	28.85	-2.16419	0.0304494	Dunn Test	0.0456742	*
n4728	6.659	448.308	glycohyodeoxycholic acid	MS2	[M-H]-	TRUE	448.307	C26H43NO5	Glycinated bile acids and derivatives	SPOIYSFQOFYOFZ-BRDORRHWSA-N	C[C@H](CCC(=O)NCC(=O)O)[C@H]1CC[C@@H]2[C@@]1(CC[C@H]3[C@H]2C[C@@H]([C@H]4[C@@]3(CC[C@H](C4)O)C)O)C	338190	448.30798:64569064 449.31133:20628124 450.31469:3412977	57.49904:4502 74.02324:983001 75.07859:5149 84.04437:4851 121.71635:4985 210.03586:13882 386.30795:75519 404.32059:9089 426.75803:7138 448.30774:1381740	UC_E	UC_R	15	20	15.1833	22.2667	37.45	2.42507	0.0153055	Dunn Test	0.0459164	*
n8122	8.332	804.577	PC 33:1	MS2	[M-H]-	TRUE	804.576	C41H80NO8P	Phosphatidylcholines	ZEWLMKXMNQOCOQ-MRCUWXFGSA-N	CCCCCCCCCCCCCCC(=O)OCC(COP([O-])(=O)OCC[N+](C)(C)C)OC(=O)CCCCCCC\C=C/CCCCCCCC	8.82	804.57672:28454274 805.58007:14114452 806.58343:3828696	152.99484:100487 224.06874:479055 280.23624:65471	UC_E	UC_R	15	20	-13.4833	43.5333	30.05	-2.15355	0.0312758	Dunn Test	0.0469136	*
n968	5.309	201.022	FT-thioether; C6H9F3O2S	MS2	[M-H]-	TRUE	201.02	C6H9F3O2S	Halogenated fatty acids	KGAUNOUXSXJJRZ-UHFFFAOYSA-N	O=C(O)CCSCCC(F)(F)F	14.4	201.02234:29527674 202.02569:2736304 203.02905:1700108	56.20327:4907 106.04115:13919	UC_E	UC_R	15	20	13.4833	19.0667	32.55	2.15355	0.0312758	Dunn Test	0.0469136	*
15197	8.453	524.374	LysoPC(0:0/18:0)	MS1	[M+H]+	TRUE	524.374	C26H54NO7P	2-acyl-sn-glycero-3-phosphocholines	IQGPMZRCLCCXAG-RUZDIDTESA-N	CCCCCCCCCCCCCCCCCC(=O)O[C@H](CO)COP(=O)([O-])OCC[N+](C)(C)C	3.8157e+06	524.37402:1277543424 525.37737:479025952 526.38073:90888496	55.0555:149559 60.08203:3972684 69.07127:114060 85.1024:467633 98.98541:296242 181.02721:381514	UC_E	UC_R	15	20	15.1333	23.0667	38.2	2.41708	0.0156454	Dunn Test	0.0469363	*
4412	3.824	227.08	TRYPTOPHAN	MS1	[M+H]+	TRUE	227.079	C11H12N2O2	Indolyl carboxylic acids and derivatives	QIVBCDIJIAJPQS-VIFPVBQESA-N	O=C(O)C(N)CC1=CNC=2C=CC=CC21	15.47	227.08038:6846998 228.08373:1117478 229.08709:114862	93.07105:6472 172.75557:3960 182.0585:19540 227.15585:75964	C_C	UC_E	28	15	-12.6286	34.4286	21.8	-2.15315	0.0313066	Dunn Test	0.0469599	*
4412	3.824	227.08	TRYPTOPHAN	MS1	[M+H]+	TRUE	227.079	C11H12N2O2	Indolyl carboxylic acids and derivatives	QIVBCDIJIAJPQS-VIFPVBQESA-N	O=C(O)C(N)CC1=CNC=2C=CC=CC21	15.47	227.08038:6846998 228.08373:1117478 229.08709:114862	93.07105:6472 172.75557:3960 182.0585:19540 227.15585:75964	UC_E	UC_R	15	20	14.45	21.8	36.25	2.30794	0.0210024	Dunn Test	0.0469599	*
8776	7.193	337.237	NCGC00381425-01!8-hydroxy-8-(3-octyloxiran-2-yl)octanoic acid [IIN-based on: CCMSLIB00000846585]	MS1	[M+NH4]+	TRUE	337.236	C18H34O4	Lineolic acids and derivatives	GQEOLYBERRZZCE-UHFFFAOYSA-N	CCCCCCCCC1OC1C(O)CCCCCCC(O)=O	128.37	337.23599:1634612 338.23934:379083 339.2427:258683	67.05545:20168 79.05521:6822 81.07101:31527 107.08625:10963 175.36833:4236 198.25029:4642 291.19519:7210	UC_E	UC_R	15	20	13.4667	21.5333	35	2.15088	0.0314853	Dunn Test	0.047228	*
8776	7.193	337.237	NCGC00381425-01!8-hydroxy-8-(3-octyloxiran-2-yl)octanoic acid [IIN-based on: CCMSLIB00000846585]	MS1	[M+NH4]+	TRUE	337.236	C18H34O4	Lineolic acids and derivatives	GQEOLYBERRZZCE-UHFFFAOYSA-N	CCCCCCCCC1OC1C(O)CCCCCCC(O)=O	128.37	337.23599:1634612 338.23934:379083 339.2427:258683	67.05545:20168 79.05521:6822 81.07101:31527 107.08625:10963 175.36833:4236 198.25029:4642 291.19519:7210	C_C	UC_E	28	15	-13.931	35.4643	21.5333	-2.37521	0.0175391	Dunn Test	0.047228	*
6839	7.149	288.254	Lauryl diethanolamide	MS1	[M+H]+	TRUE	288.253	C16H33NO3	N-acyl amines	AOMUHOFOVNGZAN-UHFFFAOYSA-N	CCCCCCCCCCCC(=O)N(CCO)CCO	14105.3	288.25397:535104288 289.25732:120655464 290.26068:12905637	70.06236:94226 83.08649:164872 88.07664:8123177 211.95287:55172	C_C	UC_E	28	15	14.1595	28.1071	42.2667	2.41418	0.0157707	Dunn Test	0.0473122	*
5634	5.246	259.12	2-methoxy-5-methyl-3-(2-methylbut-3-en-2-yl)chromen-4-one	MS1	[M+H]+	TRUE	259.118	C16H18O3	2-methoxychromones	WAPMVTHIMHEOAB-UHFFFAOYSA-N	O=C1C=2C(OC(OC)=C1C(C=C)(C)C)=CC=CC2C	3.2	259.11951:987711 260.12286:131379 261.12622:174522	55.05558:29491 79.05487:4983 111.08158:63935 129.09183:11507 157.0873:22523	UC_E	UC_R	15	20	-15.1	41	25.9	-2.41176	0.0158758	Dunn Test	0.0476273	*
4099	1.601	218.13	Propionylcarnitine	MS2	[M+H]+	TRUE	218.139	C10H19NO4	Acyl carnitines	UFAHZIUFPNSHSL-UHFFFAOYSA-N	O=C([O-])CC(OC(=O)CC)C[N+](C)(C)C	81.02	218.1398:3447809 219.14315:898674 220.14651:753287	60.082:118487 82.94585:14227 85.02948:1352671 125.07189:16775 159.06586:117389 218.14:162454	C_C	UC_R	28	20	-11.5143	39.9643	28.45	-2.14556	0.0319081	Dunn Test	0.0478621	*
3961	7.862	214.217	(+-)-Baclofen	MS1	[M+H]+	TRUE	214.22	C10H12ClNO2	Gamma amino acids and derivatives	KPYSYYIEGFHWSV-UHFFFAOYSA-N	C1=CC(=CC=C1C(CC(=O)O)CN)Cl	17.75	214.21701:4728106 215.22036:1002775 216.22372:0	55.05537:11470 69.07092:16734 88.07668:40365 102.00167:16297 109.10201:6585 133.1015:6585 145.10155:8659 214.21727:1543170	C_C	UC_E	28	15	14.1333	28	42.1333	2.40971	0.0159651	Dunn Test	0.0478952	*
3661	5.127	206.081	Methoxyindoleacetic acid	MS1	[M+H]+	TRUE	206.081	C11H11NO3	Indole-3-acetic acid derivatives	COCNDHOPIHDTHK-UHFFFAOYSA-N	COC1=CC2=C(C=C1)NC=C2CC(=O)O	8.59	206.08148:2230624 207.08483:287427 208.08819:41512	71.04994:4219 71.08641:50036 111.11787:4385 130.06535:87493 132.08096:29555 150.02679:48361 160.0757:108000 206.0815:48034	UC_E	UC_R	15	20	13.4	21.6	35	2.14024	0.0323357	Dunn Test	0.0485035	*
3661	5.127	206.081	Methoxyindoleacetic acid	MS1	[M+H]+	TRUE	206.081	C11H11NO3	Indole-3-acetic acid derivatives	COCNDHOPIHDTHK-UHFFFAOYSA-N	COC1=CC2=C(C=C1)NC=C2CC(=O)O	8.59	206.08148:2230624 207.08483:287427 208.08819:41512	71.04994:4219 71.08641:50036 111.11787:4385 130.06535:87493 132.08096:29555 150.02679:48361 160.0757:108000 206.0815:48034	C_C	UC_E	28	15	-13.8286	35.4286	21.6	-2.35775	0.018386	Dunn Test	0.0485035	*
n459	4.251	159.065	3-Methyladipic acid	MS2	[M-H]-	TRUE	159.066	C7H12O4	Medium-chain fatty acids	SYEOWUNSTUDKGM-UHFFFAOYSA-N	CC(CCC(O)=O)CC(O)=O	7.07	159.06538:432269 160.06873:24404 161.07209:0	52.95289:3049 95.04853:4392 97.06444:40761 115.07505:22593	UC_E	UC_R	15	20	-13.4	44.8	31.4	-2.14024	0.0323357	Dunn Test	0.0485035	*
2716	8.923	179.18	D(-)-Gulono-gamma-lactone	MS1	[M+H]+	TRUE	179.18	C6H10O6	Gamma butyrolactones	SXZYCXMUPBBULW-LECHCGJUSA-N	C(C(C1C(C(C(=O)O1)O)O)O)O	5.96	179.18044:2443372 180.18379:272255 181.18715:0	65.03997:6527 67.05556:238658 93.07113:15844 107.08667:9805 123.11789:57876 155.97569:11971 179.06651:9824	C_C	UC_E	28	15	12.55	22.25	34.8	2.13976	0.0323744	Dunn Test	0.0485616	*
12811	6.463	448.309	glycohyocholic acid	MS1	[M+H]+	TRUE	448.306	C26H43NO6	Glycinated bile acids and derivatives	ZQYUKJFJPJDMMR-ZDWCHQGWSA-N	C[C@H](CCC(=O)NCC(=O)O)[C@H]1CC[C@@H]2[C@@]1(CC[C@H]3[C@H]2[C@@H]([C@@H]([C@H]4[C@@]3(CC[C@H](C4)O)C)O)O)C	37.93	448.3089:2797630 449.31225:989830 450.31561:220216	56.55467:4644 69.07106:7758 133.10191:11424 187.14944:9395 199.1503:26579 259.16919:15074	C_C	UC_R	28	20	-10.5429	41.6429	31.1	-1.96455	0.0494669	Dunn Test	0.0494669	*
7071	6.173	294.169	NCGC00380621-01!4-oxo-4-(3-oxodecan-2-ylamino)butanoic acid [IIN-based on: CCMSLIB00000847798]	MS1	[M+H]+	TRUE	294.168	C14H25NO4	N-acyl amines	DGBNCMKQNOJCFB-UHFFFAOYSA-N	CCCCCCCC(=O)C(C)NC(=O)CCC(O)=O	6.16	294.16864:1299788 295.17199:224332 296.17535:198810	69.07109:6084 216.54192:5103 258.86111:5050	C_C	UC_E	28	15	-13.8619	38.9286	25.0667	-2.36344	0.0181064	Dunn Test	0.0498084	*
7071	6.173	294.169	NCGC00380621-01!4-oxo-4-(3-oxodecan-2-ylamino)butanoic acid [IIN-based on: CCMSLIB00000847798]	MS1	[M+H]+	TRUE	294.168	C14H25NO4	N-acyl amines	DGBNCMKQNOJCFB-UHFFFAOYSA-N	CCCCCCCC(=O)C(C)NC(=O)CCC(O)=O	6.16	294.16864:1299788 295.17199:224332 296.17535:198810	69.07109:6084 216.54192:5103 258.86111:5050	C_C	UC_R	28	20	-11.4286	38.9286	27.5	-2.12959	0.0332056	Dunn Test	0.0498084	*
6589	7.185	282.28	Oleamide	MS1	[M+NH4]+	TRUE	282.28	C18H35NO	Fatty amides	FATBGEAMYMYZAF-MDZDMXLPSA-N	CCCCCCCCC=CCCCCCCCC(=O)N	14.11	282.27972:19866362 283.28307:4857186 284.28643:374595	56.05061:66985 60.04535:19867 69.07094:83536 79.05521:30336 89.06046:13329 93.0708:58139 97.10203:48321 100.07633:11413 107.08647:34734 119.0861:8668 133.10165:6116 222.15758:4662 252.26895:77496 282.21887:14047	C_C	UC_R	28	20	11.3929	24.3571	35.75	2.12293	0.0337594	Dunn Test	0.0506391	ns
1284	1.519	140.069	betaine	MS2	[M+Na]+	TRUE	140.07	C5H11NO2	Alpha amino acids	KWIUHFFTVRNATP-UHFFFAOYSA-N	O=C([O-])C[N+](C)(C)C	489.59	140.06915:35092328 141.0725:1164517 142.07586:0	64.01709:35639 74.09776:2367534 96.07963:40882 140.06923:5069575	C_C	UC_E	28	15	-13.9905	36.8571	22.8667	-2.38536	0.0170626	Dunn Test	0.0511877	ns
n8016	8.351	792.53	Phosphatidylcholine 18:1-20:4	MS2	[M-H]-	TRUE	792.54	C46H82NO8P	Phosphatidylcholines	HYDKDXOLAXLJKA-ICTLDNOWSA-N	C(CCCC=CCC=CCC=CCC=CCCC(=O)OC(COP([O-1])(=O)OCC[N+1](C)(C)C)COC(CCC=CCCCCCCCCCCCCC)=O)CC	10.2	792.52985:2519996 793.5332:1184771 794.53656:2209242	61.9868:24682 105.62092:7801 224.06831:21728 268.23602:14958	UC_E	UC_R	15	20	-14.9333	42.1333	27.2	-2.38514	0.0170727	Dunn Test	0.051218	ns
4791	1.895	237.029	(6R,7R)-7-azaniumyl-3-methyl-8-oxo-5-thia-1-azabicyclo[4.2.0]oct-2-ene-2-carboxylate	MS1	[M+H]+	TRUE	237.03	C8H10N2O3S	Alpha amino acids and derivatives	NVIAYEIXYQCDAN-CLZZGJSISA-N	O=C([O-])C1=C(C)CSC2N1C(=O)C2[NH3+]	19.11	237.0293:537370 238.03265:47031 239.03601:22807	57.07115:55814 83.08672:38297 121.10209:15211 139.11244:11670 165.00778:30317	UC_E	UC_R	15	20	-13.25	44.6	31.35	-2.11628	0.0343211	Dunn Test	0.0514817	ns
n1304	1.838	224.999	Carnosine	MS2	[M-H]-	TRUE	225	C9H14N4O3	Hybrid peptides	CQOVPNPJLQNMDC-ZETCQYMHSA-N	C1=C(NC=N1)C[C@@H](C(=O)O)NC(=O)CCN	71.25	224.99905:553813 226.0024:35054 227.00576:175328	73.58385:3432	C_C	UC_E	28	15	13.9548	27.1786	41.1333	2.37927	0.0173471	Dunn Test	0.0520413	ns
974	3.262	132.082	2-Methylindole	MS1	[M+H]+	TRUE	132.081	C9H9N	Indoles	BHNHHSOHWZKFOX-UHFFFAOYSA-N	CC1=CC2=CC=CC=C2N1	11.07	132.0818:1030340 133.08515:154181 134.08851:26085	71.9308:3037 86.09776:1084069 90.90451:81091	UC_E	UC_R	15	20	13.2	19.2	32.4	2.10829	0.0350057	Dunn Test	0.0525085	ns
4100	3.565	218.13	(R)-2-amino-3-(1H-indol-3-yl)-N-methylpropanamide oxalate	MS1	[M+H]+	TRUE	218.13	C12H15N3O	Tryptamines and derivatives	YCTBLMQFTMPXBD-SNVBAGLBSA-N	O=C(NC)C(N)CC1=CNC=2C=CC=CC21	254.09	218.12968:255850864 219.13303:40173904 220.13639:2566142	84.06931:212470 125.07195:595295	UC_E	UC_R	15	20	-13.2	44	30.8	-2.10829	0.0350057	Dunn Test	0.0525085	ns
21829	9.739	782.574	PC(16:0/18:1(9Z))	MS1	[M+H-H2O]+	TRUE	782.57	C42H82NO8P	Phosphatidylcholines	WTJKGGKOPKCXLL-VYOBOKEXSA-N	CCCCCCCCCCCCCCCC(=O)OC[C@H](COP(=O)([O-])OCC[N+](C)(C)C)OC(=O)CCCCCCC/C=C\CCCCCCCC	337963	782.57361:106553192 783.57696:52712616 784.58032:36978384	60.0821:4271113 79.05537:161831 81.07116:1442682 95.08677:1890799 121.1016:577227 164.99342:149856 467.25629:302172	C_C	UC_E	28	15	13.9167	26.75	40.6667	2.37277	0.0176552	Dunn Test	0.0529655	ns
1282	4.306	140.069	3-hydroxy-1,2-dimethylpyridin-4(1H)-one	MS2	[M+H]+	TRUE	140.07	C7H9NO2	Methylpyridines	TZXKOCQBRNJULO-UHFFFAOYSA-N	O=C1C=CN(C(=C1O)C)C	2.48	140.06825:765205 141.0716:37670 142.07496:23555	57.93586:4399 67.93562:6511 97.06522:3721 114.08932:7958 126.9721:7145 140.06825:145012	UC_E	UC_R	15	20	-13.1667	44.8667	31.7	-2.10297	0.0354685	Dunn Test	0.0532028	ns
6965	6.139	291.217	Epiandrosterone	MS1	[M+H]+	TRUE	291.215	C19H30O2	Androgens and derivatives	QGXBDMJGAMFCBF-LUJOEAJASA-N	O=C1CCC2C3CCC4CC(O)CCC4(C)C3CCC12C	12.14	291.21704:9888363 292.22039:2008464 293.22375:1031743	53.00335:44115 79.05529:13334 91.0554:8104 95.08671:19693 115.07611:48463 119.08626:8029 125.0974:9292 157.12325:12197 227.14507:6265 273.18643:6681	C_C	UC_E	28	15	13.8881	28.1786	42.0667	2.3679	0.0178893	Dunn Test	0.053668	ns
n3073	8.623	339.2	Canrenone	MS2	[M-H]-	TRUE	339.197	C22H28O3	Steroid lactones	UJVLDDZCTMKXJK-AFDHUMPMSA-N	CC12CC[C@H]3C(C=CC4=CC(=O)CCC34C)[C@@H]1CCC21CCC(=O)O1	35.38	339.20001:35347344 340.20336:7538498 341.20672:1138645	67.78349:28752	UC_E	UC_R	15	20	-14.8167	41.8667	27.05	-2.36651	0.0179569	Dunn Test	0.0538708	ns
20035	5.158	699.412	[(2R,3R,4S,5S,6R)-3-acetyloxy-2-(acetyloxymethyl)-5-hexanoyloxy-6-[(2S,3R)-2,3,4-trihydroxybutoxy]oxan-4-yl] tetradecanoate	MS1	[M+2H]2+	TRUE	699.408	C34H60O13	Saccharolipids	QGQSOVLOEOVNRW-KSHKLCIXSA-N	O=C(OCC1OC(OCC(O)C(O)CO)C(OC(=O)CCCCC)C(OC(=O)CCCCCCCCCCCCC)C1OC(=O)C)C	4591.44	699.41229:983792 700.41564:242960 701.419:261912	133.08696:232423 407.07919:7981 699.38159:589704	C_C	UC_E	28	15	-13.8667	37	23.1333	-2.36425	0.0180668	Dunn Test	0.0542003	ns
n5069	6.328	471.243	SDCA - Sulfodeoxycholic acid	MS2	[M-H]-	TRUE	471.242	C24H40O7S	Monohydroxy bile acids, alcohols and derivatives	ARGCPGOJOKCMSW-PRIGKXSZSA-N	CC(CCC(=O)O)C1CCC2C1(C(CC3C2CCC4C3(CCC(C4)OS(=O)(=O)O)C)O)C	404.51	471.2431:7096599 472.24645:2237422 473.24981:569249	71.93134:6357 199.66309:6648 471.24316:3347955	UC_E	UC_R	15	20	13.1167	17.5333	30.65	2.09498	0.0361725	Dunn Test	0.0542588	ns
2075	1.563	162.114	L-Carnitine	MS2	[M+H]+	TRUE	162.113	C7H15NO3	Carnitines	PHIQHXFUZVPYII-ZCFIWIBFSA-N	[O-1]C(=O)C[C@H](O)C[N+1](C)(C)C	2897.31	162.11348:164063568 163.11683:14132227 164.12019:1148033	58.06655:15772 69.9083:10863 102.08637:22316 103.04018:808215 162.11359:2649359	C_C	UC_E	28	15	-13.85	38.25	24.4	-2.36141	0.0182058	Dunn Test	0.0546174	ns
12701	9.055	445.123	[(2R,3R,4R,5R)-2-(2,4-dioxopyrimidin-1-yl)-4-hydroxy-5-(hydroxymethyl)oxolan-3-yl] 2,4-dimethoxy-6-methylbenzoate	MS1	[2M+H]+	TRUE	445.122	C19H22N2O9	Pyrimidine nucleosides	DOVSRUBRIYLZCI-BASLNEPJSA-N	O=C(OC1C(O)C(OC1N2C=CC(O)=NC2=O)CO)C=3C(OC)=CC(OC)=CC3C	8.36	445.1232:7627738 446.12655:4745671 447.12991:3237748	57.07119:21591 72.78535:5548 81.07133:8831 89.06109:20594 102.03831:11450 125.00159:10580 207.03424:9579 225.04454:325441 239.09694:21823 299.06418:44494 341.01923:37382 344.00101:15306 382.04681:27705	C_C	UC_E	28	15	-13.85	36.25	22.4	-2.36141	0.0182058	Dunn Test	0.0546174	ns
8523	4.998	331.14	(2S,3R,4S,5S,6R)-2-[[(1S,4aR,7aS)-7-(hydroxymethyl)-1,4a,5,7a-tetrahydrocyclopenta[c]pyran-1-yl]oxy]-6-(hydroxymethyl)oxane-3,4,5-triol	MS1	[M+H-H2O]+	TRUE	331.139	C15H22O8	Iridoid O-glycosides	FCHJZJFIDNMNBS-CLBXSRGTSA-N	OCC1=CCC2C=COC(OC3OC(CO)C(O)C(O)C3O)C12	4.98	331.13959:7563289 332.14294:2002091 333.1463:263535	70.06612:11053 93.07135:7339 98.98466:10069 123.08147:6692 167.06915:5025 331.13782:13445	C_C	UC_E	28	15	13.8357	26.9643	40.8	2.35897	0.0183258	Dunn Test	0.0549773	ns
14283	9.936	495.408	alpha-TOCHOPHERYL ACETATE	MS1	[M+H]+	TRUE	495.403	C31H52O3	Vitamin E compounds	ZAKOWWREFLAJOT-UHFFFAOYSA-N	O=C(OC=1C(=C(C=2OC(C)(CCC2C1C)CCCC(C)CCCC(C)CCCC(C)C)C)C)C	10414	495.40805:2008273 496.4114:768106 497.41476:352129	69.07116:56143 76.57345:5418 81.07119:53221 93.07116:30079 133.0869:15140 177.12778:7967 187.14919:10384 235.17119:7533 317.25156:10794	UC_E	UC_R	15	20	12	15.8	27.8	1.91663	0.055285	Dunn Test	0.055285	ns
8291	9.494	325.236	NCGC00381197-01!2,3-dihydroxypropyl 12-methyltridecanoate	MS1	[M+H]+	TRUE	325.235	C17H34O4	1-monoacylglycerols	ZGNRVILZVRTZON-UHFFFAOYSA-N	CC(C)CCCCCCCCCCC(=O)OCC(O)CO	10.83	325.23566:10075454 326.23901:2783781 327.24237:324404	55.05516:20901 69.07079:35781 71.08636:17433 81.07071:43907 121.10175:25160 269.11951:11725 275.27563:13933 325.27322:123603	C_C	UC_E	28	15	-13.7881	37.3214	23.5333	-2.35085	0.0187305	Dunn Test	0.0561916	ns
14973	8.684	517.374	NCGC00380806-01!6-(diaminomethylideneamino)-2-[[(4E,6E,12E,14E)-3-hydroxy-2-(hydroxymethyl)-8,10,16-trimethyloctadeca-4,6,12,14-tetraenoyl]amino]hexanoic acid [IIN-based on: CCMSLIB00000847271]	MS1	[2M+H]+	TRUE	517.375	C29H50N4O5	N-acyl-alpha amino acids	QOXHBQOXXZSKON-MBGQFZTNSA-N	CCC(C)\\C=C\\C=C\\CC(C)CC(C)\\C=C\\C=C\\C(O)C(CO)C(=O)NC(CCCCNC(N)=N)C(O)=O	3236.63	517.37384:18376410 518.37719:7998516 519.38055:1684399	89.06094:77955 188.8318:23592 517.37415:17088740	C_C	UC_E	28	15	13.781	26.2857	40.0667	2.34963	0.0187919	Dunn Test	0.0563758	ns
4544	6.974	230.248	N,N-Dimethyldodecylamine N-oxide	MS1	[M+H]+	TRUE	230.248	C14H31NO	Long-chain alkyl amine oxides	SYELZBGXAIXKHU-UHFFFAOYSA-N	CCCCCCCCCCCC[N+](C)(C)[O-]	21119.9	230.24831:2265401088 231.25166:429226176 232.25502:34896660	58.06625:61054304 177.75562:428634 212.23781:4922092	UC_E	UC_R	15	20	-14.7	41.8	27.1	-2.34787	0.018881	Dunn Test	0.0566431	ns
4551	6.839	230.249	N,N-Dimethyldodecylamine N-oxide	MS2	[M+H]+	TRUE	230.248	C14H31NO	Long-chain alkyl amine oxides	SYELZBGXAIXKHU-UHFFFAOYSA-N	CCCCCCCCCCCC[N+](C)(C)[O-]	4556.75	230.24837:7947327 231.25172:1342973 232.25508:0	55.05518:8474 57.07097:170167 62.06112:212083 119.08591:10635 212.23772:196164 214.06062:27563 230.2484:1679907	UC_E	UC_R	15	20	-14.7	41.8	27.1	-2.34787	0.018881	Dunn Test	0.0566431	ns
2811	6.601	182.119	(S)-4-methyl-2-(1H-pyrrol-1-yl)pentanoic acid	MS1	[M+H]+	TRUE	182.12	C10H15NO2	Alpha amino acids and derivatives	CCIUIWFXXDCCOJ-VIFPVBQESA-N	O=C(O)C(N1C=CC=C1)CC(C)C	6.46	182.11913:753677 183.12248:98490 184.12584:174389	68.05074:7768 72.93848:7851 102.94946:10526 126.05595:24467 131.97517:7303 154.9915:4329 182.11812:41677	C_C	UC_E	28	15	-13.7667	36.5	22.7333	-2.3472	0.0189152	Dunn Test	0.0567457	ns
n6430	8.924	582.379	Phosphatidylcholine lyso 18:0	MS2	[M-H]-	TRUE	582.38	C26H54NO7P	2-acyl-sn-glycero-3-phosphocholines	IQGPMZRCLCCXAG-UHFFFAOYSA-N	P([O-1])(=O)(OCC[N+1](C)(C)C)OCC(CO)OC(=O)CCCCCCCCCCCCCCCCC	5964.42	582.37872:1149459 583.38207:382251 584.38543:101315	152.99471:12050 224.06927:63988	C_C	UC_E	28	15	-12.1786	34.1786	22	-2.07643	0.0378543	Dunn Test	0.0567814	ns
n6430	8.924	582.379	Phosphatidylcholine lyso 18:0	MS2	[M-H]-	TRUE	582.38	C26H54NO7P	2-acyl-sn-glycero-3-phosphocholines	IQGPMZRCLCCXAG-UHFFFAOYSA-N	P([O-1])(=O)(OCC[N+1](C)(C)C)OCC(CO)OC(=O)CCCCCCCCCCCCCCCCC	5964.42	582.37872:1149459 583.38207:382251 584.38543:101315	152.99471:12050 224.06927:63988	UC_E	UC_R	15	20	14.45	22	36.45	2.30794	0.0210024	Dunn Test	0.0567814	ns
2403	5.354	171.15	Uridine	MS1	[M+H]+	TRUE	171.15	C9H12N2O6	Pyrimidine nucleosides	DRTQHJPVMGBUCF-XVFCMESISA-N	OC[C@@H](O1)[C@@H](O)[C@@H](O)[C@@H]1N(C=2)C(=O)NC(=O)C2	12.34	171.1499:12156271 172.15325:1242069 173.15661:195908	67.05542:24373 69.07102:36948 83.08656:358274 125.09692:48893 153.09181:35585 171.10112:44921	UC_E	UC_R	15	20	-14.6667	38.2667	23.6	-2.34255	0.0191526	Dunn Test	0.0574578	ns
n7730	9.351	750.545	(2-aminoethoxy)[2-[icosa-5.8.11.14-tetraenoyloxy]-3-[octadec-1-en-1-yloxy]propoxy]phosphinic acid	MS2	[M-H]-	TRUE	750.543	C43H78NO7P	1-(1Z-alkenyl),2-acylglycerophosphoethanolamines	URPXXNCTXCOATD-FXMFQVEGSA-N	[H][C@@](CO\C=C/CCCCCCCCCCCCCCCC)(COP(O)(=O)OCCN)OC(=O)CCC\C=C/C\C=C/C\C=C/C\C=C/CCCCC	1075.69	750.54492:5669038 751.54827:2638338 752.55163:1104217	121.99963:12363 168.04228:19817 196.03758:188328 231.2123:14512 267.26962:88463 446.30533:107361	C_C	UC_E	28	15	13.7357	26.4643	40.2	2.34192	0.0191848	Dunn Test	0.0575545	ns
12191	7.297	429.303	MLS001148643-01!17ALPHA-HYDROXYPROGESTERONE CAPROATE630-56-8	MS1	[M+H-H2O]+	TRUE	429.304	C27H40O4	Gluco/mineralocorticoids, progestogins and derivatives	DOMWKUIIPQCAJU-LJHIYBGHSA-N	CCCCCC(=O)O[C@@]1(CC[C@H]2[C@@H]3CCC4=CC(=O)CC[C@]4(C)[C@H]3CC[C@@]21C)C(=O)C	19.9	429.30295:14302337 430.3063:5462776 431.30966:820472	55.05554:17728 67.05554:44489 79.05544:15847 93.07127:64595 107.08669:86102 145.1022:29029 159.11761:36566 171.11826:7830 187.14973:26086 203.18088:47207 255.2133:12348 367.30377:6358	C_C	UC_E	28	15	12.1452	24.3214	36.4667	2.07075	0.0383825	Dunn Test	0.0575738	ns
n1030	2.924	204.981	4-Hydroxy-6-Methylpyran-2-One	MS2	[M-H]-	TRUE	204.973	C6H6O3	Pyranones and derivatives	NSYSSMYQPLSPOD-UHFFFAOYSA-N	O=C1OC(=CC(O)=C1)C	17.26	204.98085:4211336 205.9842:292485 206.98756:378502	123.0075:10528	C_C	UC_E	28	15	-13.7333	37	23.2667	-2.34151	0.0192057	Dunn Test	0.0576171	ns
n8016	8.351	792.53	Phosphatidylcholine 18:1-20:4	MS2	[M-H]-	TRUE	792.54	C46H82NO8P	Phosphatidylcholines	HYDKDXOLAXLJKA-ICTLDNOWSA-N	C(CCCC=CCC=CCC=CCC=CCCC(=O)OC(COP([O-1])(=O)OCC[N+1](C)(C)C)COC(CCC=CCCCCCCCCCCCCC)=O)CC	10.2	792.52985:2519996 793.5332:1184771 794.53656:2209242	61.9868:24682 105.62092:7801 224.06831:21728 268.23602:14958	C_C	UC_E	28	15	12.1333	30	42.1333	2.06872	0.0385727	Dunn Test	0.0578591	ns
5103	6.907	245.08	uridine	MS2	[M+H]+	TRUE	245.08	C9H12N2O6	Pyrimidine nucleosides	DRTQHJPVMGBUCF-XVFCMESISA-N	O=C1C=CN(C(=O)N1)C2OC(CO)C(O)C2O	35.43	245.08011:2504093 246.08346:463449 247.08682:35574	77.08429:4752 115.04002:8875	C_C	UC_E	28	15	-13.7071	37.1071	23.4	-2.33705	0.0194367	Dunn Test	0.05831	ns
6267	6.512	274.274	Lauryldiethanolamine	MS2	[M+H]+	TRUE	274.274	C16H35NO2	1,2-aminoalcohols	NKFNBVMJTSYZDV-UHFFFAOYSA-N	CCCCCCCCCCCCN(CCO)CCO	249.47	274.27448:8052969 275.27783:1559810 276.28119:173667	57.07101:86683 70.06616:75599 80.05035:14023 88.02238:10411 97.10197:20219 102.09212:73583 212.23723:32241 230.2487:20532 274.27505:2321716	C_C	UC_E	28	15	13.6762	27.8571	41.5333	2.33177	0.0197127	Dunn Test	0.0591382	ns
2403	5.354	171.15	Uridine	MS1	[M+H]+	TRUE	171.15	C9H12N2O6	Pyrimidine nucleosides	DRTQHJPVMGBUCF-XVFCMESISA-N	OC[C@@H](O1)[C@@H](O)[C@@H](O)[C@@H]1N(C=2)C(=O)NC(=O)C2	12.34	171.1499:12156271 172.15325:1242069 173.15661:195908	67.05542:24373 69.07102:36948 83.08656:358274 125.09692:48893 153.09181:35585 171.10112:44921	C_C	UC_R	28	20	-11.0429	34.6429	23.6	-2.05771	0.0396175	Dunn Test	0.0594263	ns
n3286	5.819	352.087	Pentoxazone	MS2	[M-H]-	TRUE	352.076	C17H17ClFNO4	Phenol ethers	JZPKLLLUDLHCEL-UHFFFAOYSA-N	CC(=C1C(=O)N(C(=O)O1)c2cc(c(cc2F)Cl)OC3CCCC3)C	71.84	352.08698:4793944 353.09033:860045 354.09369:220780	63.70068:4251 146.03645:10319 232.86987:4785	UC_E	UC_R	15	20	12.8833	19.0667	31.95	2.05771	0.0396175	Dunn Test	0.0594263	ns
5498	5.686	255.158	NCGC00386107-01!(3E,5E)-2-(4-methoxy-4-oxobutyl)nona-3,5-dienoic acid	MS1	[M+H]+	TRUE	255.159	C14H22O4	Medium-chain fatty acids	QPFWOYDHBWPHSS-SBIWHPGTSA-N	CCC\C=C\C=C\C(CCCC(=O)OC)C(O)=O	5.28	255.15758:7648032 256.16093:1300526 257.16429:322133	55.05522:11636 67.05524:31928 72.0818:242921 91.05482:8713 107.0864:36862 119.08591:9069 121.10178:21568 131.08559:4903 135.08061:14692 145.10149:12565 153.0549:16524 163.11218:19059 201.12817:7412 213.10951:25571 217.14368:18632 237.14742:7559	C_C	UC_E	28	15	12.0619	31.0714	43.1333	2.05654	0.0397307	Dunn Test	0.0595961	ns
n379	1.599	151.025	Xanthine	MS2	[M-H]-	TRUE	151.026	C5H4N4O2	Xanthines	LRFVTYWOQMYALW-UHFFFAOYSA-N	C1=NC2=C(N1)C(=O)NC(=O)N2	60.39	151.02507:3293696 152.02842:956133 153.03178:146981	79.95546:7424 91.02699:11758 151.02504:821068	C_C	UC_R	28	20	11.0357	24.9643	36	2.05638	0.0397455	Dunn Test	0.0596183	ns
971	1.564	132.078	CREATINE	MS2	[M+H]+	TRUE	132.077	C4H9N3O2	Alpha amino acids and derivatives	CVSVTCORWBXHQV-UHFFFAOYSA-N	CN(CC(O)=O)C(N)=N	141.35	132.0778:4675912 133.08115:184587 134.08451:60570	65.31142:3744 84.04579:5517 90.05624:906212 115.05142:10359 132.07776:615274	C_C	UC_E	28	15	12.0452	30.8214	42.8667	2.0537	0.0400051	Dunn Test	0.0600077	ns
n5069	6.328	471.243	SDCA - Sulfodeoxycholic acid	MS2	[M-H]-	TRUE	471.242	C24H40O7S	Monohydroxy bile acids, alcohols and derivatives	ARGCPGOJOKCMSW-PRIGKXSZSA-N	CC(CCC(=O)O)C1CCC2C1(C(CC3C2CCC4C3(CCC(C4)OS(=O)(=O)O)C)O)C	404.51	471.2431:7096599 472.24645:2237422 473.24981:569249	71.93134:6357 199.66309:6648 471.24316:3347955	C_C	UC_R	28	20	-10.0643	40.7143	30.65	-1.87537	0.060742	Dunn Test	0.060742	ns
14074	5.179	488.272	glycoursodeoxycholic acid	MS1	[M+NH4]+	TRUE	488.272	C26H43NO5	Glycinated bile acids and derivatives	GHCZAUBVMUEKKP-WTFVBUONSA-N	C[C@H](CCC(=O)NCC(=O)O)[C@H]1CC[C@@H]2[C@@]1(CC[C@H]3[C@H]2[C@H](C[C@H]4[C@@]3(CC[C@H](C4)O)C)O)C	1758.69	488.27213:7815979 489.27548:2178183 490.27884:461885	70.06622:11196 86.09737:44426 89.06061:1064164 99.04463:33442 99.08109:28786 114.09192:15828 127.07563:14838 130.08694:51935	C_C	UC_E	28	15	-13.6167	37.75	24.1333	-2.32162	0.0202533	Dunn Test	0.0607598	ns
8456	9.168	329.249	vitamine a acetate	MS1	[M+H]+	TRUE	329.25	C22H32O2	Retinoids	QGNJRVVDBSJHIZ-QHLGVNSISA-N	O=C(OCC=C(C=CC=C(C=CC1=C(C)CCCC1(C)C)C)C)C	32.61	329.24945:15922265 330.2528:4720060 331.25616:598632	60.08203:9313 79.05558:105828 86.0975:27790 93.07107:225806 105.07098:122434 109.10221:165983 131.08649:169900 143.08649:26917 157.10197:50845 169.10236:49467 183.11819:55091 187.11278:48497 199.11357:25907 199.14935:39124 215.1808:118241 237.16577:19613 245.15544:42773 259.17139:34286 265.1973:17401 311.23846:66474	C_C	UC_R	28	20	12.4571	27.3929	39.85	2.32125	0.0202733	Dunn Test	0.0608198	ns
n4919	5.593	462.179	NCGC00380314-01_C22H27NO7_3,5,7,9-Undecatetraenoic acid, 2-ethylidene-11-[4-hydroxy-4-(2-hydroxyethyl)-2-oxo-6-oxa-3-azabicyclo[3.1.0]hex-1-yl]-4,10-dimethyl-11-oxo-, methyl ester, (2Z,3E,5E,7E,9E)-	MS2	[M-H]-	TRUE	462.177	C22H27NO7	Fatty acid esters	OHWILISHWFHITP-TYVLSBBKSA-N	COC(=O)C(=C/C)\C=C(C)\C=C\C=C\C=C(C)\C(=O)C12OC1C(O)(CCO)NC2=O	12293.7	462.17856:6037470 463.18191:1704286 464.18527:347018	85.02805:353527 103.00222:37130 201.05582:29672 270.11462:37698	C_C	UC_E	28	15	-13.6071	37.6071	24	-2.32	0.020341	Dunn Test	0.0610229	ns
8071	3.857	319.139	Allopregnanolone	MS1	[M+H]+	TRUE	319.132	C21H34O2	Gluco/mineralocorticoids, progestogins and derivatives	AURFZBICLPNKBZ-JMTGGFPBSA-N	O=C(C)C1CCC2C3CCC4CC(O)CCC4(C)C3CCC12C	6.51	319.13864:2694843 320.14199:381769 321.14535:362153	122.92892:4077 201.11359:6254	C_C	UC_R	28	20	12.4429	25.6071	38.05	2.31859	0.0204173	Dunn Test	0.0612519	ns
6340	6.78	276.233	phenylethylamide 275	MS1	[M+ACN+H]+	TRUE	276.231	C18H29NO	N-acyl amines	XDDJYYVXLXUTSA-UHFFFAOYSA-N	O=C(CCCCCCCCC)NCCC1=CC=CC=C1	1713.98	276.23276:4438227 277.23611:1114416 278.23947:241807	55.93545:16609 71.08662:30999 93.07074:33529 105.07056:18188 107.0863:43746 119.08609:21754 131.08609:15368 157.101:5405 203.10632:5871 233.19092:30360 259.16965:15406 276.2327:296647	C_C	UC_E	28	15	13.581	27.2857	40.8667	2.31553	0.0205838	Dunn Test	0.0617513	ns
1492	5.308	146.061	3-Formylindole	MS2	[M+H]+	TRUE	146.06	C9H7NO	Indoles	OLNJUISKUQQNIM-UHFFFAOYSA-N	c1ccc2c(c1)c(c[nH]2)C=O	8.54	146.0612:548499 147.06455:90120 148.06791:119234	62.93034:12019 82.93915:5449 91.05549:17138 118.06635:252127 121.96725:27568 146.06119:113499	UC_E	UC_R	15	20	12.7833	28.6667	41.45	2.04174	0.041177	Dunn Test	0.0617655	ns
n5725	7.493	517.242	Planaic acid	MS2	[M+FA-H]-	TRUE	517.244	C27H36O7	Depsides and depsidones	FNJKTDQIJKLZGZ-UHFFFAOYSA-N	OC(=O)c1c(OC)cc(cc1CCCCC)OC(=O)c1c(CCCCC)cc(OC)cc1OC	2512.37	517.24237:921045 518.24572:322777 519.24908:0	54.29795:4148 75.00724:66212 195.27072:5448 241.21584:8232	UC_E	UC_R	15	20	12.75	21.2	33.95	2.03642	0.0417083	Dunn Test	0.0625624	ns
2286	5.39	168.058	4-ACETAMIDOBUTANOATE	MS1	[M+H]+	TRUE	168.063	C6H11NO3	Gamma amino acids and derivatives	UZTFMUBKZQVKLK-UHFFFAOYSA-N	CC(=O)NCCCC(=O)O	4.29	168.05826:680946 169.06161:116345 170.06497:309073	93.0711:3616 105.96404:5993 133.08932:6138	UC_E	UC_R	15	20	14.4667	22.7333	37.2	2.3106	0.0208548	Dunn Test	0.0625643	ns
3852	4.007	211.145	Cyclo(Leu-Pro)	MS1	[M+H]+	TRUE	211.144	C11H18N2O2	Alpha amino acids and derivatives	SZJNCZMRZAUNQT-IUCAKERBSA-N	O=C1N2CCCC2C(O)=NC1CC(C)C	17.23	211.14534:3514568 212.14869:508938 213.15205:153191	95.08647:7515 114.6701:3760 165.05614:6656 211.06137:6625	C_C	UC_E	28	15	-12.5976	38.4643	25.8667	-2.14788	0.0317236	Dunn Test	0.0629641	ns
3852	4.007	211.145	Cyclo(Leu-Pro)	MS1	[M+H]+	TRUE	211.144	C11H18N2O2	Alpha amino acids and derivatives	SZJNCZMRZAUNQT-IUCAKERBSA-N	O=C1N2CCCC2C(O)=NC1CC(C)C	17.23	211.14534:3514568 212.14869:508938 213.15205:153191	95.08647:7515 114.6701:3760 165.05614:6656 211.06137:6625	C_C	UC_R	28	20	-10.9143	38.4643	27.55	-2.03376	0.0419761	Dunn Test	0.0629641	ns
6916	8.454	290.669	NCGC00381435-01!13-dodecan-2-yl-6-(1-hydroxyethyl)-3-(hydroxymethyl)-12-methyl-9-propan-2-yl-1-oxa-4,7,10-triazacyclotridecane-2,5,8,11-tetrone [IIN-based on: CCMSLIB00000848775]	MS1	[M+NH4]2+	TRUE	290.667	C28H51N3O7	Cyclic depsipeptides	PVAWVKQDYYTSIE-UHFFFAOYSA-N	CCCCCCCCCCC(C)C1OC(=O)C(CO)NC(=O)C(NC(=O)C(NC(=O)C1C)C(C)C)C(C)O	14602.4	290.66888:1808689 291.67223:0 292.67559:0	71.08652:8548 85.10217:5137 95.08627:5445 164.77383:4331	C_C	UC_E	28	15	-11.9262	33.3929	21.4667	-2.0334	0.0420123	Dunn Test	0.0630184	ns
117	1.522	104.108	Choline	MS2	[M]+	TRUE	104.108	C5H14NO	Cholines	OEYIOHPDSNJKLS-UHFFFAOYSA-N	OCC[N+1](C)(C)C	1666.87	104.10751:386558688 105.11086:27119696 106.11422:1385426	58.0661:4384872 59.07384:1165620 60.08176:41651888 70.26347:362138 70.39042:370046 71.29092:349273 84.88876:439956 104.10758:245325280	C_C	UC_E	28	15	13.5333	27	40.5333	2.30741	0.0210317	Dunn Test	0.0630952	ns
13249	5.261	462.271	taurohyocholic acid	MS1	[M+H-H2O]+	TRUE	462.268	C26H45NO7S	Taurinated bile acids and derivatives	XSOLDPYUICCHJX-DSNLCWFJSA-N	C[C@H](CCC(=O)NCCS(=O)(=O)O)[C@H]1CC[C@@H]2[C@@]1(CC[C@H]3[C@H]2[C@@H]([C@@H]([C@H]4[C@@]3(CC[C@H](C4)O)C)O)O)C	390.18	462.27072:1298846 463.27407:439439 464.27743:17930140	67.92236:4476 93.07122:8173 121.10237:13023 157.10231:10132 185.13472:12376 209.13416:16911 243.1734:6846	C_C	UC_R	28	20	10.9071	29.8929	40.8	2.03243	0.0421105	Dunn Test	0.0631658	ns
15448	8.981	533.283	2-[(3R,8aS)-3,4'-dihydroxy-4,4,7,8a-tetramethyl-6'-oxospiro[2,3,4a,5,6,7-hexahydro-1H-naphthalene-8,2'-3,8-dihydrofuro[2,3-e]isoindole]-7'-yl]pentanedioic acid	MS1	[M+H]+	TRUE	533.286	C28H37NO8	Glutamic acid and derivatives	QZGOQORSUIQVIR-UIXQMLBBSA-N	O=C(O)CCC(C(=O)O)N1C(=O)C2=CC(O)=C3C(OC4(C3)C(C)CCC5C(C)(C)C(O)CCC54C)=C2C1	4075.3	533.2829:5894358 534.28625:3382196 535.28961:783028	85.18623:5848 89.06075:9268 303.05341:7166 419.15414:8415 477.22089:20159	C_C	UC_E	28	15	13.5143	28.2857	41.8	2.30417	0.0212133	Dunn Test	0.0636399	ns
10683	5.901	387.202	NCGC00169491-02!(4S)-4-hydroxy-3,5,5-trimethyl-4-[(E)-3-[(2R,3R,4S,5S,6R)-3,4,5-trihydroxy-6-(hydroxymethyl)oxan-2-yl]oxybut-1-enyl]cyclohex-2-en-1-one	MS1	[2M+H]+	TRUE	387.201	C19H30O8	Fatty acyl glycosides of mono- and disaccharides	SWYRVCGNMNAFEK-CLCVOTHJSA-N	CC(O[C@@H]1O[C@H](CO)[C@@H](O)[C@H](O)[C@H]1O)\C=C\[C@@]2(O)C(C)=CC(=O)CC2(C)C	52.1	387.202:1948956 388.20535:461471 389.20871:89824	55.05535:73146 67.05527:29137 76.07666:8878 81.0708:24381 87.08154:9011 93.07068:31541 97.06561:32628 109.10189:7085 125.06032:31088 139.07567:22187 153.09132:9285 213.11325:20733	UC_E	UC_R	15	20	-12.7	43.6	30.9	-2.02843	0.0425161	Dunn Test	0.0637741	ns
6843	6.53	288.29	Sphinganine (C17 base)	MS1	[M+H]+	TRUE	288.29	C17H37NO2	1,2-aminoalcohols	KFQUQCFJDMSIJF-DLBZAZTESA-N	CCCCCCCCCCCCCC[C@H]([C@H](CO)N)O	1097.15	288.29016:10865111 289.29351:2501384 290.29687:252060	57.03439:15509 58.06624:127295 71.08656:40770 75.04493:10067 84.08173:72849 97.10177:10403 120.10252:273535 177.09167:9342 242.24669:17138 288.29034:3383494	C_C	UC_E	28	15	13.5	28.5	42	2.30173	0.0213504	Dunn Test	0.0640511	ns
n3905	7.003	391.286	Deoxycholate	MS2	[M-H]-	TRUE	391.285	C24H40O4	Dihydroxy bile acids, alcohols and derivatives	KXGVEGMKQFWNSR-LLQZFEROSA-N	C(C1(C)4)([H])(C(C)CCC(O)=O)CCC1(C(C3([H])CC4O)([H])CCC(C3(C)2)([H])CC(O)CC2)[H]	6257.46	391.28595:463031 392.2893:146047 393.29266:0	51.88011:4055 59.32944:5951 80.23346:4144 84.47717:4278 109.22073:4643 129.55261:4528 136.00455:5177 173.99535:4803 258.91632:4499 316.3089:5732 345.27637:4585 391.28592:190605	UC_E	UC_R	15	20	12.6833	18.2667	30.95	2.02577	0.0427882	Dunn Test	0.0641824	ns
6724	6.493	285.291	N-[3-(Dimethylamino)propyl]dodecanamide	MS2	[M+H]+	TRUE	285.29	C17H36N2O	N-acyl amines	TWMFGCHRALXDAR-UHFFFAOYSA-N	CCCCCCCCCCCC(=O)NCCCN(C)C	24.89	285.29019:1361098 286.29354:322952 287.2969:42482	86.09706:6882 137.18585:4350 240.23227:348335	C_C	UC_E	28	15	13.4929	28.1071	41.6	2.30051	0.0214192	Dunn Test	0.0642575	ns
4359	6.6	225.197	Dicyclohexylurea	MS2	[M+H]+	TRUE	225.196	C13H24N2O	Ureas	ADFXKUOMJKEIND-UHFFFAOYSA-N	C1CCC(CC1)NC(=O)NC2CCCCC2	20.88	225.19749:1486341 226.20084:255586 227.2042:76593	57.07113:7032 81.07108:7232 83.08685:21738 100.11326:121452 142.97739:4560 143.11914:25695 225.19771:181759	UC_E	UC_R	15	20	-14.2	38	23.8	-2.26801	0.0233285	Dunn Test	0.0650055	ns
4359	6.6	225.197	Dicyclohexylurea	MS2	[M+H]+	TRUE	225.196	C13H24N2O	Ureas	ADFXKUOMJKEIND-UHFFFAOYSA-N	C1CCC(CC1)NC(=O)NC2CCCCC2	20.88	225.19749:1486341 226.20084:255586 227.2042:76593	57.07113:7032 81.07108:7232 83.08685:21738 100.11326:121452 142.97739:4560 143.11914:25695 225.19771:181759	C_C	UC_R	28	20	-10.8429	34.6429	23.8	-2.02045	0.043337	Dunn Test	0.0650055	ns
6373	1.583	277.106	3-(5-methoxy-2,2-dimethylchromen-8-yl)-3-oxopropanoic acid	MS1	[2M+H]+	TRUE	277.107	C15H16O5	2,2-dimethyl-1-benzopyrans	XUXBOSSCMLZGTA-UHFFFAOYSA-N	O=C(O)CC(=O)C1=CC=C(OC)C=2C=CC(OC21)(C)C	5.93	277.10648:2660687 278.10983:521797 279.11319:263898	80.94949:4560 122.41835:3829 219.0737:10761	UC_E	UC_R	15	20	14.3667	23.1333	37.5	2.29463	0.0217542	Dunn Test	0.0652627	ns
n738	1.579	182.045	4-Pyridoxic acid	MS2	[M-H]-	TRUE	182.047	C8H9NO4	Pyridinecarboxylic acids	HXACOUQIXZGNBF-UHFFFAOYSA-N	O=C(O)C1=C(O)C(=NC=C1CO)C	90.34	182.04526:78726576 183.04861:8736934 184.05197:846132	92.04901:36006 120.04408:54134 136.03874:10746	UC_E	UC_R	15	20	-14.3333	39.5333	25.2	-2.28931	0.0220615	Dunn Test	0.0661844	ns
6843	6.53	288.29	Sphinganine (C17 base)	MS1	[M+H]+	TRUE	288.29	C17H37NO2	1,2-aminoalcohols	KFQUQCFJDMSIJF-DLBZAZTESA-N	CCCCCCCCCCCCCC[C@H]([C@H](CO)N)O	1097.15	288.29016:10865111 289.29351:2501384 290.29687:252060	57.03439:15509 58.06624:127295 71.08656:40770 75.04493:10067 84.08173:72849 97.10177:10403 120.10252:273535 177.09167:9342 242.24669:17138 288.29034:3383494	UC_E	UC_R	15	20	-12.6	42	29.4	-2.01246	0.0441713	Dunn Test	0.066257	ns
1539	1.464	147.114	LYSINE	MS1	[M+H]+	TRUE	147.113	C6H14N2O2	D-alpha-amino acids	KDXKERNSBIXSRK-YFKPBYRVSA-N	NCCCC[C@H](N)C(O)=O	14.88	147.11371:1728122 148.11706:0 149.12042:0	55.05562:3019 78.99354:3200 113.11651:4646 119.08667:15301 130.08723:480590 146.96205:6966 147.11363:72542	C_C	UC_E	28	15	-13.419	37.2857	23.8667	-2.28793	0.0221417	Dunn Test	0.066425	ns
n8123	5.682	804.577	PC 33:1	MS2	[M-H]-	TRUE	804.576	C41H80NO8P	Phosphatidylcholines	ZEWLMKXMNQOCOQ-MRCUWXFGSA-N	CCCCCCCCCCCCCCC(=O)OCC(COP([O-])(=O)OCC[N+](C)(C)C)OC(=O)CCCCCCC\C=C/CCCCCCCC	1.29	804.5769:4806574 805.58025:2397435 806.58361:704022	66.9407:10259 168.04205:160452 224.06874:103046 279.23294:109317	C_C	UC_E	28	15	13.4024	28.4643	41.8667	2.28509	0.0223077	Dunn Test	0.0669232	ns
12392	6.911	435.216	Betamethasone 21-Acetate	MS1	[M+H]+	TRUE	435.218	C24H31FO6	Gluco/mineralocorticoids, progestogins and derivatives	AKUJBENLRBOFTD-QZIXMDIESA-N	C[C@H]1C[C@H]2[C@@H]3CCC4=CC(=O)C=C[C@]4(C)[C@@]3(F)[C@@H](O)C[C@]2(C)[C@@]1(O)C(=O)COC(C)=O	13634.3	435.21625:14350436 436.2196:4164771 437.22296:1387898	67.02793:4198 90.15111:5766 142.12074:5664	C_C	UC_R	28	20	10.7643	29.2857	40.05	2.00581	0.0448769	Dunn Test	0.0673154	ns
12392	6.911	435.216	Betamethasone 21-Acetate	MS1	[M+H]+	TRUE	435.218	C24H31FO6	Gluco/mineralocorticoids, progestogins and derivatives	AKUJBENLRBOFTD-QZIXMDIESA-N	C[C@H]1C[C@H]2[C@@H]3CCC4=CC(=O)C=C[C@]4(C)[C@@]3(F)[C@@H](O)C[C@]2(C)[C@@]1(O)C(=O)COC(C)=O	13634.3	435.21625:14350436 436.2196:4164771 437.22296:1387898	67.02793:4198 90.15111:5766 142.12074:5664	UC_E	UC_R	15	20	13.7167	26.3333	40.05	2.19081	0.0284652	Dunn Test	0.0673154	ns
12926	8.73	451.364	vitamin K1	MS1	[M+H]+	TRUE	451.36	C31H46O2	Vitamin K compounds	MBWXNTAXLNYFJB-UDCSOKOMSA-N	O=C1C=2C=CC=CC2C(=O)C(=C1C)CC=C(C)CCCC(C)CCCC(C)CCCC(C)C	10287.6	451.36426:14249005 452.36761:5438587 453.37097:771823	57.071:750765 69.07092:79510 83.08657:46421 85.10215:436671 113.13319:12714 130.08701:73694 307.33572:8653 393.21213:23162	C_C	UC_E	28	15	13.3857	27.2143	40.6	2.28225	0.0224749	Dunn Test	0.0674246	ns
2624	3.215	177.103	Serotonin; CE0; QZAYGJVTTNCVMB-UHFFFAOYSA-N	MS2	[M+H]+	TRUE	177.102	C10H12N2O	Serotonins	QZAYGJVTTNCVMB-UHFFFAOYSA-N	c1cc2c(cc1O)c(CCN)c[nH]2	6.12	177.1032:819150 178.10655:97112 179.10991:648682	55.9358:3346 58.06631:6855 79.05507:5085 118.35867:3261 128.95166:7464 160.07658:208734 177.12822:27612	UC_E	UC_R	15	20	12.5333	29.0667	41.6	2.00181	0.0453048	Dunn Test	0.0679572	ns
15644	7.454	539.316	"2-(2-((R)-4-((3R,5R,8R,9S,10S,12S,13R,14S,17R)-3,12-dihydroxy-10,13-dimethylhexadecahydro-1H-cyclopenta[a]phenanthren-17-yl)pentanamido)acetamido)ethane-1-sulfonic acid"	MS1	[M+NH4]2+	TRUE	539.314	C28H48N2O7S	Dihydroxy bile acids, alcohols and derivatives	SVWHITUXVZXJRQ-YCHOJBIXSA-N	C[C@@H]([C@H]1CC[C@@H]2[C@]1(C)[C@@H](O)C[C@H]3[C@@]2([H])CC[C@H]4[C@]3(C)CC[C@@H](O)C4)CCC(NCC(NCCS(=O)(O)=O)=O)=O	8587.08	539.31616:7916674 540.31951:1972494 541.32287:481256	81.07127:51132 95.08689:43496 180.95943:13005 240.10117:95995 332.64322:15347 439.19806:22298 455.1908:52032 499.21808:16729	UC_E	UC_R	15	20	12.5333	21.4667	34	2.00181	0.0453048	Dunn Test	0.0679572	ns
4401	1.458	226.952	S-Adenosyl-L-methionine	MS1	[M+NH4]+	TRUE	226.95	C15H22N6O5S	5'-deoxy-5'-thionucleosides	MEFKEPWMEQBLKI-AIRLBKTGSA-N	[O-1]C(=O)C(N)CC[S+1](C)CC(O1)C(O)C(O)C1n(c3)c(n2)c(n3)c(N)nc2	16506.7	226.95213:33743672 227.95548:1942854 228.95884:704729	57.07093:5625 83.08646:7176 136.90515:14856	UC_E	UC_R	15	20	-14.2667	38.8667	24.6	-2.27866	0.0226873	Dunn Test	0.0680619	ns
15307	7.556	528.312	AAL toxin TB	MS1	[M+H]+	TRUE	528.314	C25H47NO9	Tricarboxylic acids and derivatives	CTXQVLLVFBNZKL-YVEDVMJTSA-N	CC[C@@H](C)[C@H]([C@H](C[C@@H](C)CCCCCC[C@H](C[C@@H](CN)O)O)OC(=O)CC(CC(=O)O)C(=O)O)O	8894.57	528.31158:3840574 529.31493:1665249 530.31829:773248	54.80182:5342 62.06136:79583 71.08691:7252 91.0554:75042 104.10828:39766 129.07094:12476 157.1024:10758 173.13399:16866	C_C	UC_R	28	20	-10.7357	33.2857	22.55	-2.00048	0.0454482	Dunn Test	0.0681723	ns
6839	7.149	288.254	Lauryl diethanolamide	MS1	[M+H]+	TRUE	288.253	C16H33NO3	N-acyl amines	AOMUHOFOVNGZAN-UHFFFAOYSA-N	CCCCCCCCCCCC(=O)N(CCO)CCO	14105.3	288.25397:535104288 289.25732:120655464 290.26068:12905637	70.06236:94226 83.08649:164872 88.07664:8123177 211.95287:55172	UC_E	UC_R	15	20	-12.5167	42.2667	29.75	-1.99915	0.045592	Dunn Test	0.068388	ns
n8097	5.665	802.562	(2-{[3-(hexadecanoyloxy)-2-[octadeca-9.12-dienoyloxy]propyl phosphono]oxy}ethyl)trimethylazanium	MS2	[M-H]-	TRUE	802.56	C42H80NO8P	Phosphatidylcholines	JLPULHDHAOZNQI-ZTIMHPMXSA-N	[H][C@@](COC(=O)CCCCCCCCCCCCCCC)(COP([O-])(=O)OCC[N+](C)(C)C)OC(=O)CCCCCCC\C=C/C\C=C/CCCCC	2.78	802.56152:10792537 803.56487:5226574 804.56823:3722112	73.13133:14673 152.94783:11638 168.04207:421642 253.21754:31272 255.23289:3088469	UC_E	UC_R	15	20	-12.5167	43.2667	30.75	-1.99915	0.045592	Dunn Test	0.068388	ns
15680	7.795	540.37	Phenylalanine conjugated chenodeoxycholic acid	MS1	[M+H]+	TRUE	540.369	C33H49NO5	Glycinated bile acids and derivatives	CEMZGPKUKMFNNF-UHFFFAOYSA-N	CC(C1CCC2C1(C)CCC3C2C(O)CC4C3(C)CCC(O)C4)CCC(NC(C(O)=O)CC5=CC=CC=C5)=O	13713.3	540.36975:2791194 541.3731:1214222 542.37646:211343	57.03476:9824 75.04546:10090 89.06106:13092 181.02863:6646	C_C	UC_E	28	15	-11.7143	32.7143	21	-1.99727	0.045796	Dunn Test	0.0686939	ns
n4055	8.914	401.143	Benzyl alcohol + Hex-Pen	MS2	[M-H]-	TRUE	401.145	C18H26O10	O-glycosyl compounds	NJMQSVWMCODQIP-UHFFFAOYSA-N	OCC3(O)(COC(OCC2OC(OCC1=CC=CC=C1)C(O)C(O)C2(O))C3(O))	14.19	401.14331:2045028 402.14666:617533 403.15002:127924	116.92734:103773	C_C	UC_R	28	20	12.1857	25.7143	37.9	2.27067	0.0231667	Dunn Test	0.0695002	ns
n8145	7.724	807.511	PI 32:1	MS2	[M-H]-	TRUE	807.501	C41H77O13P	Phosphatidylinositols	QAWXBJDYTIBLRK-PEZBUJJGSA-N	CCCCCCCCCCCCCCCC(=O)OCC(COP(O)(=O)OC1C(O)C(O)C(O)C(O)C1O)OC(=O)CCCCCCC\C=C/CCCCCC	525.47	807.50708:747488 808.51043:302745 809.51379:0	223.61462:7558 255.2334:46254 281.24863:48491 282.25235:65510	C_C	UC_E	28	15	13.3	28.5	41.8	2.26763	0.0233517	Dunn Test	0.0700551	ns
6853	1.607	289.042	13-methoxy-1,6-diazatetracyclo[7.6.1.0?,??.0??,??]hexadeca-3,5,7,9(16),10,12,14-heptaen-2-one	MS1	[2M+H]+	TRUE	289.037	C15H10N2O2	Indolonaphthyridine alkaloids	OWCRARVHWCCRAG-UHFFFAOYSA-N	O=C1C=CC2=NC=CC=3C4=CC=C(OC)C=C4N1C23	202.26	289.04184:483468 290.04519:0 291.04855:0	90.97763:16574 163.04379:11913	UC_E	UC_R	15	20	-12.45	42.4	29.95	-1.9885	0.0467561	Dunn Test	0.0701341	ns
329	2.88	113.036	Uracil	MS2	[M+H]+	TRUE	113.035	C4H4N2O2	Pyrimidones	ISAKRJDGNUQOIC-UHFFFAOYSA-N	c1cnc(nc1O)O	7.79	113.03555:954399 114.0389:53456 115.04226:131836	67.05542:24626 70.02993:130274 72.93832:136261 96.00903:73097 113.03552:404722	C_C	UC_E	28	15	12.931	25.5357	38.4667	2.20471	0.0274745	Dunn Test	0.070355	ns
329	2.88	113.036	Uracil	MS2	[M+H]+	TRUE	113.035	C4H4N2O2	Pyrimidones	ISAKRJDGNUQOIC-UHFFFAOYSA-N	c1cnc(nc1O)O	7.79	113.03555:954399 114.0389:53456 115.04226:131836	67.05542:24626 70.02993:130274 72.93832:136261 96.00903:73097 113.03552:404722	C_C	UC_R	28	20	10.6643	25.5357	36.2	1.98717	0.0469033	Dunn Test	0.070355	ns
7052	7.559	293.211	FA 18:4+1O	MS1	[M+H]+	TRUE	293.211	C18H28O3	Prostaglandins and related compounds	PMTMAFAPLCGXGK-UHFFFAOYSA-N	O=C(O)CCCCCCCC1C=CC(=O)C1(CC=CCC)	22.36	293.21136:5008650 294.21471:763058 295.21807:3368103	53.00335:5115 57.0346:9173 91.05521:26736 105.07042:26079 107.08636:47189 119.08594:27051 125.09695:15244 131.08636:25512 141.09109:8154 145.10164:31820 149.13295:14461 159.11719:18354 191.10762:18295 205.12372:7733 247.16954:10829 275.20108:25496	UC_E	UC_R	15	20	14.1833	23.4667	37.65	2.26535	0.0234912	Dunn Test	0.0704737	ns
n4787	7.065	452.278	LPE 16:0	MS2	[M-H]-	TRUE	452.277	C21H44NO7P	1-acyl-sn-glycero-3-phosphoethanolamines	YVYMBNSKXOXSKW-UHFFFAOYSA-N	O=C(OCC(O)COP(=O)(O)OCCN)CCCCCCCCCCCCCCC	9815.4	452.27817:1829544 453.28152:484984 454.28488:54696	149.67529:5830 168.0424:16701 224.06964:35629	UC_E	UC_R	15	20	14.1833	22.6667	36.85	2.26535	0.0234912	Dunn Test	0.0704737	ns
n8300	5.972	828.578	Phosphatidylcholine 17:1-18:2	MS2	[M-H]-	TRUE	828.58	C43H80NO8P	Phosphatidylcholines	FNRBLPPAKRRBCG-QGRKPBPISA-N	C(COP(OCC(COC(=O)CCC=CCCCCCCCCCCCC)OC(=O)CCC=CCC=CCCCCCCCCCC)([O-1])=O)[N+1](C)(C)C	5.06	828.57782:1771915 829.58117:760631 830.58453:527621	78.95769:22695 132.67978:7483 168.04257:41802 255.23291:118571 303.2338:9884	C_C	UC_E	28	15	13.281	26.7857	40.0667	2.26438	0.0235505	Dunn Test	0.0706516	ns
6288	3.655	275.112	Phloretin	MS1	[M+H]+	TRUE	275.112	C15H14O5	2'-Hydroxy-dihydrochalcones	VGEREEWJJVICBM-UHFFFAOYSA-N	O=C(C=1C(O)=CC(O)=CC1O)CCC2=CC=C(O)C=C2	8.08	275.11157:2397112 276.11492:279360 277.11828:66448	119.92316:4228 275.04855:6322	C_C	UC_R	28	20	12.1429	25.6071	37.75	2.26269	0.0236549	Dunn Test	0.0709648	ns
6929	1.601	291.071	inosine	MS2	[M+Na]+	TRUE	291.07	C10H12N4O5	Purine nucleosides	UGQMRVRMYYASKQ-KQYNXXCUSA-N	O=C1N=CNC2=C1N=CN2C3OC(CO)C(O)C3O	12472.9	291.07071:4045470 292.07406:602996 293.07742:173472	80.94891:27968 159.02829:1280184	C_C	UC_E	28	15	11.6262	23.1071	34.7333	1.98225	0.0474514	Dunn Test	0.0711771	ns
n3073	8.623	339.2	Canrenone	MS2	[M-H]-	TRUE	339.197	C22H28O3	Steroid lactones	UJVLDDZCTMKXJK-AFDHUMPMSA-N	CC12CC[C@H]3C(C=CC4=CC(=O)CCC34C)[C@@H]1CCC21CCC(=O)O1	35.38	339.20001:35347344 340.20336:7538498 341.20672:1138645	67.78349:28752	C_C	UC_E	28	15	11.6167	30.25	41.8667	1.98063	0.0476333	Dunn Test	0.07145	ns
n1303	1.599	224.98	PFCA-unsaturated; C5HF7O2	MS2	[M-H]-	TRUE	224.979	C5HF7O2	Halogenated fatty acids	SYUGMRBPIZCCOR-OWOJBTEDSA-N	O=C(O)C(F)(F)C(F)=C(F)C(F)(F)F	533.07	224.97961:18720996 225.98296:1141950 226.98632:10669797	89.023:29476 99.50282:6864 154.06117:10329	C_C	UC_R	28	20	-11.9286	35.6786	23.75	-2.22276	0.0262321	Dunn Test	0.0719175	ns
n1303	1.599	224.98	PFCA-unsaturated; C5HF7O2	MS2	[M-H]-	TRUE	224.979	C5HF7O2	Halogenated fatty acids	SYUGMRBPIZCCOR-OWOJBTEDSA-N	O=C(O)C(F)(F)C(F)=C(F)C(F)(F)F	533.07	224.97961:18720996 225.98296:1141950 226.98632:10669797	89.023:29476 99.50282:6864 154.06117:10329	UC_E	UC_R	15	20	-12.3833	36.1333	23.75	-1.97786	0.047945	Dunn Test	0.0719175	ns
n721	3.816	181.05	4-Hydroxyphenyllactic acid	MS2	[M-H]-	TRUE	181.052	C9H10O4	Phenylpropanoic acids	JVGVDSSUAVXRDY-UHFFFAOYSA-N	O=C(O)C(O)CC1=CC=C(O)C=C1	37.16	181.04994:12919713 182.05329:1382454 183.05665:182291	72.9916:113678 107.04887:9664 119.049:201605 135.04404:356527	C_C	UC_E	28	15	-13.231	36.9643	23.7333	-2.25586	0.0240795	Dunn Test	0.0722385	ns
6405	6.932	277.218	FA 18:3+1O	MS1	[M+H]+	TRUE	277.218	C18H30O3	Medium-chain fatty acids	JTEGNNHWOIJBJZ-UHFFFAOYSA-N	O=C(O)CCCCCCCC1OC1(CC=CCC=CCC)	24.4	277.21799:1110790 278.22134:271693 279.2247:273687	55.05546:10760 64.89352:4032 67.05555:22077 91.05515:8266 119.08641:11101 131.08653:9946 135.11769:33203 173.13402:13451 217.1613:4800 235.17082:809676 277.1817:242726	UC_E	UC_R	15	20	14.1167	23.9333	38.05	2.2547	0.024152	Dunn Test	0.0724561	ns
538	8.133	119.087	L-Valine	MS1	[M+H]+	TRUE	119.09	C5H11NO2	Valine and derivatives	KZSNJWFQEVHDMF-BYPYZUCNSA-N	CC(C)[C@H](N)C(O)=O	6.26	119.08669:3556428 120.09004:552600 121.0934:1503592	65.03998:13969 91.05558:1677943 117.07106:19619	UC_E	UC_R	15	20	13.4	22.6	36	2.14024	0.0323357	Dunn Test	0.0725504	ns
538	8.133	119.087	L-Valine	MS1	[M+H]+	TRUE	119.09	C5H11NO2	Valine and derivatives	KZSNJWFQEVHDMF-BYPYZUCNSA-N	CC(C)[C@H](N)C(O)=O	6.26	119.08669:3556428 120.09004:552600 121.0934:1503592	65.03998:13969 91.05558:1677943 117.07106:19619	C_C	UC_E	28	15	-11.5786	34.1786	22.6	-1.97413	0.048367	Dunn Test	0.0725504	ns
3420	6.392	199.17	3,7-dimethyl-6-octenyl acetate	MS1	[M+H]+	TRUE	199.17	C12H22O2	Fatty alcohol esters	JOZKFWLRHCDGJA-LLVKDONJSA-N	O=C(OCCC(C)CCC=C(C)C)C	2.79	199.16975:3550768 200.1731:644282 201.17646:435518	55.05539:25096 57.071:168182 67.05527:14404 81.07083:31028 93.07067:22501 105.03405:23565 115.05454:7041 139.07628:8214 155.04967:9533 199.03969:97408 199.18936:217189	C_C	UC_E	28	15	11.8786	29.3214	41.2	2.02528	0.0428387	Dunn Test	0.0728235	ns
3420	6.392	199.17	3,7-dimethyl-6-octenyl acetate	MS1	[M+H]+	TRUE	199.17	C12H22O2	Fatty alcohol esters	JOZKFWLRHCDGJA-LLVKDONJSA-N	O=C(OCCC(C)CCC=C(C)C)C	2.79	199.16975:3550768 200.1731:644282 201.17646:435518	55.05539:25096 57.071:168182 67.05527:14404 81.07083:31028 93.07067:22501 105.03405:23565 115.05454:7041 139.07628:8214 155.04967:9533 199.03969:97408 199.18936:217189	UC_E	UC_R	15	20	-12.35	41.2	28.85	-1.97253	0.048549	Dunn Test	0.0728235	ns
4544	6.974	230.248	N,N-Dimethyldodecylamine N-oxide	MS1	[M+H]+	TRUE	230.248	C14H31NO	Long-chain alkyl amine oxides	SYELZBGXAIXKHU-UHFFFAOYSA-N	CCCCCCCCCCCC[N+](C)(C)[O-]	21119.9	230.24831:2265401088 231.25166:429226176 232.25502:34896660	58.06625:61054304 177.75562:428634 212.23781:4922092	C_C	UC_E	28	15	11.55	30.25	41.8	1.96926	0.0489234	Dunn Test	0.0733851	ns
4551	6.839	230.249	N,N-Dimethyldodecylamine N-oxide	MS2	[M+H]+	TRUE	230.248	C14H31NO	Long-chain alkyl amine oxides	SYELZBGXAIXKHU-UHFFFAOYSA-N	CCCCCCCCCCCC[N+](C)(C)[O-]	4556.75	230.24837:7947327 231.25172:1342973 232.25508:0	55.05518:8474 57.07097:170167 62.06112:212083 119.08591:10635 212.23772:196164 214.06062:27563 230.2484:1679907	C_C	UC_E	28	15	11.55	30.25	41.8	1.96926	0.0489234	Dunn Test	0.0733851	ns
5772	5.451	263.084	Indarubicin	MS1	[M+H]+	TRUE	263.082	C16H10N2O2	Indolines	CRDNMYFJWFXOCH-BUHFOSPRSA-N	O=C1C=2C=CC=CC2NC1=C3C(O)=NC=4C=CC=CC43	5.42	263.08359:462141 264.08694:80200 265.0903:0	245.07315:18967	C_C	UC_R	28	20	-12.0714	35.8214	23.75	-2.24938	0.0244885	Dunn Test	0.0734654	ns
14603	6.172	505.336	(R)-4-((3R,5R,8R,9S,10S,12S,13R,14S,17R)-3,12-dihydroxy-10,13-dimethylhexadecahydro-1H-cyclopenta[a]phenanthren-17-yl)-N-(pyridin-2-ylmethyl)pentanamide	MS1	[M+NH4]+	TRUE	505.34	C30H46N2O3	Dihydroxy bile acids, alcohols and derivatives	MQDDJIPAADLFAB-YAIFJCAJSA-N	O=C(NCC1=NC=CC=C1)CCC(C)C2CCC3C4CCC5CC(O)CCC5(C)C4CC(O)C23C	865.78	505.33609:3891495 506.33944:1517754 507.3428:333574	67.05506:6504 88.94177:6245 102.62765:5991 120.08162:6177 125.09667:12375 420.20895:7941	UC_E	UC_R	15	20	-12.3167	42.2667	29.95	-1.96721	0.0491593	Dunn Test	0.073739	ns
n8123	5.682	804.577	PC 33:1	MS2	[M-H]-	TRUE	804.576	C41H80NO8P	Phosphatidylcholines	ZEWLMKXMNQOCOQ-MRCUWXFGSA-N	CCCCCCCCCCCCCCC(=O)OCC(COP([O-])(=O)OCC[N+](C)(C)C)OC(=O)CCCCCCC\C=C/CCCCCCCC	1.29	804.5769:4806574 805.58025:2397435 806.58361:704022	66.9407:10259 168.04205:160452 224.06874:103046 279.23294:109317	UC_E	UC_R	15	20	-12.3167	41.8667	29.55	-1.96721	0.0491593	Dunn Test	0.073739	ns
526	2.625	119.036	Succinic acid	MS2	[M+H-H2O]+	TRUE	119.034	C4H6O4	Dicarboxylic acids and derivatives	KDYFGRWQOYBRFD-UHFFFAOYSA-N	O=C(O)CCC(=O)O	4.04	119.03617:386082 120.03952:360272 121.04288:1665506	59.93138:5355 78.99844:3451 103.05511:4781 119.08562:41419	C_C	UC_R	28	20	11.4929	25.6071	37.1	2.14157	0.0322283	Dunn Test	0.0740868	ns
526	2.625	119.036	Succinic acid	MS2	[M+H-H2O]+	TRUE	119.034	C4H6O4	Dicarboxylic acids and derivatives	KDYFGRWQOYBRFD-UHFFFAOYSA-N	O=C(O)CCC(=O)O	4.04	119.03617:386082 120.03952:360272 121.04288:1665506	59.93138:5355 78.99844:3451 103.05511:4781 119.08562:41419	C_C	UC_E	28	15	11.5262	25.6071	37.1333	1.9652	0.0493912	Dunn Test	0.0740868	ns
n553	1.593	167.02	Urate	MS2	[M-H]-	TRUE	167.021	C5H4N4O3	Xanthines	LEHOTFFKMJEONL-UHFFFAOYSA-N	O=C1NC2=C(N1)C(=O)NC(=O)N2	3972.02	167.02026:169496416 168.02361:11936820 169.02697:999541	96.01891:268275 123.03001:27189 124.01401:2032189	C_C	UC_R	28	20	-12.05	36.75	24.7	-2.24538	0.0247434	Dunn Test	0.0742303	ns
15867	8.456	546.356	LysoPC(0:0/18:0)	MS1	[M+H-H2O]+	TRUE	546.354	C26H54NO7P	2-acyl-sn-glycero-3-phosphocholines	IQGPMZRCLCCXAG-RUZDIDTESA-N	CCCCCCCCCCCCCCCCCC(=O)O[C@H](CO)COP(=O)([O-])OCC[N+](C)(C)C	107699	546.35559:79112304 547.35894:28259240 548.3623:5479004	57.07117:534982 69.07114:159666 81.07115:250791 95.08668:472895 146.98259:7826504 285.28006:122793 363.28922:81391	UC_E	UC_R	15	20	14.05	24.6	38.65	2.24405	0.0248289	Dunn Test	0.0744868	ns
655	3.246	123.056	Threitol	MS2	[M+H]+	TRUE	123.055	C4H10O4	Sugar alcohols	UNXHWFMMPAWVPI-QWWZWVQMSA-N	OCC(O)C(O)CO	10.98	123.05644:851091 124.05979:94829 125.06315:1135011	64.9286:7814 68.05084:64984 95.05046:22065 108.05833:6268 123.10103:535018	UC_E	UC_R	15	20	-12.2833	44.7333	32.45	-1.96188	0.0497761	Dunn Test	0.0746641	ns
6965	6.139	291.217	Epiandrosterone	MS1	[M+H]+	TRUE	291.215	C19H30O2	Androgens and derivatives	QGXBDMJGAMFCBF-LUJOEAJASA-N	O=C1CCC2C3CCC4CC(O)CCC4(C)C3CCC12C	12.14	291.21704:9888363 292.22039:2008464 293.22375:1031743	53.00335:44115 79.05529:13334 91.0554:8104 95.08671:19693 115.07611:48463 119.08626:8029 125.0974:9292 157.12325:12197 227.14507:6265 273.18643:6681	UC_E	UC_R	15	20	-12.2667	42.0667	29.8	-1.95922	0.0500869	Dunn Test	0.0751303	ns
n8145	7.724	807.511	PI 32:1	MS2	[M-H]-	TRUE	807.501	C41H77O13P	Phosphatidylinositols	QAWXBJDYTIBLRK-PEZBUJJGSA-N	CCCCCCCCCCCCCCCC(=O)OCC(COP(O)(=O)OC1C(O)C(O)C(O)C(O)C1O)OC(=O)CCCCCCC\C=C/CCCCCC	525.47	807.50708:747488 808.51043:302745 809.51379:0	223.61462:7558 255.2334:46254 281.24863:48491 282.25235:65510	UC_E	UC_R	15	20	-12.25	41.8	29.55	-1.95656	0.0503993	Dunn Test	0.0755989	ns
n4918	5.509	462.178	NCGC00380314-01_C22H27NO7_3,5,7,9-Undecatetraenoic acid, 2-ethylidene-11-[4-hydroxy-4-(2-hydroxyethyl)-2-oxo-6-oxa-3-azabicyclo[3.1.0]hex-1-yl]-4,10-dimethyl-11-oxo-, methyl ester, (2Z,3E,5E,7E,9E)-	MS2	[M-H]-	TRUE	462.177	C22H27NO7	Fatty acid esters	OHWILISHWFHITP-TYVLSBBKSA-N	COC(=O)C(=C/C)\C=C(C)\C=C\C=C\C=C(C)\C(=O)C12OC1C(O)(CCO)NC2=O	12024.9	462.17838:6078914 463.18173:1613779 464.18509:680443	71.01246:35790 75.00722:29360 99.00742:34184 201.05511:9512 271.12186:138561	C_C	UC_E	28	15	-13.1262	37.3929	24.2667	-2.238	0.0252213	Dunn Test	0.0756638	ns
6142	6.48	271.275	Heptadecanoic acid	MS1	[M+H]+	TRUE	271.273	C17H34O2	Long-chain fatty acids	KEMQGTRYUADPNZ-UHFFFAOYSA-N	O=C(O)CCCCCCCCCCCCCCCC	24.58	271.27481:5590649 272.27816:1423198 273.28152:131917	55.05519:18098 67.05513:22688 69.07073:25634 72.08183:83699 89.10799:18296 179.03398:16075 207.103:14522 271.0607:915100	C_C	UC_E	28	15	13.119	28.2143	41.3333	2.23678	0.0253008	Dunn Test	0.0759024	ns
13831	5.551	480.281	taurohyocholic acid	MS1	[M+H]+	TRUE	480.279	C26H45NO7S	Taurinated bile acids and derivatives	XSOLDPYUICCHJX-DSNLCWFJSA-N	C[C@H](CCC(=O)NCCS(=O)(=O)O)[C@H]1CC[C@@H]2[C@@]1(CC[C@H]3[C@H]2[C@@H]([C@@H]([C@H]4[C@@]3(CC[C@H](C4)O)C)O)O)C	9769.56	480.28113:1348917 481.28448:532879 482.28784:1552447	62.55045:5011 81.07097:9563 93.07125:13391 109.10273:13854 149.13252:6397 199.14931:12422 255.21265:11323 337.25244:29005	C_C	UC_E	28	15	-11.4619	33.9286	22.4667	-1.95424	0.050673	Dunn Test	0.0760095	ns
13831	5.551	480.281	taurohyocholic acid	MS1	[M+H]+	TRUE	480.279	C26H45NO7S	Taurinated bile acids and derivatives	XSOLDPYUICCHJX-DSNLCWFJSA-N	C[C@H](CCC(=O)NCCS(=O)(=O)O)[C@H]1CC[C@@H]2[C@@]1(CC[C@H]3[C@H]2[C@@H]([C@@H]([C@H]4[C@@]3(CC[C@H](C4)O)C)O)O)C	9769.56	480.28113:1348917 481.28448:532879 482.28784:1552447	62.55045:5011 81.07097:9563 93.07125:13391 109.10273:13854 149.13252:6397 199.14931:12422 255.21265:11323 337.25244:29005	UC_E	UC_R	15	20	13.9833	22.4667	36.45	2.23341	0.0255222	Dunn Test	0.0760095	ns
n7799	8.31	762.507	PE 38:6	MS2	[M-H]-	TRUE	762.505	C43H74NO8P	Phosphatidylethanolamines	AMKOUQLHUASJMB-HHHWHCSPSA-N	CCCCCCCC\C=C/CCCCCCCC(=O)OCC(COP(O)(=O)OCCN)OC(=O)CCC\C=C/C\C=C/C\C=C/C\C=C/C\C=C/CC	6.73	762.50659:1399722 763.50994:582177 764.5133:225551	71.27585:6937 139.78471:8273 253.21762:9905	C_C	UC_R	28	20	12	28	40	2.23607	0.0253473	Dunn Test	0.076042	ns
3923	5.962	213.148	Dihydrojasmonic Acid	MS1	[M+H]+	TRUE	213.149	C12H20O3	Jasmonic acids	PQEYTAGBXNEUQL-UHFFFAOYSA-N	O=C(O)CC1CCC(=O)C1CCCCC	75.24	213.14778:114665688 214.15113:15567356 215.15449:655908	95.96594:76854 111.08182:231318 206.99222:98654	C_C	UC_E	28	15	-13.0881	36.8214	23.7333	-2.2315	0.0256479	Dunn Test	0.0769437	ns
n106	1.563	105.018	D-(+)-Glyceric acid hemicalcium salt	MS2	[M-H]-	TRUE	105.03	C3H6O4	Sugar acids and derivatives	RBNPOMFGQQGHHO-UWTATZPHSA-N	C(C(C(=O)O)O)O	59.83	105.01802:3401044 106.02137:162954 107.02473:0	105.018:479558	UC_E	UC_R	15	20	-12.2	43.2	31	-1.94857	0.0513464	Dunn Test	0.0770196	ns
1189	4.301	138.092	Tyramine	MS2	[M+H]+	TRUE	138.091	C8H11NO	Phenethylamines	DZGWFCGJZKJUFP-UHFFFAOYSA-N	C1=CC(=CC=C1CCN)O	7.68	138.09229:666662 139.09564:54950 140.099:152658	56.96616:16133 82.07445:6092 93.07127:21491 97.06589:5604 121.02948:88498 138.09229:136606	C_C	UC_E	28	15	-11.3833	34.25	22.8667	-1.94084	0.0522774	Dunn Test	0.0784161	ns
1189	4.301	138.092	Tyramine	MS2	[M+H]+	TRUE	138.091	C8H11NO	Phenethylamines	DZGWFCGJZKJUFP-UHFFFAOYSA-N	C1=CC(=CC=C1CCN)O	7.68	138.09229:666662 139.09564:54950 140.099:152658	56.96616:16133 82.07445:6092 93.07127:21491 97.06589:5604 121.02948:88498 138.09229:136606	UC_E	UC_R	15	20	12.8333	22.8667	35.7	2.04973	0.0403909	Dunn Test	0.0784161	ns
6338	6.245	276.233	phenylethylamide 275	MS1	[M+H-H2O]+	TRUE	276.231	C18H29NO	N-acyl amines	XDDJYYVXLXUTSA-UHFFFAOYSA-N	O=C(CCCCCCCCC)NCCC1=CC=CC=C1	648.8	276.2326:4232196 277.23595:1962046 278.23931:0	55.05537:14222 69.07095:26041 71.08652:128123 99.08122:87946 133.10133:10166 161.09648:8599 173.09602:6597 187.14972:4682 199.03152:25889 231.17502:9965 241.1022:33113 276.2327:145017	UC_E	UC_R	15	20	-12.15	43	30.85	-1.94059	0.0523083	Dunn Test	0.0784625	ns
3961	7.862	214.217	(+-)-Baclofen	MS1	[M+H]+	TRUE	214.22	C10H12ClNO2	Gamma amino acids and derivatives	KPYSYYIEGFHWSV-UHFFFAOYSA-N	C1=CC(=CC=C1C(CC(=O)O)CN)Cl	17.75	214.21701:4728106 215.22036:1002775 216.22372:0	55.05537:11470 69.07092:16734 88.07668:40365 102.00167:16297 109.10201:6585 133.1015:6585 145.10155:8659 214.21727:1543170	UC_E	UC_R	15	20	-12.1333	42.1333	30	-1.93793	0.0526323	Dunn Test	0.0789485	ns
5772	5.451	263.084	Indarubicin	MS1	[M+H]+	TRUE	263.082	C16H10N2O2	Indolines	CRDNMYFJWFXOCH-BUHFOSPRSA-N	O=C1C=2C=CC=CC2NC1=C3C(O)=NC=4C=CC=CC43	5.42	263.08359:462141 264.08694:80200 265.0903:0	245.07315:18967	UC_E	UC_R	15	20	-12.1167	35.8667	23.75	-1.93526	0.052958	Dunn Test	0.0794369	ns
14993	7.163	518.328	LPC 18:3	MS1	[M+NH4]+	TRUE	518.326	C26H48NO7P	1-acyl-sn-glycero-3-phosphocholines	MRTUWVDDQVMUCR-UHFFFAOYSA-N	O=C(OCC(O)COP(=O)([O-])OCC[N+](C)(C)C)CCCCC=CCC=CCC=CCCCCC	27663.8	518.328:16947506 519.33135:4598799 520.33471:1072526	58.06661:27648 67.05556:34163 86.09772:1241352 95.08678:50567 119.08698:14548 125.00092:409615 163.01671:34043	UC_E	UC_R	15	20	13.8667	22.9333	36.8	2.21477	0.0267757	Dunn Test	0.0803271	ns
3847	5.923	211.134	Jasmonic acid	MS1	[M+H]+	TRUE	211.133	C12H18O3	Jasmonic acids	ZNJFBWYDHIGLCU-UHFFFAOYSA-N	CCC=CCC1C(CCC1=O)CC(=O)O	4.52	211.13351:8644292 212.13686:1235082 213.14022:31323144	53.00341:10769 55.05529:23540 79.05522:19060 91.05517:40578 107.08635:54237 113.06036:28174 133.1017:160025 137.06021:352300 141.09128:10020 147.11726:71967 155.07072:1352048 193.12305:57552	C_C	UC_R	28	20	-11.8786	37.6786	25.8	-2.21344	0.0268672	Dunn Test	0.0806017	ns
6143	9.707	271.275	Heptadecanoic acid	MS1	[M+H]+	TRUE	271.273	C17H34O2	Long-chain fatty acids	KEMQGTRYUADPNZ-UHFFFAOYSA-N	O=C(O)CCCCCCCCCCCCCCCC	24.66	271.27505:54754484 272.2784:15114265 273.28176:1450715	61.04078:39612 149.13246:12028 215.18005:10589 271.18777:323136	C_C	UC_R	28	20	-10.35	38.75	28.4	-1.92861	0.0537795	Dunn Test	0.0806692	ns
n1553	1.596	243.062	Pseudouridine	MS2	[M-H]-	TRUE	243.062	C9H12N2O6	Nucleoside and nucleotide analogues	PTJWIQPHWPFNBW-GBNDHIKLSA-N	OC1=NC=C(C(O)=N1)C2OC(CO)C(O)C2O	36.49	243.06236:1311222 244.06571:215119 245.06907:75896	99.00694:6691 110.02334:62985 153.02951:132327 183.04034:11167	C_C	UC_R	28	20	9.37143	23.9286	33.3	1.74626	0.0807653	Dunn Test	0.0807653	ns
n1553	1.596	243.062	Pseudouridine	MS2	[M-H]-	TRUE	243.062	C9H12N2O6	Nucleoside and nucleotide analogues	PTJWIQPHWPFNBW-GBNDHIKLSA-N	OC1=NC=C(C(O)=N1)C2OC(CO)C(O)C2O	36.49	243.06236:1311222 244.06571:215119 245.06907:75896	99.00694:6691 110.02334:62985 153.02951:132327 183.04034:11167	UC_E	UC_R	15	20	-12.0333	45.3333	33.3	-1.92195	0.0546116	Dunn Test	0.0807653	ns
5718	8.997	261.223	NCGC00381425-01!8-hydroxy-8-(3-octyloxiran-2-yl)octanoic acid [IIN-based on: CCMSLIB00000846585]	MS1	[M+H-H2O]+	TRUE	261.222	C18H34O4	Lineolic acids and derivatives	GQEOLYBERRZZCE-UHFFFAOYSA-N	CCCCCCCCC1OC1C(O)CCCCCCC(O)=O	25.69	261.22269:1862631 262.22604:432198 263.2294:30004606	67.05556:25418 71.08691:7577 81.07111:60441 93.07124:42040 99.08175:5299 107.08672:37416 119.08674:22347 131.08655:39427 149.13394:28135 161.1335:34547 173.13367:28549 217.19643:7994 243.21234:116936	C_C	UC_R	28	20	11.5357	28.4643	40	2.14955	0.0315906	Dunn Test	0.0809176	ns
5718	8.997	261.223	NCGC00381425-01!8-hydroxy-8-(3-octyloxiran-2-yl)octanoic acid [IIN-based on: CCMSLIB00000846585]	MS1	[M+H-H2O]+	TRUE	261.222	C18H34O4	Lineolic acids and derivatives	GQEOLYBERRZZCE-UHFFFAOYSA-N	CCCCCCCCC1OC1C(O)CCCCCCC(O)=O	25.69	261.22269:1862631 262.22604:432198 263.2294:30004606	67.05556:25418 71.08691:7577 81.07111:60441 93.07124:42040 99.08175:5299 107.08672:37416 119.08674:22347 131.08655:39427 149.13394:28135 161.1335:34547 173.13367:28549 217.19643:7994 243.21234:116936	UC_E	UC_R	15	20	12.0667	27.9333	40	1.92728	0.053945	Dunn Test	0.0809176	ns
n6684	7.692	608.319	6-(1H-indol-3-ylmethyl)-9-methyl-3,15-di(propan-2-yl)-1,4,7,10,13,16-hexazabicyclo[16.3.0]henicosane-2,5,8,11,14,17-hexone	MS2	[M-H]-	TRUE	608.32	C31H43N7O6	Oligopeptides	RXOMDRQVYULRRU-UHFFFAOYSA-N	O=C1N2CCCC2C(O)=NC(C(O)=NCC(O)=NC(C(O)=NC(C(O)=NC1C(C)C)CC3=CNC=4C=CC=CC43)C)C(C)C	54982.6	608.3186:8859399 609.32195:2340080 610.32531:426796	65.73822:6410 95.62412:7166	UC_E	UC_R	15	20	-12.05	44.8	32.75	-1.92462	0.0542775	Dunn Test	0.0814162	ns
n4848	8.161	457.237	NCGC00179731-03!4-[5-[acetyl(hydroxy)amino]pentylamino]-2-[2-[5-[acetyl(hydroxy)amino]pentylamino]-2-oxoethyl]-2-hydroxy-4-oxobutanoic acid	MS2	[M-H]-	TRUE	457.23	C20H36N4O9	Hydroxy fatty acids	BPEXJHGGARTCIR-UHFFFAOYSA-N	CC(=O)N(O)CCCCCNC(=O)CC(O)(CC(=O)NCCCCCN(O)C(C)=O)C(O)=O	850.21	457.23715:35216968 458.2405:9474584 459.24386:1680029	63.44242:25573 132.02711:33046 152.99489:13464763	UC_E	UC_R	15	20	-13.8333	38.7333	24.9	-2.20945	0.0271435	Dunn Test	0.0814305	ns
n463	5.554	159.102	Tryptamine	MS2	[M-H]-	TRUE	159.093	C10H12N2	Tryptamines and derivatives	APJYDQYYACXCRM-UHFFFAOYSA-N	NCCC1=CNC=2C=CC=CC21	15.82	159.10179:2922364 160.10514:283454 161.1085:19022	80.63152:2937 115.07515:5211 141.86682:3732	C_C	UC_R	28	20	-11.85	38	26.15	-2.20812	0.0272361	Dunn Test	0.0817083	ns
3068	5.307	189.113	Azelaic acid	MS1	[M+H]+	TRUE	189.113	C9H16O4	Medium-chain fatty acids	BDJRBEYXGGNYIS-UHFFFAOYSA-N	O=C(O)CCCCCCCC(=O)O	8.48	189.11325:3433339 190.1166:319938 191.11996:1262155	67.05522:6839 81.07116:5827 83.08668:16744 105.07113:19498 107.08646:14617 119.08633:20980 131.08604:6658 143.0863:25832 149.0235:17184 161.09755:22061 171.1179:13922 189.12727:35050	UC_E	UC_R	15	20	-12.0333	43.5333	31.5	-1.92195	0.0546116	Dunn Test	0.0819174	ns
n378	2.86	151.025	(R)-(-)-mandelic acid	MS2	[M-H]-	TRUE	151.04	C8H8O3	Benzene and substituted derivatives	IWYDHOAUDWTVEP-SSDOTTSWSA-N	OC(=O)[C@H](O)c(c1)cccc1	44.35	151.02498:946748 152.02833:96502 153.03169:33917	63.00191:4008 106.9913:9869 151.02509:77186	C_C	UC_E	28	15	12.9405	26.3929	39.3333	2.20633	0.0273607	Dunn Test	0.0820821	ns
n2120	9.367	279.233	Linoelaidic acid	MS2	[M-H]-	TRUE	279.233	C18H32O2	Lineolic acids and derivatives	OYHQOLUKZRVURQ-AVQMFFATSA-N	CCCCC/C=C/C/C=C/CCCCCCCC(=O)O	167.89	279.23346:1325056 280.23681:306966 281.24017:0	177.51231:3976 233.15579:22693	C_C	UC_R	28	20	10.3071	25.1429	35.45	1.92062	0.0547793	Dunn Test	0.0821689	ns
n8093	6.283	802.561	(2-{[3-(hexadecanoyloxy)-2-[octadeca-9.12-dienoyloxy]propyl phosphono]oxy}ethyl)trimethylazanium	MS2	[M-H]-	TRUE	802.56	C42H80NO8P	Phosphatidylcholines	JLPULHDHAOZNQI-ZTIMHPMXSA-N	[H][C@@](COC(=O)CCCCCCCCCCCCCCC)(COP([O-])(=O)OCC[N+](C)(C)C)OC(=O)CCCCCCC\C=C/C\C=C/CCCCC	5.32	802.56061:6764676 803.56396:3234319 804.56732:2142755	73.13128:8894 152.99448:13667 253.21594:9790 255.23286:1109684	C_C	UC_E	28	15	12.931	28.5357	41.4667	2.20471	0.0274745	Dunn Test	0.0824235	ns
4550	6.547	230.249	N,N-Dimethyldodecylamine N-oxide	MS2	[M+H]+	TRUE	230.248	C14H31NO	Long-chain alkyl amine oxides	SYELZBGXAIXKHU-UHFFFAOYSA-N	CCCCCCCCCCCC[N+](C)(C)[O-]	19.22	230.24841:2637598 231.25176:513871 232.25512:0	57.07101:62423 58.0663:34645 85.10216:16927 200.1311:4684 230.24869:521657	C_C	UC_E	28	15	12.9143	28.2857	41.2	2.20187	0.0276747	Dunn Test	0.083024	ns
n2770	8.133	319.229	HETE	MS2	[M-H]-	TRUE	319.228	C20H32O3	Hydroxyeicosatetraenoic acids	NLUNAYAEIJYXRB-HEJOTXCHSA-N	CCCCC\C=C/C\C=C/C=C/C(O)C\C=C/CCCC(O)=O	82765.2	319.22852:54574812 320.23187:14396388 321.23523:1885511	107.08549:92392 135.11682:128521 153.12733:103761	UC_E	UC_R	15	20	-13.7833	40.3333	26.55	-2.20146	0.0277033	Dunn Test	0.08311	ns
7295	9.615	299.237	h_268_isomere_de_oxymetholone_m2	MS1	[M+H]+	TRUE	299.236	C21H32O2	Oxosteroids	YKELUTWGCGLPTM-WBNQDIJOSA-N	C[C@@]12C(CCC3C2CCC4=C3CC[C@]4(CO)C)CC([C@@H](C)C1)=O	15.8	299.23734:6554080 300.24069:2489871 301.24405:448031	80.0501:8208 95.08626:17412 269.19086:32686 284.21417:71688	C_C	UC_E	28	15	-12.8976	36.9643	24.0667	-2.19903	0.0278761	Dunn Test	0.0836283	ns
8779	6.142	337.255	"(R)-4-((8S,9S,10R,13R,14S,17R)-10,13-dimethyl-3-oxo-2,3,6,7,8,9,10,11,12,13,14,15,16,17-tetradecahydro-1H-cyclopenta[a]phenanthren-17-yl)pentanoic acid"	MS1	[M+H]+	TRUE	337.253	C24H36O3	Bile acids, alcohols and derivatives	WCFIGQHNBJXROP-IHMUCKAYSA-N	C[C@@H]([C@H]1CC[C@]2([H])[C@]1(C)CC[C@@]3([H])[C@@]2([H])CCC([C@]3(C)CC4)=CC4=O)CCC(O)=O	4106.88	337.25497:4181397 338.25832:1557400 339.26168:2696334	67.05565:10206 81.07128:29396 95.08656:19367 145.10214:16020 169.10208:18468 179.08588:8385 183.11819:57410 197.13356:18652 223.14952:38499 251.18102:17147 277.19684:17970 279.2124:17725 319.24414:287735	C_C	UC_E	28	15	11.2119	24.3214	35.5333	1.91161	0.0559257	Dunn Test	0.0838886	ns
15448	8.981	533.283	2-[(3R,8aS)-3,4'-dihydroxy-4,4,7,8a-tetramethyl-6'-oxospiro[2,3,4a,5,6,7-hexahydro-1H-naphthalene-8,2'-3,8-dihydrofuro[2,3-e]isoindole]-7'-yl]pentanedioic acid	MS1	[M+H]+	TRUE	533.286	C28H37NO8	Glutamic acid and derivatives	QZGOQORSUIQVIR-UIXQMLBBSA-N	O=C(O)CCC(C(=O)O)N1C(=O)C2=CC(O)=C3C(OC4(C3)C(C)CCC5C(C)(C)C(O)CCC54C)=C2C1	4075.3	533.2829:5894358 534.28625:3382196 535.28961:783028	85.18623:5848 89.06075:9268 303.05341:7166 419.15414:8415 477.22089:20159	UC_E	UC_R	15	20	-11.95	41.8	29.85	-1.90864	0.0563081	Dunn Test	0.0844621	ns
7939	9.778	315.255	NCGC00385410-01!2,3-dihydroxypropyl 3-hydroxy-13-methyltetradecanoate [IIN-based on: CCMSLIB00000845596]	MS1	[M+H]+	TRUE	315.254	C18H36O5	Fatty alcohols	OQLFZIMUPPRHDP-UHFFFAOYSA-N	CC(C)CCCCCCCCCC(O)CC(=O)OCC(O)CO	12.38	315.25452:4588784 316.25787:997971 317.26123:0	67.0554:26808 79.0554:16835 93.07096:65429 106.08729:14399 119.08656:10843 131.08614:30677 139.1125:470776 185.11873:21180	UC_E	UC_R	15	20	11.9333	19.6667	31.6	1.90598	0.0566526	Dunn Test	0.0849789	ns
13314	5.738	464.286	taurochenodeoxycholic acid	MS1	[M+2H]2+	TRUE	464.284	C26H45NO6S	Taurinated bile acids and derivatives	BHTRKEVKTKCXOH-GGFGVLMTSA-N	C[C@H](CCC(=O)NCCS(=O)(=O)O)[C@H]1CC[C@@H]2[C@@]1(CC[C@H]3[C@H]2[C@@H](C[C@H]4[C@@]3(CC[C@H](C4)O)C)O)C	17613.8	464.28647:87475256 465.28982:30027114 466.29318:6547500	67.05548:213499 81.07114:681360 93.07108:430236 109.10239:541857 121.10229:655580 123.11805:194121 145.10219:347216 159.11795:458247 173.13376:318823 175.14941:723596 185.13383:277569 187.14943:349963 197.13414:102046 203.18062:199288 213.16512:236016 229.16043:268286 239.18146:200565 253.19687:36157 297.12543:806884 314.14346:82367 332.17758:44324 404.19839:66051	UC_E	UC_R	15	20	11.9167	20.5333	32.45	1.90332	0.0569988	Dunn Test	0.0854982	ns
n1813	1.638	258.997	Fructose 6-phosphate	MS2	[M-H]-	TRUE	259	C6H13O9P	Hexose phosphates	GSXOAOHZAIYLCY-HSUXUTPPSA-N	OCC(=O)C(O)C(O)C(O)COP(O)(O)=O	31.71	258.99686:1480031 260.00021:120480 261.00357:503619	87.00729:3865	UC_E	UC_R	15	20	-11.9	44.4	32.5	-1.90066	0.0573469	Dunn Test	0.0860203	ns
13312	5.701	464.22	NCGC00386055-01_C26H29N3O5_3-Hydroxy-9,9,16,16-tetramethyl-8-oxa-14,23,25-triazaheptacyclo[17.5.2.0~1,17~.0~3,15~.0~4,13~.0~7,12~.0~19,23~]hexacosa-4,6,10,12,14-pentaene-24,26-dione 14-oxide	MS1	[M+H]+	TRUE	464.218	C26H29N3O5	2,2-dimethyl-1-benzopyrans	QCZUWKYBDIHUEP-UHFFFAOYSA-N	CC\1(C)OC2=CC=C3C(=C2\C=C1)\[N+](=C/4C(C)(C)C5CC67CCCN6C(=O)C5(CC34O)NC7=O)[O-]	26.35	464.21985:3848234 465.2232:947061 466.22656:137983	69.0704:11418 91.05411:25043 105.06958:57679 109.10204:75167 123.11757:37787 145.10185:61920 157.10089:16647 159.11757:70539 173.13322:46373 180.1012:21296 187.14882:62017 199.14833:35336 208.04507:11590 213.16498:41281 225.16374:24347 239.18066:33655 253.13332:10864 288.12662:23382 297.12445:911813 314.14328:19835 332.17703:42100 391.19189:15000 446.21497:11448	UC_E	UC_R	15	20	11.8833	21.4667	33.35	1.898	0.0576966	Dunn Test	0.086545	ns
1472	6.277	145.102	5-HYDROXYLYSINE	MS1	[M+H-H2O]+	TRUE	145.097	C6H14N2O3	Alpha amino acids	YSMODUONRAFBET-UHNVWZDZSA-N	NC[C@H](O)CC[C@H](N)C(O)=O	4.25	145.10239:4595822 146.10574:844164 147.1091:2027268	55.05563:7239 62.93042:198701 71.05046:7391 100.1134:7262 103.95666:59677 117.07109:54901 135.9825:6360 144.98331:225522	UC_E	UC_R	15	20	11.8833	21.6667	33.55	1.898	0.0576966	Dunn Test	0.086545	ns
15128	5.319	522.29	"((4R)-4-((3R,5S,7R,9S,10S,12S,13R,14S,17R)-3,7,12-trihydroxy-10,13-dimethylhexadecahydro-1H-cyclopenta[a]phenanthren-17-yl)pentanoyl)valine"	MS1	[M+H]+	TRUE	522.288	C28H47NO8S	Glycinated bile acids and derivatives	YKGWNUNKCNTZLA-CFPJYPACSA-N	[H][C@@]12[C@H](O)C[C@@H]3C[C@H](O)CC[C@]3(C)[C@H]1CC[C@@]4(C)[C@H]2CC[C@@H]4[C@@H](CCC(NC(CCS(=O)(O)=O)C(O)=O)=O)C	2739.39	522.29004:753059 523.29339:231593 524.29675:71534	73.02959:10545 87.04532:15905 111.0452:7107 133.08675:15198 184.07451:7416	C_C	UC_R	28	20	11.7286	26.5714	38.3	2.18549	0.0288529	Dunn Test	0.0865588	ns
n8313	6.283	830.592	Phosphatidylcholine 17:0-18:2	MS2	[M-H]-	TRUE	830.59	C43H82NO8P	Phosphatidylcholines	OQJXXHSQJJIDBN-QIPJBBGZSA-N	C(COP([O-1])(=O)OCC(OC(=O)CCC=CCC=CCCCCCCCCCC)COC(=O)CCCCCCCCCCCCCCCC)[N+1](C)(C)C	5.13	830.59241:2718185 831.59576:1160914 832.59912:740001	124.70377:7574 224.06987:37223	UC_E	UC_R	15	20	-13.6667	41.0667	27.4	-2.18283	0.0290485	Dunn Test	0.0871454	ns
2866	7.509	183.175	Syringaldehyde	MS1	[M+H]+	TRUE	183.17	C9H10O4	Methoxyphenols	KCDXJAYRVLXPFO-UHFFFAOYSA-N	COC1=CC(=CC(=C1O)OC)C=O	7.77	183.17473:3656239 184.17808:544188 185.18144:129085	55.05535:34262 57.07099:256916 60.08187:89662 71.08649:35590 83.08634:37695 86.09736:431161 95.04987:18742 104.10753:13318 109.1019:122463 113.0601:29377 121.10187:18452 125.00037:290411 127.11232:50270 183.08144:56812 183.17484:87600	C_C	UC_R	28	20	-11.7143	38.2143	26.5	-2.18283	0.0290485	Dunn Test	0.0871454	ns
12150	8.354	428.374	Stearoyl-L-Carnitine	MS2	[M+H]+	TRUE	428.373	C25H49NO4	Acyl carnitines	FNPHNLNTJNMAEE-UHFFFAOYSA-N	CCCCCCCCCCCCCCCCCC(=O)OC(CC(=O)[O-])C[N+](C)(C)C	5093.97	428.37555:3126911 429.3789:1090840 430.38226:2615677	60.08213:167606 67.05551:10684 71.08678:38351 85.02969:1775068 95.08688:22092 137.13335:6532 184.07433:26519 324.32712:65448	C_C	UC_E	28	15	12.7952	28.0714	40.8667	2.18157	0.0291413	Dunn Test	0.0874239	ns
8825	6.589	339.179	coronardine	MS1	[M+H]+	TRUE	339.18	C21H26N2O2	Ibogan-type alkaloids	NVVDQMVGALBDGE-UHFFFAOYSA-N	O=C(OC)C12C=3NC=4C=CC=CC4C3CCN5CC(CC(CC)C51)C2	107.49	339.17856:14619715 340.18191:2834997 341.18527:1204158	55.05523:8237 67.05518:26840 81.07085:47442 88.02239:12808 93.07088:25174 105.0704:12873 119.08623:12179 133.10165:14532 267.17426:10923 311.16327:14577	C_C	UC_E	28	15	12.7857	27.2143	40	2.17995	0.0292615	Dunn Test	0.0877844	ns
n3905	7.003	391.286	Deoxycholate	MS2	[M-H]-	TRUE	391.285	C24H40O4	Dihydroxy bile acids, alcohols and derivatives	KXGVEGMKQFWNSR-LLQZFEROSA-N	C(C1(C)4)([H])(C(C)CCC(O)=O)CCC1(C(C3([H])CC4O)([H])CCC(C3(C)2)([H])CC(O)CC2)[H]	6257.46	391.28595:463031 392.2893:146047 393.29266:0	51.88011:4055 59.32944:5951 80.23346:4144 84.47717:4278 109.22073:4643 129.55261:4528 136.00455:5177 173.99535:4803 258.91632:4499 316.3089:5732 345.27637:4585 391.28592:190605	C_C	UC_R	28	20	-9.15714	40.1071	30.95	-1.70633	0.0879461	Dunn Test	0.0879461	ns
2506	1.598	174.015	ADENINE	MS1	[M+ACN+H]+	TRUE	174.018	C5H5N5	6-aminopurines	GFFGJBXGBJISGV-UHFFFAOYSA-N	N=1C=NC2=C(N=CNC12)N	14.65	174.01485:2256522 175.0182:4721734 176.02156:977483	60.0567:4400 131.19913:4282 174.01479:23101	C_C	UC_E	28	15	12.769	27.9643	40.7333	2.1771	0.0294728	Dunn Test	0.0884183	ns
6339	7.026	276.233	phenylethylamide 275	MS1	[M+NH4]+	TRUE	276.231	C18H29NO	N-acyl amines	XDDJYYVXLXUTSA-UHFFFAOYSA-N	O=C(CCCCCCCCC)NCCC1=CC=CC=C1	1073.68	276.23267:6856348 277.23602:1873680 278.23938:472513	53.07966:5235 57.07101:455321 79.05518:14950 85.10216:57956 107.04968:5269 149.0239:161816 157.10164:9398 159.1174:52359 175.11232:13175 179.10722:364842 217.15947:22047 235.17:4203623 261.14874:29413	C_C	UC_R	28	20	9.14286	23.6071	32.75	1.70367	0.0884426	Dunn Test	0.0884426	ns
n8437	7.873	850.562	PC 37:6	MS2	[M+CH3COOH-H]-	TRUE	850.558	C45H78NO8P	Phosphatidylcholines	GEINPYKZLFHHIL-BDWYRQGHSA-N	CCCCCCCCCCCCCCC(=O)OCC(COP([O-])(=O)OCC[N+](C)(C)C)OC(=O)CC\C=C/C\C=C/C\C=C/C\C=C/C\C=C/C\C=C/CC	1552.83	850.56097:8087424 851.56432:3864082 852.56768:3186085	69.03288:13539 122.32713:8983 135.11668:16666 168.04205:261841 189.16408:8928 242.07932:27442	C_C	UC_E	28	15	-12.7643	36.9643	24.2	-2.17629	0.0295334	Dunn Test	0.0886002	ns
n16	1.867	89.023	3-Hydroxypropanoic acid	MS2	[M-H]-	TRUE	89.0232	C3H6O3	Beta hydroxy acids and derivatives	ALRHLSYJTWAHJZ-UHFFFAOYSA-N	O=C(O)CCO	123.14	89.02296:17142434 90.02631:676422 91.02967:157117	59.01224:21216 71.01228:134132 72.99162:13886 73.48454:10766 86.10151:14284 87.00755:66982 89.02295:3555379	UC_E	UC_R	15	20	-11.8167	44.2667	32.45	-1.88735	0.0591136	Dunn Test	0.0886703	ns
3561	5.695	203.128	sebacic acid	MS1	[M+H]+	TRUE	203.13	C10H18O4	Medium-chain fatty acids	CXMXRPHRNRROMY-UHFFFAOYSA-N	O=C(O)CCCCCCCCC(=O)O	6.89	203.1284:6805986 204.13175:3168395 205.13511:1509576	67.05515:8986 69.07084:27559 95.08654:17657 117.07083:10417 129.07025:24764 147.08096:13034 185.13339:12730 203.10921:58652	UC_E	UC_R	15	20	-13.6167	38.4667	24.85	-2.17484	0.0296419	Dunn Test	0.0889258	ns
n4728	6.659	448.308	glycohyodeoxycholic acid	MS2	[M-H]-	TRUE	448.307	C26H43NO5	Glycinated bile acids and derivatives	SPOIYSFQOFYOFZ-BRDORRHWSA-N	C[C@H](CCC(=O)NCC(=O)O)[C@H]1CC[C@@H]2[C@@]1(CC[C@H]3[C@H]2C[C@@H]([C@H]4[C@@]3(CC[C@H](C4)O)C)O)C	338190	448.30798:64569064 449.31133:20628124 450.31469:3412977	57.49904:4502 74.02324:983001 75.07859:5149 84.04437:4851 121.71635:4985 210.03586:13882 386.30795:75519 404.32059:9089 426.75803:7138 448.30774:1381740	C_C	UC_E	28	15	-11.0548	33.3214	22.2667	-1.88482	0.059454	Dunn Test	0.089181	ns
n1816	4.028	259.014	Bromacil	MS2	[M-H]-	TRUE	259.009	C9H13BrN2O2	Halopyrimidines	CTSLUCNDVMMDHG-UHFFFAOYSA-N	O=C1C(\Br)=C(/NC(=O)N1C(CC)C)C	18.54	259.01382:678423 260.01717:52643 261.02053:0	129.05429:27849 135.0439:10537	C_C	UC_E	28	15	-12.7476	38.2143	25.4667	-2.17345	0.0297464	Dunn Test	0.0892392	ns
4343	5.698	225.112	sebacic acid	MS2	[M+Na]+	TRUE	225.11	C10H18O4	Medium-chain fatty acids	CXMXRPHRNRROMY-UHFFFAOYSA-N	O=C(O)CCCCCCCCC(=O)O	7.18	225.11247:2236181 226.11582:254180 227.11918:745730	93.07098:5144 109.06615:6053 179.10832:10575 225.11354:65856	C_C	UC_R	28	20	-11.65	38	26.35	-2.17085	0.0299426	Dunn Test	0.0898277	ns
6477	7.18	279.233	Linolenic acid	MS1	[M+H]+	TRUE	279.233	C18H30O2	Lineolic acids and derivatives	DTOSIQBPPRVQHS-PDBXOOCHSA-N	CC/C=C\C/C=C\C/C=C\CCCCCCCC(=O)O	57.12	279.2326:5443782 280.23595:1025281 281.23931:508150	55.05532:35806 67.05531:175521 71.08659:55476 83.08652:54242 85.10213:49583 93.07082:94701 105.07059:23333 107.08636:90138 113.09703:33593 119.08595:27409 131.08627:32149 133.10208:45924 145.10133:23757 149.02388:384708 159.08008:5180 167.14491:8112 217.04732:15126 261.18607:8871 279.01672:32403	C_C	UC_E	28	15	-12.7262	35.3929	22.6667	-2.1698	0.0300222	Dunn Test	0.0900666	ns
9548	7.444	357.28	"(4R)-4-((3R,5R,6S,9S,10R,13R,14S,17R)-3,6-dihydroxy-10,13-dimethylhexadecahydro-1H-cyclopenta[a]phenanthren-17-yl)pentanoic acid"	MS1	[M+H]+	TRUE	357.279	C24H40O4	Dihydroxy bile acids, alcohols and derivatives	DGABKXLVXPYZII-SIBKNCMHSA-N	[H][C@]12[C@@H](O)C[C@]3([C@@H]([C@]4(C)CC[C@@H]3[C@@]1(C)CC[C@@H](O)C2)CC[C@@H]4[C@@H](CCC(O)=O)C)[H]	1639.36	357.28027:32660086 358.28362:11259390 359.28698:1846783	55.05544:91969 67.05547:236430 69.07102:116315 83.08664:326720 93.07101:315256 101.0608:154343 107.0866:551341 131.08633:96061 133.10194:447849 145.10172:123461 159.11842:190320 173.13385:165833 185.13383:54037 211.14993:230726 221.1545:283651 243.17575:85764 261.18698:350650 301.21756:104419 339.27023:105004	UC_E	UC_R	15	20	11.7667	20.3333	32.1	1.87936	0.0601951	Dunn Test	0.0902926	ns
n347	1.574	146.045	L-Glutamate	MS2	[M-H]-	TRUE	146.05	C5H9NO4	Glutamic acid and derivatives	WHUUTDBJXJRKMK-VKHMYHEASA-N	OC(=O)CC[C@H](N)C(O)=O	42.3	146.04485:1904843 147.0482:59746 148.05156:74546	87.00727:10676 98.02365:4682 128.03404:128247	C_C	UC_E	28	15	12.719	27.2143	39.9333	2.16858	0.0301146	Dunn Test	0.0903438	ns
7699	8.853	309.205	hexadecanedioic acid	MS2	[M+Na]+	TRUE	309.2	C16H30O4	Long-chain fatty acids	QQHJDPROMQRDLA-UHFFFAOYSA-N	O=C(O)CCCCCCCCCCCCCCC(=O)O	106	309.20367:2831620 310.20702:717892 311.21038:64980	148.2516:3923 309.13043:5157	C_C	UC_E	28	15	-12.7095	35.6429	22.9333	-2.16696	0.0302382	Dunn Test	0.0907147	ns
16590	7.684	568.343	S-((3S,10R,13R)-10,13-dimethyl-17-octyl-2,3,4,7,8,9,10,11,12,13,14,15,16,17-tetradecahydro-1H-cyclopenta[a]phenanthren-3-yl) O-(4-nitrophenyl) carbonothioate	MS1	[M+H]+	TRUE	568.34	C34H49NO4S	Androstane steroids	DFUXHMHWOWANRY-ZNBDOVCMSA-N	O=C(OC1=CC=C(C=C1)[N+](=O)[O-])SC2CC3=CCC4C(CCC5(C)C(CCCCCCCC)CCC45)C3(C)CC2	18334.7	568.34326:20055118 569.34661:7208250 570.34997:1468985	58.06667:12245 79.05547:18513 86.09774:627575 98.98547:13159 121.10232:8809 181.02728:11079	C_C	UC_E	28	15	-12.7095	36.6429	23.9333	-2.16696	0.0302382	Dunn Test	0.0907147	ns
3015	6.23	187.127	Royal jelly acid	MS1	[M+H]+	TRUE	187.13	C10H18O3	Medium-chain hydroxy acids and derivatives	QHBZHVUGQROELI-SOFGYWHQSA-N	O=C(O)C=CCCCCCCCO	221.58	187.12735:41723296 188.1307:5541578 189.13406:2623620	83.08672:183274 174.03539:11164	UC_E	UC_R	15	20	-11.75	34.2	22.45	-1.8767	0.0605592	Dunn Test	0.0908389	ns
6137	6.787	271.244	h_42_ethylestrenol_m	MS1	[M+H-H2O]+	TRUE	271.242	C20H34O2	Gluco/mineralocorticoids, progestogins and derivatives	GUBNWXDDDXQJOQ-VIVHBNLFSA-N	C[C@]1(CC2)[C@@H](CC[C@]1(CC)O)[C@H]3[C@H]2[C@@H]4[C@@](CC3)([H])C[C@H](O)CC4	13.36	271.24377:6908326 272.24712:1746204 273.25048:350147	81.07116:72527 91.05532:8419 107.08659:73070 121.10217:71315 133.10207:25881 135.11772:38137 159.11807:42317 201.16513:60244 229.19678:18697	UC_E	UC_R	15	20	11.7333	19.0667	30.8	1.87404	0.0609252	Dunn Test	0.0913878	ns
15063	7.451	520.344	LPC 18:2	MS1	[M+H]+	TRUE	520.341	C26H50NO7P	1-acyl-sn-glycero-3-phosphocholines	SPJFYYJXNPEZDW-UHFFFAOYSA-N	O=C(OCC(O)COP(=O)([O-])OCC[N+](C)(C)C)CCCCCCCC=CCC=CCCCCC	364448	520.34351:1313127424 521.34686:482532320 522.35022:92420272	67.05562:2927056 81.07124:5925499 95.08672:4009953 121.10272:1879420 163.01639:5011614	C_C	UC_E	28	15	-12.169	35.0357	22.8667	-2.07481	0.0380046	Dunn Test	0.0913878	ns
15063	7.451	520.344	LPC 18:2	MS1	[M+H]+	TRUE	520.341	C26H50NO7P	1-acyl-sn-glycero-3-phosphocholines	SPJFYYJXNPEZDW-UHFFFAOYSA-N	O=C(OCC(O)COP(=O)([O-])OCC[N+](C)(C)C)CCCCCCCC=CCC=CCCCCC	364448	520.34351:1313127424 521.34686:482532320 522.35022:92420272	67.05562:2927056 81.07124:5925499 95.08672:4009953 121.10272:1879420 163.01639:5011614	UC_E	UC_R	15	20	11.7333	22.8667	34.6	1.87404	0.0609252	Dunn Test	0.0913878	ns
n8093	6.283	802.561	(2-{[3-(hexadecanoyloxy)-2-[octadeca-9.12-dienoyloxy]propyl phosphono]oxy}ethyl)trimethylazanium	MS2	[M-H]-	TRUE	802.56	C42H80NO8P	Phosphatidylcholines	JLPULHDHAOZNQI-ZTIMHPMXSA-N	[H][C@@](COC(=O)CCCCCCCCCCCCCCC)(COP([O-])(=O)OCC[N+](C)(C)C)OC(=O)CCCCCCC\C=C/C\C=C/CCCCC	5.32	802.56061:6764676 803.56396:3234319 804.56732:2142755	73.13128:8894 152.99448:13667 253.21594:9790 255.23286:1109684	UC_E	UC_R	15	20	-11.7167	41.4667	29.75	-1.87138	0.061293	Dunn Test	0.0919395	ns
407	6.381	115.094	Dihydrouracil	MS1	[M+H]+	TRUE	115.1	C4H6N2O2	Pyrimidones	OIVLITBTBDPEFK-UHFFFAOYSA-N	C1CNC(=O)NC1=O	14.19	115.09435:3872698 116.0977:1061232 117.10106:1462030	55.01898:5069 57.07099:53924 62.99077:182033 69.07092:151480 75.02706:126874 79.0219:41272 93.03751:385770 100.05849:414314 105.07378:406511 113.96449:4542	C_C	UC_E	28	15	10.969	30.9643	41.9333	1.87021	0.0614551	Dunn Test	0.0921826	ns
6703	5.112	285.132	(2R,3R,4S,5S,6R)-2-[(Z)-hex-3-enoxy]-6-(hydroxymethyl)oxane-3,4,5-triol	MS1	[M+H]+	TRUE	285.131	C12H22O6	Fatty acyl glycosides of mono- and disaccharides	OZIPFYKAIOOVEJ-ODWUMMNUSA-N	OCC1OC(OCCC=CCC)C(O)C(O)C1O	6.6	285.13196:5581002 286.13531:873377 287.13867:319733	69.03414:5395 81.07079:12484 86.09716:6092 111.08094:4801 119.08623:8106 179.10741:5839 239.17834:6402 262.04556:11711	UC_E	UC_R	15	20	-11.7	44.2	32.5	-1.86871	0.0616626	Dunn Test	0.0924939	ns
n8131	7.693	806.502	PS 38:6	MS2	[M-H]-	TRUE	806.501	C44H74NO10P	Phosphatidylserines	PWBBJQOVCTWPIM-LGFBOSHVSA-N	CCCCCCCCCCCCCCCC(=O)OCC(COP(O)(=O)OCC(N)C(O)=O)OC(=O)CC\C=C/C\C=C/C\C=C/C\C=C/C\C=C/C\C=C/CC	18275.8	806.50214:2650427 807.50549:1323950 808.50885:490047	59.93457:9128 78.95759:27180 224.06937:19802 279.23438:25090 283.2554:159275	UC_E	UC_R	15	20	-11.7	42.8	31.1	-1.86871	0.0616626	Dunn Test	0.0924939	ns
n1816	4.028	259.014	Bromacil	MS2	[M-H]-	TRUE	259.009	C9H13BrN2O2	Halopyrimidines	CTSLUCNDVMMDHG-UHFFFAOYSA-N	O=C1C(\Br)=C(/NC(=O)N1C(CC)C)C	18.54	259.01382:678423 260.01717:52643 261.02053:0	129.05429:27849 135.0439:10537	C_C	UC_R	28	20	-10.0143	38.2143	28.2	-1.86605	0.0620341	Dunn Test	0.0930511	ns
1716	2.051	152.035	PYROGLUTAMATE	MS1	[M+H]+	TRUE	152.032	C5H7NO3	Alpha amino acids and derivatives	ODHCTXKNWHHXJC-VKHMYHEASA-N	OC(=O)[C@@H]1CCC(=O)N1	3.69	152.03526:576227 153.03861:100972 154.04197:9155123	74.9323:5710 108.04557:95154 116.05363:3687 151.93878:7724	C_C	UC_R	28	20	10	24.25	34.25	1.86339	0.0624074	Dunn Test	0.0936111	ns
8835	7.44	339.27	"(R)-4-((5R,8R,9S,10S,13R,14S,17R)-10,13-dimethyl-3-oxohexadecahydro-1H-cyclopenta[a]phenanthren-17-yl)pentanoic acid"	MS1	[M+H-H2O]+	TRUE	339.268	C24H38O3	Bile acids, alcohols and derivatives	KIQFUORWRVZTHT-OPTMKGCMSA-N	C[C@@H]([C@H]1CC[C@]2([H])[C@]1(C)CC[C@@]3([H])[C@@]2([H])CC[C@@]4([H])[C@]3(C)CCC(C4)=O)CCC(O)=O	160.56	339.26968:2175914 340.27303:895924 341.27639:0	57.07126:6109 69.07128:8551 85.06635:12030 109.10227:19173 149.13342:8316 173.13414:13993 187.14954:8952 199.14986:17231 241.19759:17243 295.24185:9245	C_C	UC_E	28	15	-12.6286	36.4286	23.8	-2.15315	0.0313066	Dunn Test	0.0939198	ns
11404	4.245	407.192	Corynoxine	MS1	[M+H]+	TRUE	407.19	C22H28N2O4	Indolizidines	DAXYUDFNWXHGBE-RCFOJTTRSA-N	O=C(OC)C(=COC)C1CC2N(CCC32C(=O)NC=4C=CC=CC43)CC1CC	1504.69	407.19162:1437040 408.19497:265036 409.19833:337014	108.03905:4788 349.18518:222215 407.19122:490375	C_C	UC_R	28	20	10.0357	26.2143	36.25	1.87004	0.0614776	Dunn Test	0.0939719	ns
11404	4.245	407.192	Corynoxine	MS1	[M+H]+	TRUE	407.19	C22H28N2O4	Indolizidines	DAXYUDFNWXHGBE-RCFOJTTRSA-N	O=C(OC)C(=COC)C1CC2N(CCC32C(=O)NC=4C=CC=CC43)CC1CC	1504.69	407.19162:1437040 408.19497:265036 409.19833:337014	108.03905:4788 349.18518:222215 407.19122:490375	C_C	UC_E	28	15	10.919	26.2143	37.1333	1.86168	0.0626479	Dunn Test	0.0939719	ns
6137	6.787	271.244	h_42_ethylestrenol_m	MS1	[M+H-H2O]+	TRUE	271.242	C20H34O2	Gluco/mineralocorticoids, progestogins and derivatives	GUBNWXDDDXQJOQ-VIVHBNLFSA-N	C[C@]1(CC2)[C@@H](CC[C@]1(CC)O)[C@H]3[C@H]2[C@@H]4[C@@](CC3)([H])C[C@H](O)CC4	13.36	271.24377:6908326 272.24712:1746204 273.25048:350147	81.07116:72527 91.05532:8419 107.08659:73070 121.10217:71315 133.10207:25881 135.11772:38137 159.11807:42317 201.16513:60244 229.19678:18697	C_C	UC_R	28	20	-8.98571	39.7857	30.8	-1.67439	0.0940542	Dunn Test	0.0940542	ns
n827	4.685	189.002	N-Carbamylglutamate	MS2	[M-H]-	TRUE	189	C6H10N2O5	Glutamic acid and derivatives	LCQLHJZYVOQKHU-VKHMYHEASA-N	OC(=O)CC[C@H](NC(N)=O)C(O)=O	112.57	189.00215:29930996 190.0055:2313287 191.00886:174310	61.98705:12181 79.95575:43290 81.95166:402986 107.04885:1636267	UC_E	UC_R	15	20	11.65	20.4	32.05	1.86073	0.0627826	Dunn Test	0.0941739	ns
13272	7.22	463.236	HYDROCORTISONE HEMISUCCINATE	MS1	[M+H]+	TRUE	463.234	C25H34O8	Gluco/mineralocorticoids, progestogins and derivatives	VWQWXZAWFPZJDA-CGVGKPPMSA-N	C[C@@]12C[C@H](O)[C@H]3[C@@H](CCC4=CC(=O)CC[C@]34C)[C@@H]2CC[C@]1(O)C(=O)COC(=O)CCC(=O)O	180.42	463.23572:7422374 464.23907:3057258 465.24243:654984	97.10239:10225 113.02485:20861 131.03519:15316 179.10852:16156 191.10797:413491 269.19351:13085	C_C	UC_R	28	20	-8.96429	40.4643	31.5	-1.6704	0.094841	Dunn Test	0.094841	ns
10097	8.973	371.228	MLS002154113-01!Nomegestrol acetate58652-20-3	MS1	[M+H]+	TRUE	371.224	C23H30O4	Gluco/mineralocorticoids, progestogins and derivatives	IIVBFTNIGYRNQY-YQLZSBIMSA-N	CC(=O)O[C@@]1(CC[C@H]2[C@@H]3C=C(C)C4=CC(=O)CC[C@@H]4[C@H]3CC[C@@]21C)C(=O)C	3.72	371.22839:3649797 372.23174:762415 373.2351:474605	69.071:37338 82.06628:46398 83.08667:37525 88.07681:287326 97.10229:24470 123.11776:15758 133.08669:180389 175.04002:31117 211.20706:28536 231.10294:56534 262.2536:29174 264.26984:191587	UC_E	UC_R	15	20	-13.45	38.2	24.75	-2.14822	0.0316961	Dunn Test	0.0950883	ns
7854	6.126	313.199	Granisetron	MS1	[M+H]+	TRUE	313.202	C18H24N4O	Indazole-3-carboxamides	MFWNKCLOYSRHCJ-AGUYFDCRSA-N	O=C(NC1CC2N(C)C(CCC2)C1)C3=NN(C=4C=CC=CC34)C	8.39	313.19894:11770427 314.20229:2132433 315.20565:185531	57.0709:16057 80.05032:20153 93.05839:31804 101.0603:10518 107.0498:23300 119.08629:14284 147.08113:13878 205.19485:6059 223.20612:14791 313.19934:1121485	UC_E	UC_R	15	20	-13.45	41	27.55	-2.14822	0.0316961	Dunn Test	0.0950883	ns
n18	1.606	89.023	(S)-LACTATE	MS2	[M-H]-	TRUE	89.0229	C3H6O3	Alpha hydroxy acids and derivatives	JVTAAEKCZFNVCJ-REOHCLBHSA-N	C[C@@H](C(=O)O)O	531.23	89.02296:51122220 90.02631:2322154 91.02967:482298	59.01236:31112 59.49972:18525 71.01228:156119 71.70876:20701 72.99176:25395 79.74002:18751 87.00742:119441 89.02296:4838478	UC_E	UC_R	15	20	-11.6167	42.8667	31.25	-1.8554	0.0635386	Dunn Test	0.0953078	ns
n6686	7.447	608.359	NCGC00384824-01!methyl 3-hydroxy-2-[[3-hydroxy-2-[[2-[(3-hydroxy-2,4-dimethyltetradecanoyl)amino]-3-methylbutanoyl]amino]butanoyl]amino]propanoate	MS2	[M-H]-	TRUE	608.368	C29H55N3O8	Peptides	AKMKWHBDPUOPSK-UHFFFAOYSA-N	CCCCCCCCCCC(C)C(O)C(C)C(=O)NC(C(C)C)C(=O)NC(C(C)O)C(=O)NC(CO)C(=O)OC	10579.9	608.3587:1759893 609.36205:542834 610.36541:0	68.74317:5708 247.99481:6791	UC_E	UC_R	15	20	11.6167	21.7333	33.35	1.8554	0.0635386	Dunn Test	0.0953078	ns
n4787	7.065	452.278	LPE 16:0	MS2	[M-H]-	TRUE	452.277	C21H44NO7P	1-acyl-sn-glycero-3-phosphoethanolamines	YVYMBNSKXOXSKW-UHFFFAOYSA-N	O=C(OCC(O)COP(=O)(O)OCCN)CCCCCCCCCCCCCCC	9815.4	452.27817:1829544 453.28152:484984 454.28488:54696	149.67529:5830 168.0424:16701 224.06964:35629	C_C	UC_E	28	15	-10.869	33.5357	22.6667	-1.85316	0.0638598	Dunn Test	0.0957897	ns
n8657	6.664	897.623	glycochenodeoxycholic acid	MS2	[2M-H]-	TRUE	897.62	C26H43NO5	Glycinated bile acids and derivatives	GHCZAUBVMUEKKP-AJEXLSFKSA-N	C[C@H](CCC(=O)NCC(=O)O)[C@H]1CC[C@@H]2[C@@]1(CC[C@H]3[C@H]2[C@@H](C[C@H]4[C@@]3(CC[C@H](C4)O)C)O)C	6422.25	897.62311:1355393 898.62646:1040188 899.62982:280700	386.30844:18429 448.30786:1673267	C_C	UC_E	28	15	-12.5762	35.6429	23.0667	-2.14422	0.032015	Dunn Test	0.0960451	ns
2539	1.593	175.003	Hypoxanthine	MS1	[M+H-H2O]+	TRUE	175.002	C5H4N4O	Hypoxanthines	FDGQSTZJBFJUBT-UHFFFAOYSA-N	OC1=NC=NC=2NC=NC12	13.34	175.00256:26992884 176.00591:1843002 177.00927:2649646	84.08187:11478 113.07178:10065	C_C	UC_E	28	15	10.8571	25.1429	36	1.85113	0.0641512	Dunn Test	0.0962268	ns
n5597	8.306	508.34	Phosphatidylethanolamine lyso 20:0	MS2	[M-H]-	TRUE	508.34	C25H52NO7P	2-acyl-sn-glycero-3-phosphoethanolamines	QEQAJJJSRGAOOG-UHFFFAOYSA-N	CCCCCCCCCCCCCCCCCCCC(=O)OC(CO)COP(O)(=O)OCCN	6992.17	508.34036:1162496 509.34371:373711 510.34707:55235	66.15264:5295 158.37138:5877 224.06934:10276 242.07961:19945	C_C	UC_E	28	15	-10.8571	33.8571	23	-1.85113	0.0641512	Dunn Test	0.0962268	ns
n5597	8.306	508.34	Phosphatidylethanolamine lyso 20:0	MS2	[M-H]-	TRUE	508.34	C25H52NO7P	2-acyl-sn-glycero-3-phosphoethanolamines	QEQAJJJSRGAOOG-UHFFFAOYSA-N	CCCCCCCCCCCCCCCCCCCC(=O)OC(CO)COP(O)(=O)OCCN	6992.17	508.34036:1162496 509.34371:373711 510.34707:55235	66.15264:5295 158.37138:5877 224.06934:10276 242.07961:19945	UC_E	UC_R	15	20	13.15	23	36.15	2.10031	0.0357019	Dunn Test	0.0962268	ns
n2318	1.8	292.987	62FTA	MS2	[M-H]-	TRUE	293	C8H3F13O2	Medium-chain fatty acids	LRWIIEJPCFNNCZ-UHFFFAOYSA-N	OC(=O)CC(F)(F)C(F)(F)C(F)(F)C(F)(F)C(F)(F)C(F)(F)F	53.32	292.98743:821147 293.99078:69407 294.99414:0	80.35138:3881 89.02296:146176 110.08538:3940	UC_E	UC_R	15	20	-11.5833	42.7333	31.15	-1.85008	0.064302	Dunn Test	0.096453	ns
6477	7.18	279.233	Linolenic acid	MS1	[M+H]+	TRUE	279.233	C18H30O2	Lineolic acids and derivatives	DTOSIQBPPRVQHS-PDBXOOCHSA-N	CC/C=C\C/C=C\C/C=C\CCCCCCCC(=O)O	57.12	279.2326:5443782 280.23595:1025281 281.23931:508150	55.05532:35806 67.05531:175521 71.08659:55476 83.08652:54242 85.10213:49583 93.07082:94701 105.07059:23333 107.08636:90138 113.09703:33593 119.08595:27409 131.08627:32149 133.10208:45924 145.10133:23757 149.02388:384708 159.08008:5180 167.14491:8112 217.04732:15126 261.18607:8871 279.01672:32403	UC_E	UC_R	15	20	11.5833	22.6667	34.25	1.85008	0.064302	Dunn Test	0.096453	ns
2578	5.206	176.063	N-ACETYL-L-ASPARTIC ACID	MS1	[M+2H]2+	TRUE	176.06	C6H9NO5	Aspartic acid and derivatives	OTCCIMWXFLJLIA-BYPYZUCNSA-N	O=C(N[C@H](C(=O)O)CC(=O)O)C	27.82	176.06264:4843230 177.06599:839371 178.06935:0	57.07113:84427 88.02294:4049 113.07197:6172 121.10186:7209 131.08629:32843 136.52296:9318 144.04138:11251 148.03612:105086 150.5388:758810 157.5466:11885 162.04669:335083 175.07642:22105	UC_E	UC_R	15	20	-13.4	40	26.6	-2.14024	0.0323357	Dunn Test	0.097007	ns
8571	7.341	332.264	2'-Deoxyadenosine-5'-monophosphate	MS1	[M+H]+	TRUE	332.26	C10H14N5O6P	Purine 2'-deoxyribonucleoside monophosphates	KHWCHTKSEGGWEX-RRKCRQDMSA-N	C1C(C(OC1N2C=NC3=C2N=CN=C3N)COP(=O)(O)O)O	19.17	332.26385:2351727 333.2672:588915 334.27056:106070	55.0555:20054 61.01201:106282 79.05566:4238 95.08671:35807 109.10213:24728 121.10236:38988 139.11278:30654 194.03322:5281	C_C	UC_E	28	15	-12.5476	37.2143	24.6667	-2.13935	0.0324072	Dunn Test	0.0972217	ns
n8443	5.583	850.562	Phosphatidylcholine 15:0-22:6	MS2	[M-H]-	TRUE	850.56	C45H78NO8P	Phosphatidylcholines	GEINPYKZLFHHIL-BDWYRQGHSA-N	C(CC)=CCC=CCC=CCC=CCC=CCC=CCCC(=O)OC(COC(=O)CCCCCCCCCCCCCC)COP(OCC[N+1](C)(C)C)([O-1])=O	142.11	850.56128:2160022 851.56463:1136805 852.56799:743175	224.06868:52871 255.233:501821	C_C	UC_R	28	20	-11.4714	37.3214	25.85	-2.13757	0.0325513	Dunn Test	0.0976539	ns
n2105	1.595	279.039	Uridine	MS2	[M+FA-H]-	TRUE	279.04	C9H12N2O6	Pyrimidine nucleosides	DRTQHJPVMGBUCF-XVFCMESISA-N	OC[C@@H](O1)[C@@H](O)[C@@H](O)[C@@H]1N(C=2)C(=O)NC(=O)C2	171.5	279.0386:6183200 280.04195:649052 281.04531:2564590	71.15159:6905 92.9266:982744 110.02342:73157 167.02029:252508	C_C	UC_R	28	20	8.87857	24.5714	33.45	1.65442	0.0980414	Dunn Test	0.0980414	ns
n2105	1.595	279.039	Uridine	MS2	[M+FA-H]-	TRUE	279.04	C9H12N2O6	Pyrimidine nucleosides	DRTQHJPVMGBUCF-XVFCMESISA-N	OC[C@@H](O1)[C@@H](O)[C@@H](O)[C@@H]1N(C=2)C(=O)NC(=O)C2	171.5	279.0386:6183200 280.04195:649052 281.04531:2564590	71.15159:6905 92.9266:982744 110.02342:73157 167.02029:252508	UC_E	UC_R	15	20	-10.4833	43.9333	33.45	-1.67439	0.0940542	Dunn Test	0.0980414	ns
n4389	9.76	425.27	(2E,6E,10E)-13-[(2R)-6-hydroxy-2,8-dimethyl-3,4-dihydrochromen-2-yl]-2,6,10-trimethyltrideca-2,6,10-trienoic acid	MS2	[M-H]-	TRUE	425.27	C27H38O4	Tocotrienols	QOFWRHWADNWKSU-LRXIOGKNSA-N	O=C(O)C(=CCCC(=CCCC(=CCCC1(OC=2C(=CC(O)=CC2CC1)C)C)C)C)C	988.08	425.27029:1156011 426.27364:393306 427.277:92569	92.47544:4550 143.24223:5301 353.25024:25431 407.25903:9238	C_C	UC_E	28	15	12.5262	27.6071	40.1333	2.1357	0.0327041	Dunn Test	0.0981122	ns
13050	6.279	455.226	Agaric Acid	MS1	[M+NH4]+	TRUE	455.231	C22H40O7	Tricarboxylic acids and derivatives	HZLCGUXUOFWCCN-UHFFFAOYSA-N	O=C(O)CC(O)(C(=O)O)C(C(=O)O)CCCCCCCCCCCCCCCC	741.12	455.22635:3393670 456.2297:968704 457.23306:152001	59.05043:12311 87.04523:21271 93.07086:12016 125.0966:56758 171.10266:11984 189.11256:68972 267.12112:131929	C_C	UC_R	28	20	9.88571	26.2143	36.1	1.84209	0.0654614	Dunn Test	0.0981921	ns
13050	6.279	455.226	Agaric Acid	MS1	[M+NH4]+	TRUE	455.231	C22H40O7	Tricarboxylic acids and derivatives	HZLCGUXUOFWCCN-UHFFFAOYSA-N	O=C(O)CC(O)(C(=O)O)C(C(=O)O)CCCCCCCCCCCCCCCC	741.12	455.22635:3393670 456.2297:968704 457.23306:152001	59.05043:12311 87.04523:21271 93.07086:12016 125.0966:56758 171.10266:11984 189.11256:68972 267.12112:131929	C_C	UC_E	28	15	11.119	26.2143	37.3333	1.89578	0.0579889	Dunn Test	0.0981921	ns
976	2.953	132.103	Isoleucine	MS2	[M+H]+	TRUE	132.102	C6H13NO2	Isoleucine and derivatives	AGPKZVBTJJNPAG-WHFBIAKZSA-N	O=C(O)C(N)C(C)CC	23.73	132.10216:1037259 133.10551:678663 134.10887:144480	69.07086:5683 86.09718:170473	C_C	UC_E	28	15	12.5238	28.1429	40.6667	2.13529	0.0327372	Dunn Test	0.0982115	ns
6229	6.226	273.223	MLS000069748-01!5ALPHA-ANDROST-16-EN-3-ONE	MS1	[M+H]+	TRUE	273.223	C19H28O	Androgens and derivatives	HFVMLYAGWXSTQI-QYXZOKGRSA-N	C[C@@]12CC[C@H]3[C@@H](CC[C@H]4CC(=O)CC[C@@]43C)[C@@H]2CC=C1	32.04	273.22293:2645382 274.22628:543147 275.22964:0	67.05539:18351 105.07097:29496 131.08672:22961 159.11801:34194 189.16536:22739 199.14966:76593 215.181:147987 273.06769:5192567	C_C	UC_R	28	20	-8.87143	40.3214	31.45	-1.65309	0.0983119	Dunn Test	0.0983119	ns
n8098	7.348	802.562	(2-{[3-(hexadecanoyloxy)-2-[octadeca-9.12-dienoyloxy]propyl phosphono]oxy}ethyl)trimethylazanium	MS2	[M-H]-	TRUE	802.56	C42H80NO8P	Phosphatidylcholines	JLPULHDHAOZNQI-ZTIMHPMXSA-N	[H][C@@](COC(=O)CCCCCCCCCCCCCCC)(COP([O-])(=O)OCC[N+](C)(C)C)OC(=O)CCCCCCC\C=C/C\C=C/CCCCC	6.76	802.56207:32565492 803.56542:16598632 804.56878:11611333	66.84501:30648 152.9949:96876 224.06915:673724 255.23318:8422805 279.23337:20260790	C_C	UC_E	28	15	10.7643	30.0357	40.8	1.8353	0.0664619	Dunn Test	0.0996929	ns
n8098	7.348	802.562	(2-{[3-(hexadecanoyloxy)-2-[octadeca-9.12-dienoyloxy]propyl phosphono]oxy}ethyl)trimethylazanium	MS2	[M-H]-	TRUE	802.56	C42H80NO8P	Phosphatidylcholines	JLPULHDHAOZNQI-ZTIMHPMXSA-N	[H][C@@](COC(=O)CCCCCCCCCCCCCCC)(COP([O-])(=O)OCC[N+](C)(C)C)OC(=O)CCCCCCC\C=C/C\C=C/CCCCC	6.76	802.56207:32565492 803.56542:16598632 804.56878:11611333	66.84501:30648 152.9949:96876 224.06915:673724 255.23318:8422805 279.23337:20260790	UC_E	UC_R	15	20	-12.65	40.8	28.15	-2.02045	0.043337	Dunn Test	0.0996929	ns
n142	1.781	112.984	Acetylenedicarboxylic acid	MS2	[M-H]-	TRUE	112.984	C4H2O4	Dicarboxylic acids and derivatives	YTIVTFGABIZHHX-UHFFFAOYSA-N	O=C(O)C#CC(=O)O	39.2	112.98435:6242408 113.9877:168572 114.99106:67546	63.26682:2945	C_C	UC_E	28	15	12.3476	28.7857	41.1333	2.10525	0.0352694	Dunn Test	0.0999569	ns
n142	1.781	112.984	Acetylenedicarboxylic acid	MS2	[M-H]-	TRUE	112.984	C4H2O4	Dicarboxylic acids and derivatives	YTIVTFGABIZHHX-UHFFFAOYSA-N	O=C(O)C#CC(=O)O	39.2	112.98435:6242408 113.9877:168572 114.99106:67546	63.26682:2945	UC_E	UC_R	15	20	-11.4833	41.1333	29.65	-1.83411	0.0666379	Dunn Test	0.0999569	ns
n8096	5.569	802.561	(2-{[3-(hexadecanoyloxy)-2-[octadeca-9.12-dienoyloxy]propyl phosphono]oxy}ethyl)trimethylazanium	MS2	[M-H]-	TRUE	802.56	C42H80NO8P	Phosphatidylcholines	JLPULHDHAOZNQI-ZTIMHPMXSA-N	[H][C@@](COC(=O)CCCCCCCCCCCCCCC)(COP([O-])(=O)OCC[N+](C)(C)C)OC(=O)CCCCCCC\C=C/C\C=C/CCCCC	2.03	802.56146:7786720 803.56481:3711863 804.56817:3223302	152.99429:31745 168.04196:299716 242.07907:21376 255.23282:2330465	UC_E	UC_R	15	20	-11.4833	43.1333	31.65	-1.83411	0.0666379	Dunn Test	0.0999569	ns
n425	1.863	157.011	PFCA-H; C4H5F3O3	MS2	[M-H2O-H]-	TRUE	157.012	C4H5F3O3	Carboxylic acids	ICSOIMDWVVEKBW-UHFFFAOYSA-N	O=C(O)COCC(F)(F)F	90.81	157.01096:10836344 158.01431:514340 159.01767:94585	78.89858:8826	UC_E	UC_R	15	20	-11.4667	43.6667	32.2	-1.83145	0.067034	Dunn Test	0.100551	ns
n1815	5.051	259.01	Bromacil	MS2	[M-H]2-	TRUE	259.009	C9H13BrN2O2	Halopyrimidines	CTSLUCNDVMMDHG-UHFFFAOYSA-N	O=C1C(\Br)=C(/NC(=O)N1C(CC)C)C	42	259.00998:8411080 260.01333:846336 261.01669:33385	73.19841:6411 109.59367:7228 123.00732:255122 202.96548:33514 219.03101:234077 259.0098:18851	C_C	UC_E	28	15	-11.3548	37.8214	26.4667	-1.93597	0.0528713	Dunn Test	0.100849	ns
n1815	5.051	259.01	Bromacil	MS2	[M-H]2-	TRUE	259.009	C9H13BrN2O2	Halopyrimidines	CTSLUCNDVMMDHG-UHFFFAOYSA-N	O=C1C(\Br)=C(/NC(=O)N1C(CC)C)C	42	259.00998:8411080 260.01333:846336 261.01669:33385	73.19841:6411 109.59367:7228 123.00732:255122 202.96548:33514 219.03101:234077 259.0098:18851	C_C	UC_R	28	20	-9.82143	37.8214	28	-1.83012	0.0672327	Dunn Test	0.100849	ns
1788	3.003	154.051	2-hydroxy-6-methylisonicotinic acid	MS2	[M+H]+	TRUE	154.05	C7H7NO3	Pyridinecarboxylic acids	NQXYVTIQDNOHFM-UHFFFAOYSA-N	O=C(O)C=1C=C(O)N=C(C1)C	2.82	154.05115:514910 155.0545:104938 156.05786:17069	67.10794:2767 105.61288:3552 109.96016:12883 154.05142:73352	C_C	UC_R	28	20	-9.81429	37.7143	27.9	-1.82878	0.0674319	Dunn Test	0.101148	ns
1788	3.003	154.051	2-hydroxy-6-methylisonicotinic acid	MS2	[M+H]+	TRUE	154.05	C7H7NO3	Pyridinecarboxylic acids	NQXYVTIQDNOHFM-UHFFFAOYSA-N	O=C(O)C=1C=C(O)N=C(C1)C	2.82	154.05115:514910 155.0545:104938 156.05786:17069	67.10794:2767 105.61288:3552 109.96016:12883 154.05142:73352	C_C	UC_E	28	15	-10.9143	37.7143	26.8	-1.86087	0.0627625	Dunn Test	0.101148	ns
n7845	9.348	766.541	PE 38:4	MS2	[M-H]-	TRUE	766.541	C43H78NO8P	Phosphatidylethanolamines	ICYDFONFTSPCRL-BHYOAKPMSA-N	CCCCCCCCCCCCCCCC(=O)OCC(COP(O)(=O)OCCN)OC(=O)CCCCCCCC\C=C/C\C=C/C\C=C/C\C=C/CC	923.39	766.54077:3236209 767.54412:1789337 768.54748:584166	196.03802:33499	C_C	UC_E	28	15	10.6929	25.1071	35.8	1.82312	0.0682857	Dunn Test	0.102429	ns
n4195	5.608	411.186	[4,8-dihydroxy-3-(3-methoxy-3-oxoprop-1-en-2-yl)-8a-methyl-5-oxo-1,2,3,4,4a,6,7,8-octahydronaphthalen-2-yl] 3,4-dihydroxy-2-methylidenebutanoate	MS2	[M-H]-	TRUE	411.193	C20H28O9	Beta hydroxy acids and derivatives	NOGWCMMYTAXOCY-UHFFFAOYSA-N	O=C(OC)C(=C)C1C(O)C2C(=O)CCC(O)C2(C)CC1OC(=O)C(=C)C(O)CO	342.24	411.18561:1550336 412.18896:404383 413.19232:578797	57.22683:4973	C_C	UC_R	28	20	-8.73571	40.2857	31.55	-1.6278	0.103566	Dunn Test	0.103566	ns
6288	3.655	275.112	Phloretin	MS1	[M+H]+	TRUE	275.112	C15H14O5	2'-Hydroxy-dihydrochalcones	VGEREEWJJVICBM-UHFFFAOYSA-N	O=C(C=1C(O)=CC(O)=CC1O)CCC2=CC=C(O)C=C2	8.08	275.11157:2397112 276.11492:279360 277.11828:66448	119.92316:4228 275.04855:6322	C_C	UC_E	28	15	10.6595	25.6071	36.2667	1.81743	0.0691507	Dunn Test	0.103726	ns
7854	6.126	313.199	Granisetron	MS1	[M+H]+	TRUE	313.202	C18H24N4O	Indazole-3-carboxamides	MFWNKCLOYSRHCJ-AGUYFDCRSA-N	O=C(NC1CC2N(C)C(CCC2)C1)C3=NN(C=4C=CC=CC34)C	8.39	313.19894:11770427 314.20229:2132433 315.20565:185531	57.0709:16057 80.05032:20153 93.05839:31804 101.0603:10518 107.0498:23300 119.08629:14284 147.08113:13878 205.19485:6059 223.20612:14791 313.19934:1121485	C_C	UC_E	28	15	10.6429	30.3571	41	1.81459	0.0695866	Dunn Test	0.10438	ns
4373	1.599	226.046	alpha-oxo-1h-indole-3-propanoic acid	MS2	[M+Na]+	TRUE	226.05	C11H9NO3	Indolyl carboxylic acids and derivatives	RSTKLPZEZYGQPY-UHFFFAOYSA-N	O=C(O)C(=O)CC1=CNC=2C=CC=CC21	40.23	226.04619:6812984 227.04954:867849 228.0529:0	226.04616:332236	C_C	UC_E	28	15	-12.3762	36.6429	24.2667	-2.11012	0.0348478	Dunn Test	0.104543	ns
n8313	6.283	830.592	Phosphatidylcholine 17:0-18:2	MS2	[M-H]-	TRUE	830.59	C43H82NO8P	Phosphatidylcholines	OQJXXHSQJJIDBN-QIPJBBGZSA-N	C(COP([O-1])(=O)OCC(OC(=O)CCC=CCC=CCCCCCCCCCC)COC(=O)CCCCCCCCCCCCCCCC)[N+1](C)(C)C	5.13	830.59241:2718185 831.59576:1160914 832.59912:740001	124.70377:7574 224.06987:37223	C_C	UC_E	28	15	10.6381	30.4286	41.0667	1.81378	0.0697116	Dunn Test	0.104567	ns
6724	6.493	285.291	N-[3-(Dimethylamino)propyl]dodecanamide	MS2	[M+H]+	TRUE	285.29	C17H36N2O	N-acyl amines	TWMFGCHRALXDAR-UHFFFAOYSA-N	CCCCCCCCCCCC(=O)NCCCN(C)C	24.89	285.29019:1361098 286.29354:322952 287.2969:42482	86.09706:6882 137.18585:4350 240.23227:348335	UC_E	UC_R	15	20	-11.35	41.6	30.25	-1.81281	0.0698608	Dunn Test	0.104791	ns
2807	3.437	182.083	TYROSINE	MS1	[M+H]+	TRUE	182.082	C9H11NO3	Tyrosine and derivatives	OUYCCCASQSFEME-QMMMGPOBSA-N	C1=CC(=CC=C1C[C@@H](C(=O)O)N)O	13.85	182.08258:1385224 183.08593:194860 184.08929:95799	105.03468:12258 131.97531:11262 177.9575:5677	UC_E	UC_R	15	20	13.2	25.4	38.6	2.10829	0.0350057	Dunn Test	0.105017	ns
n21	1.848	91.0272	Glycerol	MS2	[M-H]-	TRUE	91.0209	C3H8O3	Sugar alcohols	PEDCQBHIVMGVHV-UHFFFAOYSA-N	OCC(O)CO	7.11	91.02708:299377 92.03043:0 93.03379:0	59.48765:2339 74.5396:2331 91.02698:46242	C_C	UC_R	28	20	9.70714	24.3929	34.1	1.80882	0.0704791	Dunn Test	0.105719	ns
3069	6.255	189.123	Ala-Val	MS1	[M+H]+	TRUE	189.122	C8H16N2O3	Dipeptides	LIWMQSWFLXEGMA-WDSKDSINSA-N	O=C(O)C(N=C(O)C(N)C)C(C)C	3.52	189.12154:783970 190.12489:96843 191.12825:230775	88.02229:6801 119.0859:12399 144.06403:6379 189.09238:4198	C_C	UC_R	28	20	-11.2857	36.0357	24.75	-2.10297	0.0354685	Dunn Test	0.106406	ns
n8475	7.833	854.592	Phosphatidylcholine 17:0-20:4	MS2	[M-H2O-H]-	TRUE	854.59	C45H82NO8P	Phosphatidylcholines	YGNXCWOMJZJVBI-QEKDUOKRSA-N	C(CCCCCC)=CCC=CCC=CCC=CCCC(=O)OC(COP(OCC[N+1](C)(C)C)([O-1])=O)COC(CCCCCCCCCCCCCCCC)=O	9.04	854.59241:7330127 855.59576:3817138 856.59912:2004758	168.04214:379208 205.19583:56305 255.2327:26039 281.24951:46139 303.23343:1614669	C_C	UC_E	28	15	12.331	26.5357	38.8667	2.10241	0.0355174	Dunn Test	0.106552	ns
2764	3.472	181.073	PARAXANTHINE	MS2	[M+H]+	TRUE	181.072	C7H8N4O2	Xanthines	QUNWUDVFRNGTCO-UHFFFAOYSA-N	CN1C=NC2=C1C(=O)N(C)C(=O)N2	19.53	181.07272:6171090 182.07607:608370 183.07943:210819	84.96072:18800 119.08648:5873 124.05121:166117 142.06177:71811 181.0728:866447	C_C	UC_E	28	15	-10.5857	32.7857	22.2	-1.80485	0.0710983	Dunn Test	0.106647	ns
n5513	7.629	502.295	Phosphatidylethanolamine lyso 20:3	MS2	[M-H]-	TRUE	502.29	C25H46NO7P	2-acyl-sn-glycero-3-phosphoethanolamines	BGJVXSMYONPLDN-NWFXIAEYSA-N	CCCCCCCCCC=CCC=CCC=CCCC(=O)OC(CO)COP(O)(=O)OCCN	17827.2	502.29486:7731754 503.29821:2559202 504.30157:548298	134.32869:5812 140.01059:21249 278.34421:6492	C_C	UC_R	28	20	-11.2786	37.1786	25.9	-2.10164	0.035585	Dunn Test	0.106755	ns
n2679	7.179	313.239	9,10-DiHOME	MS2	[M-H]-	TRUE	313.238	C18H34O4	Long-chain fatty acids	XEBKSQSGNGRGDW-JXMROGBWSA-N	CCCCCC=CCC(O)C(O)CCCCCCCC(O)=O	112.84	313.23935:2983088 314.2427:617147 315.24606:59945	65.37651:4310 115.03915:4845 125.09592:8717 155.10638:9475 171.10196:52039 201.11275:161437 277.21823:44557	UC_E	UC_R	15	20	11.2667	21.1333	32.4	1.7995	0.0719393	Dunn Test	0.107909	ns
n6296	8.447	568.363	Phosphatidylcholine lyso 17:0	MS2	[M+CH3COO]-	TRUE	568.36	C25H52NO7P	2-acyl-sn-glycero-3-phosphocholines	ODFZXVWAVNPFPM-UHFFFAOYSA-N	CCCCCCCCCCCCCCCCC(=O)OC(CO)COP([O-1])(=O)OCC[N+1](C)(C)C	102025	568.36322:399894016 569.36657:127693392 570.36993:26535836	107.76244:96312 168.0423:1426338 224.06923:6774324	C_C	UC_E	28	15	-10.5476	34.2143	23.6667	-1.79835	0.0721209	Dunn Test	0.108181	ns
n6296	8.447	568.363	Phosphatidylcholine lyso 17:0	MS2	[M+CH3COO]-	TRUE	568.36	C25H52NO7P	2-acyl-sn-glycero-3-phosphocholines	ODFZXVWAVNPFPM-UHFFFAOYSA-N	CCCCCCCCCCCCCCCCC(=O)OC(CO)COP([O-1])(=O)OCC[N+1](C)(C)C	102025	568.36322:399894016 569.36657:127693392 570.36993:26535836	107.76244:96312 168.0423:1426338 224.06923:6774324	UC_E	UC_R	15	20	11.4833	23.6667	35.15	1.83411	0.0666379	Dunn Test	0.108181	ns
3740	1.587	208.135	Phenylalanine betaine; CE0; XTFQIRIHLGODFV-NSHDSACASA-N	MS2	[M+H]+	TRUE	208.133	C12H17NO2	Phenylalanine and derivatives	XTFQIRIHLGODFV-NSHDSACASA-N	C[N+](C)(C)[C@@H](Cc1ccccc1)C(=O)[O-]	13.28	208.13451:1163524 209.13786:127176 210.14122:482805	58.06645:32901 93.07132:9065 131.37613:3811 208.13469:115195	C_C	UC_R	28	20	-11.2429	37.8929	26.65	-2.09498	0.0361725	Dunn Test	0.108518	ns
1464	1.504	145.048	ERYTHRITOL	MS1	[M+H]+	TRUE	145.047	C4H10O4	Sugar alcohols	UNXHWFMMPAWVPI-ZXZARUISSA-N	OC[C@H](O)[C@H](O)CO	81.45	145.0479:30838128 146.05125:1616606 147.05461:0	87.79672:14595	C_C	UC_R	28	20	-9.64286	39.6429	30	-1.79684	0.072361	Dunn Test	0.108541	ns
2286	5.39	168.058	4-ACETAMIDOBUTANOATE	MS1	[M+H]+	TRUE	168.063	C6H11NO3	Gamma amino acids and derivatives	UZTFMUBKZQVKLK-UHFFFAOYSA-N	CC(=O)NCCCC(=O)O	4.29	168.05826:680946 169.06161:116345 170.06497:309073	93.0711:3616 105.96404:5993 133.08932:6138	C_C	UC_E	28	15	-10.5167	33.25	22.7333	-1.79308	0.0729606	Dunn Test	0.109441	ns
16592	7.133	568.344	S-((3S,10R,13R)-10,13-dimethyl-17-octyl-2,3,4,7,8,9,10,11,12,13,14,15,16,17-tetradecahydro-1H-cyclopenta[a]phenanthren-3-yl) O-(4-nitrophenyl) carbonothioate	MS1	[M+ACN+H]+	TRUE	568.34	C34H49NO4S	Androstane steroids	DFUXHMHWOWANRY-ZNBDOVCMSA-N	O=C(OC1=CC=C(C=C1)[N+](=O)[O-])SC2CC3=CCC4C(CCC5(C)C(CCCCCCCC)CCC45)C3(C)CC2	1191.75	568.34381:3069540 569.34716:1139569 570.35052:811810	60.07939:8812 71.07425:17158 98.98542:15466 125.00095:207953 146.98308:19824	C_C	UC_E	28	15	10.5714	26.4286	37	1.80241	0.0714804	Dunn Test	0.109496	ns
16592	7.133	568.344	S-((3S,10R,13R)-10,13-dimethyl-17-octyl-2,3,4,7,8,9,10,11,12,13,14,15,16,17-tetradecahydro-1H-cyclopenta[a]phenanthren-3-yl) O-(4-nitrophenyl) carbonothioate	MS1	[M+ACN+H]+	TRUE	568.34	C34H49NO4S	Androstane steroids	DFUXHMHWOWANRY-ZNBDOVCMSA-N	O=C(OC1=CC=C(C=C1)[N+](=O)[O-])SC2CC3=CCC4C(CCC5(C)C(CCCCCCCC)CCC45)C3(C)CC2	1191.75	568.34381:3069540 569.34716:1139569 570.35052:811810	60.07939:8812 71.07425:17158 98.98542:15466 125.00095:207953 146.98308:19824	C_C	UC_R	28	20	9.62143	26.4286	36.05	1.79285	0.0729973	Dunn Test	0.109496	ns
518	2.803	118.087	Valine	MS2	[M+H]+	TRUE	118.086	C5H11NO2	Valine and derivatives	KZSNJWFQEVHDMF-UHFFFAOYSA-N	CC(C)C(C(=O)O)N	6.05	118.08666:1085418 119.09001:617826 120.09337:282206	61.05279:2625 72.0816:60322 76.93362:7339 118.08663:311551	UC_E	UC_R	15	20	-11.2167	40.2667	29.05	-1.79152	0.0732105	Dunn Test	0.109816	ns
518	2.803	118.087	Valine	MS2	[M+H]+	TRUE	118.086	C5H11NO2	Valine and derivatives	KZSNJWFQEVHDMF-UHFFFAOYSA-N	CC(C)C(C(=O)O)N	6.05	118.08666:1085418 119.09001:617826 120.09337:282206	61.05279:2625 72.0816:60322 76.93362:7339 118.08663:311551	C_C	UC_E	28	15	10.5881	29.6786	40.2667	1.80526	0.0710347	Dunn Test	0.109816	ns
1205	2.122	139.039	Salicylic acid	MS2	[M+H]+	TRUE	139.039	C7H6O3	Salicylic acids	YGSDEFSMJLZEOE-UHFFFAOYSA-N	C1=CC=C(C(=C1)C(=O)O)O	1.84	139.03909:1915389 140.04244:166338 141.0458:76798	55.05524:7727 69.07074:20408 93.03436:6306 121.02872:1047266 139.03905:135548	UC_E	UC_R	15	20	-11.2167	42.2667	31.05	-1.79152	0.0732105	Dunn Test	0.109816	ns
14993	7.163	518.328	LPC 18:3	MS1	[M+NH4]+	TRUE	518.326	C26H48NO7P	1-acyl-sn-glycero-3-phosphocholines	MRTUWVDDQVMUCR-UHFFFAOYSA-N	O=C(OCC(O)COP(=O)([O-])OCC[N+](C)(C)C)CCCCC=CCC=CCC=CCCCCC	27663.8	518.328:16947506 519.33135:4598799 520.33471:1072526	58.06661:27648 67.05556:34163 86.09772:1241352 95.08678:50567 119.08698:14548 125.00092:409615 163.01671:34043	C_C	UC_E	28	15	-10.4952	33.4286	22.9333	-1.78942	0.0735467	Dunn Test	0.11032	ns
15681	6.723	540.37	Phenylalanine conjugated chenodeoxycholic acid	MS1	[M+H]+	TRUE	540.369	C33H49NO5	Glycinated bile acids and derivatives	CEMZGPKUKMFNNF-UHFFFAOYSA-N	CC(C1CCC2C1(C)CCC3C2C(O)CC4C3(C)CCC(O)C4)CCC(NC(C(O)=O)CC5=CC=CC=C5)=O	7721.56	540.36981:1290002 541.37316:421210 542.37652:60973	58.06649:10071 81.58649:5957 86.0977:135102 125.0008:47016	C_C	UC_E	28	15	-10.4952	32.4286	21.9333	-1.78942	0.0735467	Dunn Test	0.11032	ns
n7799	8.31	762.507	PE 38:6	MS2	[M-H]-	TRUE	762.505	C43H74NO8P	Phosphatidylethanolamines	AMKOUQLHUASJMB-HHHWHCSPSA-N	CCCCCCCC\C=C/CCCCCCCC(=O)OCC(COP(O)(=O)OCCN)OC(=O)CCC\C=C/C\C=C/C\C=C/C\C=C/C\C=C/CC	6.73	762.50659:1399722 763.50994:582177 764.5133:225551	71.27585:6937 139.78471:8273 253.21762:9905	UC_E	UC_R	15	20	11.2	28.8	40	1.78885	0.0736383	Dunn Test	0.110457	ns
2866	7.509	183.175	Syringaldehyde	MS1	[M+H]+	TRUE	183.17	C9H10O4	Methoxyphenols	KCDXJAYRVLXPFO-UHFFFAOYSA-N	COC1=CC(=CC(=C1O)OC)C=O	7.77	183.17473:3656239 184.17808:544188 185.18144:129085	55.05535:34262 57.07099:256916 60.08187:89662 71.08649:35590 83.08634:37695 86.09736:431161 95.04987:18742 104.10753:13318 109.1019:122463 113.0601:29377 121.10187:18452 125.00037:290411 127.11232:50270 183.08144:56812 183.17484:87600	C_C	UC_E	28	15	-10.481	38.2143	27.7333	-1.78699	0.0739395	Dunn Test	0.110909	ns
n5232	6.78	481.282	Thymidine-5'-triphosphate sodium salt	MS2	[M-H]-	TRUE	481.29	C10H17N2O14P3	Pyrimidine 2'-deoxyribonucleoside triphosphates	NHVNXKFIZYSCEB-XLPZGREQSA-N	CC1=CN(C(=O)NC1=O)C2CC(C(O2)COP(=O)(O)OP(=O)(O)OP(=O)(O)O)O	24524.3	481.28156:19648258 482.28491:6386012 483.28827:1181527	59.01233:18826 75.0072:183863 85.02798:140595 107.09093:5373 201.16272:5693	C_C	UC_R	28	20	-9.58571	39.5357	29.95	-1.78619	0.0740681	Dunn Test	0.111102	ns
n4824	6.972	455.248	SLCA - Sulfolithocholic acid	MS2	[M-H2O-H]-	TRUE	455.247	C24H40O6S	Bile acids, alcohols and derivatives	AXDXVEYHEODSPN-HVATVPOCSA-N	CC(CCC(=O)O)C1CCC2C1(CCC3C2CCC4C3(CCC(C4)OS(=O)(=O)O)C)C	3339.77	455.24826:3971692 456.25161:1271533 457.25497:264412	71.10325:4825 81.94237:5442 325.18433:6767	UC_E	UC_R	15	20	9.96667	18.3333	28.3	1.59187	0.111414	Dunn Test	0.111414	ns
823	8.926	128.108	N-Cyclohexylformamide	MS1	[M+H-H2O]+	TRUE	128.107	C7H13NO	Secondary carboxylic acid amides	SWGXDLRCJNEEGZ-UHFFFAOYSA-N	OC=NC1CCCCC1	16.53	128.10803:2548988 129.11138:201749 130.11474:0	59.05055:7120 62.01977:13242 83.05033:9865 86.09772:42096 111.08159:72151 128.10809:158633	C_C	UC_R	28	20	10.3857	26.2143	36.6	1.93526	0.052958	Dunn Test	0.112095	ns
823	8.926	128.108	N-Cyclohexylformamide	MS1	[M+H-H2O]+	TRUE	128.107	C7H13NO	Secondary carboxylic acid amides	SWGXDLRCJNEEGZ-UHFFFAOYSA-N	OC=NC1CCCCC1	16.53	128.10803:2548988 129.11138:201749 130.11474:0	59.05055:7120 62.01977:13242 83.05033:9865 86.09772:42096 111.08159:72151 128.10809:158633	C_C	UC_E	28	15	10.4524	26.2143	36.6667	1.78212	0.0747303	Dunn Test	0.112095	ns
5079	6.085	244.191	NCGC00381386-01!2-(7-hydroxy-6-methyloctyl)-2H-furan-5-one	MS1	[M+H]+	TRUE	244.191	C13H22O3	Fatty alcohols	AEPMKZIOUKHDOO-UHFFFAOYSA-N	CC(O)C(C)CCCCCC1OC(=O)C=C1	20.76	244.19116:14850579 245.19451:2453445 246.19787:321390	67.05529:41197 74.02464:18675 83.08646:108401 86.09732:8349 95.08638:92073 105.07066:6954 119.08587:7150 121.10164:58872 163.14856:161755 173.13295:40911 190.15932:11146 198.18575:118468 226.18074:253551 244.11304:24228	C_C	UC_E	28	15	12.1929	28.6071	40.8	2.07886	0.0376298	Dunn Test	0.112889	ns
7336	7.351	300.29	Sphinganine	MS1	[M+ACN+H]+	TRUE	300.29	C18H39NO2	1,2-aminoalcohols	OTKJDMGTUTTYMP-ZWKOTPCHSA-N	CCCCCCCCCCCCCCC[C@H]([C@H](CO)N)O	57.42	300.29016:261577008 301.29351:64772124 302.29687:8371329	71.08655:3350320 102.05585:471983 259.70816:180679 300.29056:39519396	UC_E	UC_R	15	20	-11.1333	40.7333	29.6	-1.77821	0.07537	Dunn Test	0.113055	ns
7336	7.351	300.29	Sphinganine	MS1	[M+ACN+H]+	TRUE	300.29	C18H39NO2	1,2-aminoalcohols	OTKJDMGTUTTYMP-ZWKOTPCHSA-N	CCCCCCCCCCCCCCC[C@H]([C@H](CO)N)O	57.42	300.29016:261577008 301.29351:64772124 302.29687:8371329	71.08655:3350320 102.05585:471983 259.70816:180679 300.29056:39519396	C_C	UC_E	28	15	11.6976	29.0357	40.7333	1.99443	0.0461054	Dunn Test	0.113055	ns
n5576	7.224	507.224	NCGC00380320-01_C25H34O8_1H-Furo[3,4-b]xanthene-9-propanoic acid, 3,5a,6,7,8,9,9a,10-octahydro-7-hydroxy-8-(1-hydroxy-1-methylethyl)-11-methoxy-4,5a,9-trimethyl-1-oxo-, (5aS,9R,9aR)-	MS2	[M-H]-	TRUE	507.224	C25H34O8	Xanthenes	NNOMPFCNQCRAIO-RQAAHYCXSA-N	COC1=C2C[C@H]3[C@](C)(CC(O)C(C(C)(C)O)[C@]3(C)CCC(O)=O)OC2=C(C)C4=C1C(=O)OC4	11232.1	507.22415:11323669 508.2275:3400226 509.23086:643757	59.01232:18136 99.00713:14880 193.03487:36940 244.14641:10166	C_C	UC_R	28	20	-8.48571	40.0357	31.55	-1.58122	0.113828	Dunn Test	0.113828	ns
n5176	7.798	478.295	LPE 18:1	MS2	[M-H]-	TRUE	478.294	C23H46NO7P	1-acyl-sn-glycero-3-phosphoethanolamines	PYVRVRFVLRNJLY-UHFFFAOYSA-N	O=C(OCC(O)COP(=O)(O)OCCN)CCCCCCCC=CCCCCCCCC	12552.3	478.29489:86512024 479.29824:25523688 480.3016:5681804	73.84972:85275 140.01068:1356900 196.03751:3793932	C_C	UC_E	28	15	-12.1619	35.4286	23.2667	-2.07359	0.0381176	Dunn Test	0.114353	ns
2503	6.437	173.155	N,N'-Dibutylurea	MS1	[M+H]+	TRUE	173.165	C9H20N2O	Ureas	AQSQFWLMFCKKMG-UHFFFAOYSA-N	CCCCNC(=O)NCCCC	9.02	173.15489:11677267 174.15824:1719302 175.1616:10850116	55.05557:14362 57.07126:390076 77.06136:5603 105.07128:8440 130.12448:9740 158.11104:13218 173.1338:97522	C_C	UC_E	28	15	-12.1548	36.8214	24.6667	-2.07237	0.038231	Dunn Test	0.114693	ns
10260	5.941	375.219	METHYLPREDNISOLONE	MS1	[M+H]+	TRUE	375.219	C22H30O5	21-hydroxysteroids	VHRSUDSXCMQTMA-PJHHCJLFSA-N	C[C@H]1C[C@H]2[C@@H]3CC[C@](O)(C(=O)CO)[C@@]3(C)C[C@H](O)[C@@H]2[C@@]4(C)C=CC(=O)C=C14	3112.57	375.21857:2941767 376.22192:831514 377.22528:127727	105.07087:9729 109.10258:9071 123.0813:7644 159.08176:15821 185.09718:57239 199.11328:6791 225.12849:10463 239.14493:11439 279.14142:7184	UC_E	UC_R	15	20	-12.9667	38.6667	25.7	-2.07102	0.0383565	Dunn Test	0.115069	ns
2763	3.709	181.073	PARAXANTHINE	MS2	[M+H]+	TRUE	181.072	C7H8N4O2	Xanthines	QUNWUDVFRNGTCO-UHFFFAOYSA-N	CN1C=NC2=C1C(=O)N(C)C(=O)N2	28.11	181.07201:7899916 182.07536:845479 183.07872:190853	83.08613:6483 111.08098:6303 124.05082:177875 142.06125:82139 181.07216:650547	UC_E	UC_R	15	20	11.0667	21.3333	32.4	1.76756	0.0771347	Dunn Test	0.115702	ns
8362	4.766	327.173	h_7_epitestosterone	MS1	[M+2H]2+	TRUE	327.172	C19H28O2	Androgens and derivatives	MUMGGOZAMZWBJJ-YKBUPIRMSA-N	O[C@@H]1CCC2C3CCC4=CC(CC[C@]4(C)C3CC[C@@]21C)=O	2.85	327.17322:801941 328.17657:82706 329.17993:506126	53.11705:3717 69.03461:29454 83.05001:6527 89.06087:77704	C_C	UC_E	28	15	-12.1143	35.7143	23.6	-2.06547	0.0388787	Dunn Test	0.116636	ns
6142	6.48	271.275	Heptadecanoic acid	MS1	[M+H]+	TRUE	271.273	C17H34O2	Long-chain fatty acids	KEMQGTRYUADPNZ-UHFFFAOYSA-N	O=C(O)CCCCCCCCCCCCCCCC	24.58	271.27481:5590649 272.27816:1423198 273.28152:131917	55.05519:18098 67.05513:22688 69.07073:25634 72.08183:83699 89.10799:18296 179.03398:16075 207.103:14522 271.0607:915100	UC_E	UC_R	15	20	-11.0333	41.3333	30.3	-1.76223	0.0780297	Dunn Test	0.117045	ns
12887	6.736	450.324	GLYCOCHENODEOXYCHOLIC ACID	MS1	[M+H]+	TRUE	450.322	C26H43NO5	Glycinated bile acids and derivatives	GHCZAUBVMUEKKP-GYPHWSFCSA-N	O=C(O)CN=C(O)CCC(C)C1CCC2C3C(O)CC4CC(O)CCC4(C)C3CCC12C	24574.3	450.3244:24087308 451.32775:9554904 452.33111:1528440	55.05579:7942 67.47445:6272 91.05553:10302 105.07104:18124 121.10252:50876 125.09745:8958 133.10229:37673 135.11807:81452 149.13353:58980 158.08238:84544 173.13419:30256 175.14919:45250 185.13402:28383 199.14981:28652 213.16536:30891 225.16493:33344 239.18124:27646 252.16066:13095 306.20868:12476	UC_E	UC_R	15	20	11.0333	21.6667	32.7	1.76223	0.0780297	Dunn Test	0.117045	ns
10258	4.68	375.197	LITHOCHOL-11-ENIC ACID	MS1	[M+2H]2+	TRUE	375.2	C24H38O3	Monohydroxy bile acids, alcohols and derivatives	FEGCPHIPSRBREU-HVATVPOCSA-N	O=C(O)CCC(C)C1CCC2C3CCC4CC(O)CCC4(C)C3C=CC12C	75.61	375.19693:1056173 376.20028:89987 377.20364:0	55.05542:7050 86.09757:37293 120.08157:85715	C_C	UC_E	28	15	12.1	27.5	39.6	2.06303	0.0391095	Dunn Test	0.117329	ns
n1881	4.228	263.104	Phenylacetylglutamine	MS2	[M-H]-	TRUE	263.103	C13H16N2O4	N-acyl-alpha amino acids	JFLIEFSWGNOPJJ-JTQLQIEISA-N	O=C(O)C(N=C(O)CC=1C=CC=CC1)CCC(=N)O	330.61	263.10403:7411350 264.10738:1088978 265.11074:121683	84.04404:5553 109.03928:17615 127.04051:4592 145.06079:546475	C_C	UC_E	28	15	-12.1	36.5	24.4	-2.06303	0.0391095	Dunn Test	0.117329	ns
1028	3.588	134.037	L-Aspartate	MS1	[M+2H]2+	TRUE	134.04	C4H7NO4	Aspartic acid and derivatives	CKLJMWTZIZZHCS-REOHCLBHSA-N	OC(=O)CC(N)C(O)=O	8.23	134.0369:675696 135.04025:195784 136.04361:575670	69.13557:2936 74.02489:11623 92.90125:6179 107.08663:6820	C_C	UC_E	28	15	12.0976	27.0357	39.1333	2.06263	0.0391481	Dunn Test	0.117444	ns
n8593	7.524	878.593	Phosphatidylcholine 17:0-22:6	MS2	[M-H]-	TRUE	878.59	C47H82NO8P	Phosphatidylcholines	KSRURLYJRNYEOH-CRVSLQDRSA-N	C(CCCCCCCCCC)CCCCCC(=O)OCC(COP(OCC[N+1](C)(C)C)([O-1])=O)OC(=O)CCC=CCC=CCC=CCC=CCC=CCC=CCC	17.1	878.59296:1764078 879.59631:888699 880.59967:362570	120.83737:8247 242.08011:9896 255.23061:15843	C_C	UC_E	28	15	12.0905	26.6429	38.7333	2.06141	0.039264	Dunn Test	0.117792	ns
n1393	4.732	230.997	N-a-t-Boc-asparagine	MS2	[M-H]-	TRUE	231	C9H16N2O5	Alpha amino acids and derivatives	FYYSQDHBALBGHX-YFKPBYRVSA-N	NC(=O)C[C@@H](C(O)=O)NC(=O)OC(C)(C)C	55.43	230.99667:11195623 232.00002:1070850 233.00338:615758	92.02515:14264 110.97436:57665 136.01529:141189	C_C	UC_E	28	15	12.0881	26.1786	38.2667	2.061	0.0393027	Dunn Test	0.117908	ns
12547	6.547	440.281	1-Lauroyl-2-Hydroxy-sn-Glycero-3-Phosphocholine	MS1	[M+H]+	TRUE	440.278	C20H42NO7P	1-acyl-sn-glycero-3-phosphocholines	BWKILASWCLJPBO-LJQANCHMSA-N	CCCCCCCCCCCC(=O)OCC(COP(=O)([O-])OCC[N+](C)(C)C)O	4017.92	440.28067:6093548 441.28402:1829672 442.28738:295219	58.06637:5204 83.08621:5959 86.09775:195162 95.08675:11824 163.01686:6111	UC_E	UC_R	15	20	12.9	24.6	37.5	2.06038	0.0393625	Dunn Test	0.118088	ns
6578	2.856	282.122	1-Methyladenosine	MS2	[M+H]+	TRUE	282.12	C11H15N5O4	Purine nucleosides	GFYLSDSUCHVORB-IOSLPCCCSA-N	N=C1C=2N=CN(C2N=CN1C)C3OC(CO)C(O)C3O	5.26	282.12192:1298669 283.12527:200818 284.12863:22895	54.72879:3542 55.88613:3471 150.07864:574382 151.08282:4333 275.75723:4296	C_C	UC_R	28	20	8.38571	23.9643	32.35	1.56259	0.11815	Dunn Test	0.11815	ns
3899	1.602	213.001	Orotidine 5'-monophosphate	MS1	[M+H]+	TRUE	213	C10H13N2O11P	Pyrimidine ribonucleoside monophosphates	KYOBSHFOBAOFBF-XVFCMESISA-N	OC(=O)C(=C2)N(C(=O)NC(=O)2)[C@H](O1)[C@H](O)[C@H](O)[C@@H](COP(O)(O)=O)1	24199.9	213.00089:3510731 214.00424:453461 215.0076:0	80.94939:3657 164.23465:4031	UC_E	UC_R	15	20	-11	33.6	22.6	-1.75691	0.0789331	Dunn Test	0.1184	ns
n703	6.821	179.071	Fructose	MS2	[M-H]-	TRUE	179.07	C6H12O6	Monosaccharides	BJHIKXHVCXFQLS-UYFOZJQFSA-N	O=C(CO)C(O)C(O)C(O)CO	12.12	179.07063:6371986 180.07398:753156 181.07734:24079	59.01233:8083 89.02268:6208 124.03862:3546 178.84123:46553	C_C	UC_E	28	15	-11.9429	35.1429	23.2	-2.03624	0.0417262	Dunn Test	0.1184	ns
n703	6.821	179.071	Fructose	MS2	[M-H]-	TRUE	179.07	C6H12O6	Monosaccharides	BJHIKXHVCXFQLS-UYFOZJQFSA-N	O=C(CO)C(O)C(O)C(O)CO	12.12	179.07063:6371986 180.07398:753156 181.07734:24079	59.01233:8083 89.02268:6208 124.03862:3546 178.84123:46553	UC_E	UC_R	15	20	11	23.2	34.2	1.75691	0.0789331	Dunn Test	0.1184	ns
14970	9.462	517.348	"(6R)-6-((3S,5S,9S,10S,13S,14S,17R)-3-acetoxy-10,13-dimethyl-7,16-dioxohexadecahydro-1H-cyclopenta[a]phenanthren-17-yl)-2-methylheptyl acetate"	MS1	[M+ACN+H]+	TRUE	517.352	C31H48O6	Bile acids, alcohols and derivatives	STOVTFIIHLYHKA-HNGGISKHSA-N	[H][C@@]12C(C[C@@H]3C[C@@H](OC(C)=O)CC[C@]3(C)[C@H]1CC[C@@]4(C)[C@H]2CC([C@@H]4[C@H](C)CCCC(C)COC(C)=O)=O)=O	382.15	517.34839:8648156 518.35174:3683564 519.3551:1028599	71.08657:19970 74.09742:45692 366.64948:9824	UC_E	UC_R	15	20	-10.6	43.8	33.2	-1.69302	0.0904511	Dunn Test	0.118464	ns
14970	9.462	517.348	"(6R)-6-((3S,5S,9S,10S,13S,14S,17R)-3-acetoxy-10,13-dimethyl-7,16-dioxohexadecahydro-1H-cyclopenta[a]phenanthren-17-yl)-2-methylheptyl acetate"	MS1	[M+ACN+H]+	TRUE	517.352	C31H48O6	Bile acids, alcohols and derivatives	STOVTFIIHLYHKA-HNGGISKHSA-N	[H][C@@]12C(C[C@@H]3C[C@@H](OC(C)=O)CC[C@]3(C)[C@H]1CC[C@@]4(C)[C@H]2CC([C@@H]4[C@H](C)CCCC(C)COC(C)=O)=O)=O	382.15	517.34839:8648156 518.35174:3683564 519.3551:1028599	71.08657:19970 74.09742:45692 366.64948:9824	C_C	UC_R	28	20	8.37857	24.8214	33.2	1.56125	0.118464	Dunn Test	0.118464	ns
6879	6.664	289.217	MLS000113817-01!	MS1	[M+H]+	TRUE	289.217	C19H28O2	Androgens and derivatives	MUMGGOZAMZWBJJ-UHFFFAOYSA-N	CC12CCC3C(CCC4=CC(=O)CCC34C)C2CCC1O	5.7	289.21719:774881 290.22054:167300 291.2239:131942	74.80275:3697 95.08624:5181 214.98106:4313 253.19586:14034	C_C	UC_R	28	20	-9.42143	39.3214	29.9	-1.75558	0.0791602	Dunn Test	0.11874	ns
n3906	7.448	391.286	Hyodeoxycholic acid	MS2	[M-H]-	TRUE	391.286	C24H40O4	Dihydroxy bile acids, alcohols and derivatives	DGABKXLVXPYZII-CDONHWFASA-N	C[C@H](CCC(=O)O)[C@H]1CC[C@@H]2[C@@]1(CC[C@H]3[C@H]2C[C@@H](C4[C@@]3(CC[C@H](C4)O)C)O)C	22491.2	391.28616:707039 392.28951:178409 393.29287:0	114.07517:5304 391.28629:298311	C_C	UC_R	28	20	-9.42143	38.8214	29.4	-1.75558	0.0791602	Dunn Test	0.11874	ns
7393	5.91	301.217	Retinoic acid	MS1	[M+H]+	TRUE	301.217	C20H28O2	Retinoids	SHGAZHPCJJPHSC-YCNIQYBTSA-N	O=C(O)C=C(C=CC=C(C=CC1=C(C)CCCC1(C)C)C)C	11.3	301.21747:1194381 302.22082:208606 303.22418:81439	85.02956:34603 121.06512:5758 133.10172:7819 145.101:5713 161.09682:8217 201.1283:40341	C_C	UC_E	28	15	12.0524	28.2143	40.2667	2.05491	0.0398873	Dunn Test	0.119662	ns
n2440	9.685	299.26	2-hydroxystearic acid	MS2	[M-H]-	TRUE	299.259	C18H36O3	Long-chain fatty acids	KIHBGTRZFAVZRV-QGZVFWFLSA-N	CCCCCCCCCCCCCCCC[C@@H](O)C(=O)O	190.61	299.25964:2093402 300.26299:475421 301.26635:86767	149.32689:4294 253.25395:76673	C_C	UC_E	28	15	11.1762	26.3571	37.5333	1.90552	0.0567119	Dunn Test	0.120111	ns
n2440	9.685	299.26	2-hydroxystearic acid	MS2	[M-H]-	TRUE	299.259	C18H36O3	Long-chain fatty acids	KIHBGTRZFAVZRV-QGZVFWFLSA-N	CCCCCCCCCCCCCCCC[C@@H](O)C(=O)O	190.61	299.25964:2093402 300.26299:475421 301.26635:86767	149.32689:4294 253.25395:76673	C_C	UC_R	28	20	9.39286	26.3571	35.75	1.75026	0.0800742	Dunn Test	0.120111	ns
8071	3.857	319.139	Allopregnanolone	MS1	[M+H]+	TRUE	319.132	C21H34O2	Gluco/mineralocorticoids, progestogins and derivatives	AURFZBICLPNKBZ-JMTGGFPBSA-N	O=C(C)C1CCC2C3CCC4CC(O)CCC4(C)C3CCC12C	6.51	319.13864:2694843 320.14199:381769 321.14535:362153	122.92892:4077 201.11359:6254	C_C	UC_E	28	15	10.2595	25.6071	35.8667	1.74923	0.0802505	Dunn Test	0.120376	ns
11172	7.851	400.344	Palmitoyl-L-Carnitine	MS2	[M+H]+	TRUE	400.342	C23H45NO4	Acyl carnitines	XOMRRQXKHMYMOC-OAQYLSRUSA-N	CCCCCCCCCCCCCCCC(=O)O[C@H](CC(=O)[O-])C[N+](C)(C)C	3528.01	400.34317:7310493 401.34652:2308915 402.34988:3136544	57.07097:36046 71.08665:24066 85.02943:1857159 137.4323:6206 281.24826:8281 331.21884:7997 363.2442:7406	UC_E	UC_R	15	20	-10.95	42.4	31.45	-1.74892	0.0803041	Dunn Test	0.120456	ns
8324	9.018	326.307	N-Oleoylethanolamine	MS1	[M+H]+	TRUE	326.306	C20H39NO2	N-acylethanolamines	BOWVQLFMWHZBEF-KTKRTIGZSA-N	CCCCCCCC\C=C/CCCCCCCC(=O)NCCO	35.82	326.30704:3466818 327.31039:1159239 328.31375:0	55.05552:20785 62.06136:669619 81.07114:40401 285.74265:5589 326.38007:456435	C_C	UC_E	28	15	10.2571	25.1429	35.4	1.74883	0.0803207	Dunn Test	0.120481	ns
4550	6.547	230.249	N,N-Dimethyldodecylamine N-oxide	MS2	[M+H]+	TRUE	230.248	C14H31NO	Long-chain alkyl amine oxides	SYELZBGXAIXKHU-UHFFFAOYSA-N	CCCCCCCCCCCC[N+](C)(C)[O-]	19.22	230.24841:2637598 231.25176:513871 232.25512:0	57.07101:62423 58.0663:34645 85.10216:16927 200.1311:4684 230.24869:521657	UC_E	UC_R	15	20	-10.9	41.2	30.3	-1.74094	0.0816943	Dunn Test	0.122542	ns
3427	7.788	199.171	3,7-dimethyl-6-octenyl acetate	MS1	[M+H]+	TRUE	199.17	C12H22O2	Fatty alcohol esters	JOZKFWLRHCDGJA-LLVKDONJSA-N	O=C(OCCC(C)CCC=C(C)C)C	5.2	199.17065:6071796 200.174:750968 201.17736:506486	55.05562:152955 67.05559:27433 79.05571:6502 81.07118:48868 95.08687:53418 101.06097:129595 143.08731:18548 157.10345:16567	C_C	UC_R	28	20	-9.80714	34.8571	25.05	-1.82745	0.0676317	Dunn Test	0.123243	ns
3427	7.788	199.171	3,7-dimethyl-6-octenyl acetate	MS1	[M+H]+	TRUE	199.17	C12H22O2	Fatty alcohol esters	JOZKFWLRHCDGJA-LLVKDONJSA-N	O=C(OCCC(C)CCC=C(C)C)C	5.2	199.17065:6071796 200.174:750968 201.17736:506486	55.05562:152955 67.05559:27433 79.05571:6502 81.07118:48868 95.08687:53418 101.06097:129595 143.08731:18548 157.10345:16567	UC_E	UC_R	15	20	-10.8833	35.9333	25.05	-1.73828	0.0821621	Dunn Test	0.123243	ns
6267	6.512	274.274	Lauryldiethanolamine	MS2	[M+H]+	TRUE	274.274	C16H35NO2	1,2-aminoalcohols	NKFNBVMJTSYZDV-UHFFFAOYSA-N	CCCCCCCCCCCCN(CCO)CCO	249.47	274.27448:8052969 275.27783:1559810 276.28119:173667	57.07101:86683 70.06616:75599 80.05035:14023 88.02238:10411 97.10197:20219 102.09212:73583 212.23723:32241 230.2487:20532 274.27505:2321716	UC_E	UC_R	15	20	-10.8833	41.5333	30.65	-1.73828	0.0821621	Dunn Test	0.123243	ns
n2736	7.803	317.213	12-HEPE	MS2	[M-H2O-H]-	TRUE	317.212	C20H30O3	Hydroxyeicosapentaenoic acids	MCRJLMXYVFDXLS-UOLHMMFFSA-N	CCC=CCC=CCC(O)C=CC=CCC=CCCCC(O)=O	20.79	317.21283:4417368 318.21618:1099260 319.21954:139616	59.01235:17664 89.64192:4435 135.11707:6135 179.10756:6985	C_C	UC_E	28	15	11.4262	29.1071	40.5333	1.94815	0.0513971	Dunn Test	0.123243	ns
n2736	7.803	317.213	12-HEPE	MS2	[M-H2O-H]-	TRUE	317.212	C20H30O3	Hydroxyeicosapentaenoic acids	MCRJLMXYVFDXLS-UOLHMMFFSA-N	CCC=CCC=CCC(O)C=CC=CCC=CCCCC(O)=O	20.79	317.21283:4417368 318.21618:1099260 319.21954:139616	59.01235:17664 89.64192:4435 135.11707:6135 179.10756:6985	UC_E	UC_R	15	20	-10.8833	40.5333	29.65	-1.73828	0.0821621	Dunn Test	0.123243	ns
n4864	6.883	458.24	Cerivastatin	MS2	[M-H]-	TRUE	458.236	C26H34FNO5	Phenylpyridines	SEERZIQQUAZTOL-ANMDKAQQSA-N	O=C(O)CC(O)CC(O)C=CC1=C(N=C(C(=C1C=2C=CC(F)=CC2)COC)C(C)C)C(C)C	684.92	458.24008:5993502 459.24343:1554508 460.24679:310175	116.03056:4873 258.79904:5749 330.92142:5397	C_C	UC_E	28	15	9.14286	23.8571	33	1.55884	0.119033	Dunn Test	0.123246	ns
n4864	6.883	458.24	Cerivastatin	MS2	[M-H]-	TRUE	458.236	C26H34FNO5	Phenylpyridines	SEERZIQQUAZTOL-ANMDKAQQSA-N	O=C(O)CC(O)CC(O)C=CC1=C(N=C(C(=C1C=2C=CC(F)=CC2)COC)C(C)C)C(C)C	684.92	458.24008:5993502 459.24343:1554508 460.24679:310175	116.03056:4873 258.79904:5749 330.92142:5397	UC_E	UC_R	15	20	9.65	33	42.65	1.54129	0.123246	Dunn Test	0.123246	ns
n1321	5.124	226.018	3-[(4-chlorobenzoyl)amino]propanoic acid	MS2	[M-H]-	TRUE	226.028	C10H10ClNO3	Beta amino acids and derivatives	ZCGLNFAUVVHTQO-UHFFFAOYSA-N	C1=CC(=CC=C1C(=O)NCCC(=O)O)Cl	162.26	226.0179:8924081 227.02125:944270 228.02461:469339	62.39599:6413 79.95589:526641 96.95884:10074 131.03654:84145	UC_E	UC_R	15	20	9.63333	18.2667	27.9	1.53863	0.123895	Dunn Test	0.123895	ns
7808	4.609	312.166	Xanthinol	MS1	[M+NH4]+	TRUE	312.166	C13H21N5O4	Xanthines	DSFGXPJYDCSWTA-UHFFFAOYSA-N	O=C1C2=C(N=CN2CC(O)CN(C)CCO)N(C(=O)N1C)C	23.61	312.16614:14564001 313.16949:2125529 314.17285:393318	73.02945:2548120 117.05563:33050	C_C	UC_E	28	15	-11.581	37.7143	26.1333	-1.97454	0.0483208	Dunn Test	0.123948	ns
7808	4.609	312.166	Xanthinol	MS1	[M+NH4]+	TRUE	312.166	C13H21N5O4	Xanthines	DSFGXPJYDCSWTA-UHFFFAOYSA-N	O=C1C2=C(N=CN2CC(O)CN(C)CCO)N(C(=O)N1C)C	23.61	312.16614:14564001 313.16949:2125529 314.17285:393318	73.02945:2548120 117.05563:33050	C_C	UC_R	28	20	-9.31429	37.7143	28.4	-1.73561	0.082632	Dunn Test	0.123948	ns
6011	3.058	269.089	N-acetyltryptophan	MS1	[M+H]+	TRUE	269.09	C13H14N2O3	N-acyl-alpha amino acids	DZTHIGRZJZPRDV-UHFFFAOYSA-N	O=C(O)C(N=C(O)C)CC1=CNC=2C=CC=CC21	5.95	269.08948:2435399 270.09283:346492 271.09619:53931	52.96977:4081 111.2649:3761	C_C	UC_E	28	15	10.1762	23.3571	33.5333	1.73503	0.0827362	Dunn Test	0.124104	ns
2075	1.563	162.114	L-Carnitine	MS2	[M+H]+	TRUE	162.113	C7H15NO3	Carnitines	PHIQHXFUZVPYII-ZCFIWIBFSA-N	[O-1]C(=O)C[C@H](O)C[N+1](C)(C)C	2897.31	162.11348:164063568 163.11683:14132227 164.12019:1148033	58.06655:15772 69.9083:10863 102.08637:22316 103.04018:808215 162.11359:2649359	C_C	UC_R	28	20	-9.3	38.25	28.95	-1.73295	0.0831041	Dunn Test	0.124656	ns
10116	7.005	371.327	Myristamidopropyl betaine	MS2	[M]+	TRUE	371.327	C21H43N2O3	Alpha amino acids	QGCUAFIULMNFPJ-UHFFFAOYSA-O	CCCCCCCCCCCCCC(=O)NCCC[N+](C)(C)CC(O)=O	339.17	371.32825:10543036 372.3316:3079818 373.33496:418023	57.07114:41229 67.05523:19879 71.08669:46810 86.09746:34261 109.10192:51245 184.05847:7858 211.20689:66239 268.2645:2980603	C_C	UC_E	28	15	11.6	29	40.6	1.97778	0.0479531	Dunn Test	0.124656	ns
10116	7.005	371.327	Myristamidopropyl betaine	MS2	[M]+	TRUE	371.327	C21H43N2O3	Alpha amino acids	QGCUAFIULMNFPJ-UHFFFAOYSA-O	CCCCCCCCCCCCCC(=O)NCCC[N+](C)(C)CC(O)=O	339.17	371.32825:10543036 372.3316:3079818 373.33496:418023	57.07114:41229 67.05523:19879 71.08669:46810 86.09746:34261 109.10192:51245 184.05847:7858 211.20689:66239 268.2645:2980603	UC_E	UC_R	15	20	-10.85	40.6	29.75	-1.73295	0.0831041	Dunn Test	0.124656	ns
12701	9.055	445.123	[(2R,3R,4R,5R)-2-(2,4-dioxopyrimidin-1-yl)-4-hydroxy-5-(hydroxymethyl)oxolan-3-yl] 2,4-dimethoxy-6-methylbenzoate	MS1	[2M+H]+	TRUE	445.122	C19H22N2O9	Pyrimidine nucleosides	DOVSRUBRIYLZCI-BASLNEPJSA-N	O=C(OC1C(O)C(OC1N2C=CC(O)=NC2=O)CO)C=3C(OC)=CC(OC)=CC3C	8.36	445.1232:7627738 446.12655:4745671 447.12991:3237748	57.07119:21591 72.78535:5548 81.07133:8831 89.06109:20594 102.03831:11450 125.00159:10580 207.03424:9579 225.04454:325441 239.09694:21823 299.06418:44494 341.01923:37382 344.00101:15306 382.04681:27705	UC_E	UC_R	15	20	10.85	22.4	33.25	1.73295	0.0831041	Dunn Test	0.124656	ns
n1607	1.571	246.008	Pyridoxal 5-phosphate	MS2	[M-H2O-H]-	TRUE	246	C8H10NO6P	Pyridoxals and derivatives	NGVDGCNFYWLIFO-UHFFFAOYSA-N	O=Cc(c(O)1)c(cnc(C)1)COP(O)(O)=O	296.04	246.008:12959825 247.01135:1492417 248.01471:809490	166.05013:4946696	C_C	UC_E	28	15	11.9452	26.3214	38.2667	2.03665	0.0416855	Dunn Test	0.125057	ns
n4055	8.914	401.143	Benzyl alcohol + Hex-Pen	MS2	[M-H]-	TRUE	401.145	C18H26O10	O-glycosyl compounds	NJMQSVWMCODQIP-UHFFFAOYSA-N	OCC3(O)(COC(OCC2OC(OCC1=CC=CC=C1)C(O)C(O)C2(O))C3(O))	14.19	401.14331:2045028 402.14666:617533 403.15002:127924	116.92734:103773	C_C	UC_E	28	15	10.1524	25.7143	35.8667	1.73097	0.0834577	Dunn Test	0.125187	ns
1464	1.504	145.048	ERYTHRITOL	MS1	[M+H]+	TRUE	145.047	C4H10O4	Sugar alcohols	UNXHWFMMPAWVPI-ZXZARUISSA-N	OC[C@H](O)[C@H](O)CO	81.45	145.0479:30838128 146.05125:1616606 147.05461:0	87.79672:14595	UC_E	UC_R	15	20	9.6	20.4	30	1.5333	0.125201	Dunn Test	0.125201	ns
n320	1.565	142.998	Octanoate	MS2	[M-H]-	TRUE	143	C8H16O2	Medium-chain fatty acids	WWZKQHOCKIZLMA-UHFFFAOYSA-N	CCCCCCCC(O)=O	532.73	142.99756:31624234 144.00091:2125047 145.00427:1996492	71.01234:318082 80.99668:46075 87.00729:70093 124.98681:386840 142.99751:1153646	C_C	UC_R	28	20	-8.21429	38.9643	30.75	-1.53064	0.125858	Dunn Test	0.125858	ns
n320	1.565	142.998	Octanoate	MS2	[M-H]-	TRUE	143	C8H16O2	Medium-chain fatty acids	WWZKQHOCKIZLMA-UHFFFAOYSA-N	CCCCCCCC(O)=O	532.73	142.99756:31624234 144.00091:2125047 145.00427:1996492	71.01234:318082 80.99668:46075 87.00729:70093 124.98681:386840 142.99751:1153646	UC_E	UC_R	15	20	10.0833	20.6667	30.75	1.6105	0.107288	Dunn Test	0.125858	ns
79	3.227	103.055	(R)-4-aminoisoxazolidin-3-one	MS1	[M+H]+	TRUE	103.05	C3H6N2O2	Alpha amino acids and derivatives	DYDCUQKUCUHJBH-UWTATZPHSA-N	O=C1NOCC1N	28.65	103.05524:2784788 104.05859:487357 105.06195:308623	77.03957:3792 103.05523:129746	UC_E	UC_R	15	20	12.7333	24.8667	37.6	2.03376	0.0419761	Dunn Test	0.125928	ns
n391	4.209	153.018	3,4-Dihydroxybenzoic acid	MS2	[M-H]-	TRUE	153.02	C7H6O4	Hydroxybenzoic acid derivatives	YQUVCSBJEUQKSH-UHFFFAOYSA-N	O=C(O)C1=CC=C(O)C(O)=C1	6.66	153.01825:435869 154.0216:45011 155.02496:15949	67.91602:2982 109.02813:32821	C_C	UC_E	28	15	-11.9262	35.3929	23.4667	-2.0334	0.0420123	Dunn Test	0.126037	ns
12510	9.718	439.134	NCGC00380523-01![3-hydroxy-1-(4-methoxy-7-oxofuro[3,2-g]chromen-9-yl)oxy-3-methylbutan-2-yl] (E)-2-methylbut-2-enoate	MS1	[M+H]+	TRUE	439.136	C22H24O8	5-methoxypsoralens	QUSMURJIBTWAOP-WUXMJOGZSA-N	COC1=C2C=CC(=O)OC2=C(OCC(OC(=O)C(\C)=C\C)C(C)(C)O)C3=C1C=CO3	16400	439.13416:10597960 440.13751:3180373 441.14087:7117318	55.05531:11305 79.05549:6884 89.05531:10743 102.46803:6569 107.08614:41803 109.10187:74927 130.08698:7148 140.14374:213125 163.14912:10733 199.14778:12015 285.02838:211962 421.19852:10778	C_C	UC_R	28	20	-9.27143	37.5714	28.3	-1.72763	0.0840548	Dunn Test	0.126082	ns
12510	9.718	439.134	NCGC00380523-01![3-hydroxy-1-(4-methoxy-7-oxofuro[3,2-g]chromen-9-yl)oxy-3-methylbutan-2-yl] (E)-2-methylbut-2-enoate	MS1	[M+H]+	TRUE	439.136	C22H24O8	5-methoxypsoralens	QUSMURJIBTWAOP-WUXMJOGZSA-N	COC1=C2C=CC(=O)OC2=C(OCC(OC(=O)C(\C)=C\C)C(C)(C)O)C3=C1C=CO3	16400	439.13416:10597960 440.13751:3180373 441.14087:7117318	55.05531:11305 79.05549:6884 89.05531:10743 102.46803:6569 107.08614:41803 109.10187:74927 130.08698:7148 140.14374:213125 163.14912:10733 199.14778:12015 285.02838:211962 421.19852:10778	C_C	UC_E	28	15	-11.0381	37.5714	26.5333	-1.88198	0.0598388	Dunn Test	0.126082	ns
n1393	4.732	230.997	N-a-t-Boc-asparagine	MS2	[M-H]-	TRUE	231	C9H16N2O5	Alpha amino acids and derivatives	FYYSQDHBALBGHX-YFKPBYRVSA-N	NC(=O)C[C@@H](C(O)=O)NC(=O)OC(C)(C)C	55.43	230.99667:11195623 232.00002:1070850 233.00338:615758	92.02515:14264 110.97436:57665 136.01529:141189	C_C	UC_R	28	20	9.27143	26.1786	35.45	1.72763	0.0840548	Dunn Test	0.126082	ns
n11	1.585	87.0074	PYRUVATE	MS2	[M-H]-	TRUE	87.0075	C3H4O3	Alpha-keto acids and derivatives	LCTONWCANYUPML-UHFFFAOYSA-N	CC(=O)C(=O)O	86.14	87.00736:7338640 88.01071:309880 89.01407:209335360	72.99159:2781	UC_E	UC_R	15	20	-12.7167	39.6667	26.95	-2.0311	0.0422454	Dunn Test	0.126736	ns
n632	1.567	173.008	Isocitrate	MS2	[M-H2O-H]-	TRUE	173.01	C6H8O7	Tricarboxylic acids and derivatives	ODBLHEXUDAPZAU-UHFFFAOYSA-N	OC(=O)CC(C(O)=O)C(O)C(O)=O	129.96	173.00844:19769172 174.01179:2084721 175.01515:3708966	55.01736:27184 68.99669:17184 87.00736:42907 111.0074:19524 140.98178:50922	C_C	UC_R	28	20	-9.25714	39.3571	30.1	-1.72497	0.0845335	Dunn Test	0.1268	ns
11157	4.984	400.219	(S)-2-(3-(2,5-dimethyl-1H-pyrrol-1-yl)propanoyl)-6,7-dimethoxy-N-methyl-1,2,3,4-tetrahydroisoquinoline-3-carboxamide	MS1	[M+ACN+H]+	TRUE	400.22	C22H29N3O4	Alpha amino acid amides	OOAFHWZQYGAPFW-SFHVURJKSA-N	O=C(NC)C1N(C(=O)CCN2C(=CC=C2C)C)CC3=CC(OC)=C(OC)C=C3C1	635.24	400.21896:16919156 401.22231:3452921 402.22567:903293	72.08189:11039 80.05539:32133 87.04505:83629 102.06834:23469 115.07576:6131 124.08135:8097 130.08688:60454 161.08199:8486	C_C	UC_E	28	15	-11.8881	36.8214	24.9333	-2.0269	0.0426723	Dunn Test	0.128017	ns
6224	4.81	273.169	(E)-5-hydroxy-3-isobutyl-6-(3-methylbenzylidene)-1,6-dihydropyrazin-2(3H)-one	MS2	[M+H]+	TRUE	273.16	C16H20N2O2	Alpha amino acids and derivatives	VVXVZIGIGDNTDE-NTEUORMPSA-N	O=C1NC(=CC2=CC=CC(=C2)C)C(O)=NC1CC(C)C	13.01	273.16736:5145624 274.17071:723200 275.17407:370110	81.47878:4055 127.44257:4460 251.62074:4393 273.1673:1568208	UC_E	UC_R	15	20	-11.9167	40.2667	28.35	-1.90332	0.0569988	Dunn Test	0.128147	ns
6224	4.81	273.169	(E)-5-hydroxy-3-isobutyl-6-(3-methylbenzylidene)-1,6-dihydropyrazin-2(3H)-one	MS2	[M+H]+	TRUE	273.16	C16H20N2O2	Alpha amino acids and derivatives	VVXVZIGIGDNTDE-NTEUORMPSA-N	O=C1NC(=CC2=CC=CC(=C2)C)C(O)=NC1CC(C)C	13.01	273.16736:5145624 274.17071:723200 275.17407:370110	81.47878:4055 127.44257:4460 251.62074:4393 273.1673:1568208	C_C	UC_E	28	15	10.0881	30.1786	40.2667	1.72001	0.0854314	Dunn Test	0.128147	ns
7699	8.853	309.205	hexadecanedioic acid	MS2	[M+Na]+	TRUE	309.2	C16H30O4	Long-chain fatty acids	QQHJDPROMQRDLA-UHFFFAOYSA-N	O=C(O)CCCCCCCCCCCCCCC(=O)O	106	309.20367:2831620 310.20702:717892 311.21038:64980	148.2516:3923 309.13043:5157	UC_E	UC_R	15	20	10.7667	22.9333	33.7	1.71964	0.0854974	Dunn Test	0.128246	ns
n1276	6.039	223.097	Olivetolcarboxylic acid	MS2	[M-H]-	TRUE	223.097	C12H16O4	Hydroxybenzoic acid derivatives	SXFKFRRXJUJGSS-UHFFFAOYSA-N	CCCCCc1cc(cc(c1C(=O)O)O)O	45.59	223.09717:1682999 224.10052:275047 225.10388:346848	78.07008:4449 142.01096:3718 176.83572:11237	C_C	UC_R	28	20	-9.22857	38.6786	29.45	-1.71964	0.0854974	Dunn Test	0.128246	ns
3020	7.518	187.15	D(-)-3-Phosphoglyceric acid disodium salt	MS1	[M+H-H2O]+	TRUE	187.15	C3H7O7P	Sugar acids and derivatives	OSJPPGNTCRNQQC-UWTATZPHSA-N	C(C(C(=O)O)O)OP(=O)(O)O	6.03	187.14952:3428497 188.15287:771575 189.15623:1261730	79.05544:7518 117.07121:13004 119.08662:24086 143.08682:11904 172.12614:13807	C_C	UC_E	28	15	-11.881	36.2143	24.3333	-2.02569	0.042797	Dunn Test	0.128391	ns
6558	9.844	281.249	Linoleic acid	MS1	[M+H-H2O]+	TRUE	281.25	C18H32O2	Lineolic acids and derivatives	OYHQOLUKZRVURQ-HZJYTTRNSA-N	CCCCCC=CCC=CCCCCCCCC(=O)O	17.29	281.24933:5048130 282.25268:1248932 283.25604:500394	55.05558:62142 57.07121:114399 71.08687:131845 91.05542:20634 95.08674:130141 107.08677:45813 203.62425:4676	UC_E	UC_R	15	20	9.51667	17.7333	27.25	1.51999	0.128513	Dunn Test	0.128513	ns
15307	7.556	528.312	AAL toxin TB	MS1	[M+H]+	TRUE	528.314	C25H47NO9	Tricarboxylic acids and derivatives	CTXQVLLVFBNZKL-YVEDVMJTSA-N	CC[C@@H](C)[C@H]([C@H](C[C@@H](C)CCCCCC[C@H](C[C@@H](CN)O)O)OC(=O)CC(CC(=O)O)C(=O)O)O	8894.57	528.31158:3840574 529.31493:1665249 530.31829:773248	54.80182:5342 62.06136:79583 71.08691:7252 91.0554:75042 104.10828:39766 129.07094:12476 157.1024:10758 173.13399:16866	C_C	UC_E	28	15	8.91429	33.2857	42.2	1.51987	0.128543	Dunn Test	0.128543	ns
n8440	7.101	850.562	Phosphatidylcholine 15:0-22:6	MS2	[M-H]-	TRUE	850.56	C45H78NO8P	Phosphatidylcholines	GEINPYKZLFHHIL-BDWYRQGHSA-N	C(CC)=CCC=CCC=CCC=CCC=CCC=CCCC(=O)OC(COC(=O)CCCCCCCCCCCCCC)COP(OCC[N+1](C)(C)C)([O-1])=O	5.41	850.56158:5863721 851.56493:3250482 852.56829:1914482	133.10112:18237 152.99498:30021 177.16333:16563 224.06898:130058 249.18668:15255 283.2435:201055	C_C	UC_E	28	15	-11.869	36.5357	24.6667	-2.02366	0.0430056	Dunn Test	0.129017	ns
5781	6.836	263.165	Homosalate	MS1	[M+H]+	TRUE	263.165	C16H22O3	o-Hydroxybenzoic acid esters	WSSJONWNBBTCMG-UHFFFAOYSA-N	CC1CC(CC(C1)(C)C)OC(=O)C2=CC=CC=C2O	5.19	263.16473:10346867 264.16808:1950591 265.17144:3813057	55.0554:15951 67.05527:40055 80.05025:15484 91.05495:26976 99.08095:5294 105.07067:43200 121.10181:73202 131.08533:14925 133.10164:38547 151.03944:60538 159.11607:19686 179.10713:82674 203.14211:17311 228.23091:15826 248.12146:17801	C_C	UC_E	28	15	-11.8667	37	25.1333	-2.02325	0.0430474	Dunn Test	0.129142	ns
n6684	7.692	608.319	6-(1H-indol-3-ylmethyl)-9-methyl-3,15-di(propan-2-yl)-1,4,7,10,13,16-hexazabicyclo[16.3.0]henicosane-2,5,8,11,14,17-hexone	MS2	[M-H]-	TRUE	608.32	C31H43N7O6	Oligopeptides	RXOMDRQVYULRRU-UHFFFAOYSA-N	O=C1N2CCCC2C(O)=NC(C(O)=NCC(O)=NC(C(O)=NC(C(O)=NC1C(C)C)CC3=CNC=4C=CC=CC43)C)C(C)C	54982.6	608.3186:8859399 609.32195:2340080 610.32531:426796	65.73822:6410 95.62412:7166	C_C	UC_R	28	20	8.14286	24.6071	32.75	1.51733	0.129183	Dunn Test	0.129183	ns
n8023	7.258	792.534	Phosphatidylcholine 18:1-20:4	MS2	[M-H]-	TRUE	792.54	C46H82NO8P	Phosphatidylcholines	HYDKDXOLAXLJKA-ICTLDNOWSA-N	C(CCCC=CCC=CCC=CCC=CCCC(=O)OC(COP([O-1])(=O)OCC[N+1](C)(C)C)COC(CCC=CCCCCCCCCCCCCC)=O)CC	6.17	792.534:1047586 793.53735:415032 794.54071:489517	156.96384:7320 168.04202:35557 255.23326:281785	C_C	UC_E	28	15	10.0619	30.0714	40.1333	1.71554	0.0862462	Dunn Test	0.129369	ns
n8023	7.258	792.534	Phosphatidylcholine 18:1-20:4	MS2	[M-H]-	TRUE	792.54	C46H82NO8P	Phosphatidylcholines	HYDKDXOLAXLJKA-ICTLDNOWSA-N	C(CCCC=CCC=CCC=CCC=CCCC(=O)OC(COP([O-1])(=O)OCC[N+1](C)(C)C)COC(CCC=CCCCCCCCCCCCCC)=O)CC	6.17	792.534:1047586 793.53735:415032 794.54071:489517	156.96384:7320 168.04202:35557 255.23326:281785	UC_E	UC_R	15	20	-11.5333	40.1333	28.6	-1.84209	0.0654614	Dunn Test	0.129369	ns
n220	1.592	128.034	5-OXO-L-PROLINE	MS2	[M-H]-	TRUE	128.035	C5H7NO3	Alpha amino acids and derivatives	ODHCTXKNWHHXJC-VKHMYHEASA-N	C1CC(=O)N[C@@H]1C(=O)O	222	128.03397:5060558 129.03732:250118 130.04068:470478	66.04349:4178 127.86871:7851	UC_E	UC_R	15	20	-10.7333	43.7333	33	-1.71432	0.0864702	Dunn Test	0.129705	ns
8774	7.54	337.236	NCGC00381425-01!8-hydroxy-8-(3-octyloxiran-2-yl)octanoic acid [IIN-based on: CCMSLIB00000846585]	MS1	[M+H]+	TRUE	337.236	C18H34O4	Lineolic acids and derivatives	GQEOLYBERRZZCE-UHFFFAOYSA-N	CCCCCCCCC1OC1C(O)CCCCCCC(O)=O	57.38	337.23581:3688880 338.23916:915039 339.24252:6487894	67.05529:29739 79.05511:6697 93.0708:18295 105.07048:10950 133.10153:10442 157.10156:6621 184.07396:65472 250.2529:29307 322.12079:16981	C_C	UC_E	28	15	11.8548	26.6786	38.5333	2.02122	0.043257	Dunn Test	0.129771	ns
15413	8.987	531.388	Arginine conjugated chenodeoxycholic acid	MS1	[M+ACN+H]+	TRUE	531.39	C30H52N4O5	Glycinated bile acids and derivatives	IGVZUMPVFZKTRH-QUSMJVILSA-N	C[C@H](CCC(N[C@@H](CCCNC(N)=N)C(O)=O)=O)[C@H]1CC[C@@]2([H])[C@]3([H])[C@H](O)C[C@]4([H])C[C@H](O)CC[C@]4(C)[C@H]3CC[C@@]21C	18452.4	531.38831:30636916 532.39166:12736440 533.39502:2285997	69.07085:12069 89.79379:7840 411.30969:9265	C_C	UC_E	28	15	10.9452	29.3214	40.2667	1.86615	0.0620207	Dunn Test	0.13044	ns
15413	8.987	531.388	Arginine conjugated chenodeoxycholic acid	MS1	[M+ACN+H]+	TRUE	531.39	C30H52N4O5	Glycinated bile acids and derivatives	IGVZUMPVFZKTRH-QUSMJVILSA-N	C[C@H](CCC(N[C@@H](CCCNC(N)=N)C(O)=O)=O)[C@H]1CC[C@@]2([H])[C@]3([H])[C@H](O)C[C@]4([H])C[C@H](O)CC[C@]4(C)[C@H]3CC[C@@]21C	18452.4	531.38831:30636916 532.39166:12736440 533.39502:2285997	69.07085:12069 89.79379:7840 411.30969:9265	UC_E	UC_R	15	20	-10.7167	40.2667	29.55	-1.71166	0.0869599	Dunn Test	0.13044	ns
n1912	2.607	265.989	Adenosine	MS2	[M-H]-	TRUE	266	C10H13N5O4	Purine nucleosides	OIRDTQYFTABQOQ-KQYNXXCUSA-N	OC[C@@H](O1)[C@@H](O)[C@@H](O)[C@@H]1n(c3)c(n2)c(n3)c(N)nc2	35.13	265.98929:662051 266.99264:83075 267.996:263520	73.67787:3755 92.91862:15719 122.89311:17439 219.84496:8440	C_C	UC_R	28	20	-9.18571	38.7857	29.6	-1.71166	0.0869599	Dunn Test	0.13044	ns
11967	4.053	423.164	Thaxtomin B	MS1	[M+H]+	TRUE	423.163	C22H22N4O5	Alpha amino acids and derivatives	PCCPGPMTZJOQFC-PGRDOPGGSA-N	CN1C(C(=O)N(C(C1=O)(CC2=CC=CC=C2)O)C)CC3=CNC4=C3C(=CC=C4)[N+](=O)[O-]	411.19	423.16373:1554811 424.16708:438465 425.17044:143521	70.06618:6661 84.08147:7832 136.0761:21098 341.04926:6669	C_C	UC_R	28	20	9.8	26.5	36.3	1.82612	0.0678319	Dunn Test	0.130713	ns
11967	4.053	423.164	Thaxtomin B	MS1	[M+H]+	TRUE	423.163	C22H22N4O5	Alpha amino acids and derivatives	PCCPGPMTZJOQFC-PGRDOPGGSA-N	CN1C(C(=O)N(C(C1=O)(CC2=CC=CC=C2)O)C)CC3=CNC4=C3C(=CC=C4)[N+](=O)[O-]	411.19	423.16373:1554811 424.16708:438465 425.17044:143521	70.06618:6661 84.08147:7832 136.0761:21098 341.04926:6669	C_C	UC_E	28	15	10.0333	26.5	36.5333	1.71067	0.0871422	Dunn Test	0.130713	ns
n8436	6.254	850.562	Phosphatidylcholine 15:0-22:6	MS2	[M-H]-	TRUE	850.56	C45H78NO8P	Phosphatidylcholines	GEINPYKZLFHHIL-BDWYRQGHSA-N	C(CC)=CCC=CCC=CCC=CCC=CCC=CCCC(=O)OC(COC(=O)CCCCCCCCCCCCCC)COP(OCC[N+1](C)(C)C)([O-1])=O	3.12	850.56165:1398010 851.565:700968 852.56836:558119	78.95765:29697 255.20663:13405	C_C	UC_R	28	20	-10.8286	37.1786	26.35	-2.01779	0.0436136	Dunn Test	0.130841	ns
474	5.925	117.092	4-Methylvaleric acid	MS1	[M+H]+	TRUE	117.091	C6H12O2	Methyl-branched fatty acids	FGKJLKRYENPLQH-UHFFFAOYSA-N	CC(C)CCC(O)=O	1.16	117.09214:1381855 118.09549:177506 119.09885:1232020	55.05568:3766 59.0505:378559 105.04611:4404 115.05538:14066 117.07098:69475	C_C	UC_E	28	15	-11.8286	36.4286	24.6	-2.01675	0.0437211	Dunn Test	0.131163	ns
416	5.979	115.113	5,6-Dihydrouracil	MS1	[M+H]+	TRUE	115.11	C4H6N2O2	Pyrimidones	OIVLITBTBDPEFK-UHFFFAOYSA-N	C1CNC(=O)NC1=O	12.71	115.11289:6406846 116.11624:1120897 117.1196:0	53.00352:41953 55.0556:65062 57.07121:274277 62.99104:33446 75.02732:26079 75.04533:29018 93.03786:68151 95.05357:4345	C_C	UC_E	28	15	-11.8262	35.8929	24.0667	-2.01635	0.0437635	Dunn Test	0.131291	ns
7587	1.6	307.045	methyl 1-oxo-4-(1H-pyrrol-2-yl)-2H-isoquinoline-3-carboxylate	MS1	[M+H-H2O]+	TRUE	307.048	C15H12N2O3	Isoquinolones and derivatives	IADWMRZHOGHTMQ-UHFFFAOYSA-N	O=C(OC)C1=NC(O)=C2C=CC=CC2=C1C3=CC=CN3	5308.59	307.04544:14295575 308.04879:2041709 309.05215:1229152	122.01645:5420 134.01985:24843 173.0307:27412 214.84964:6059	UC_E	UC_R	15	20	10.0667	32.7333	42.8	1.60784	0.10787	Dunn Test	0.131737	ns
7587	1.6	307.045	methyl 1-oxo-4-(1H-pyrrol-2-yl)-2H-isoquinoline-3-carboxylate	MS1	[M+H-H2O]+	TRUE	307.048	C15H12N2O3	Isoquinolones and derivatives	IADWMRZHOGHTMQ-UHFFFAOYSA-N	O=C(OC)C1=NC(O)=C2C=CC=CC2=C1C3=CC=CN3	5308.59	307.04544:14295575 308.04879:2041709 309.05215:1229152	122.01645:5420 134.01985:24843 173.0307:27412 214.84964:6059	C_C	UC_E	28	15	8.84048	23.8929	32.7333	1.50729	0.131737	Dunn Test	0.131737	ns
6011	3.058	269.089	N-acetyltryptophan	MS1	[M+H]+	TRUE	269.09	C13H14N2O3	N-acyl-alpha amino acids	DZTHIGRZJZPRDV-UHFFFAOYSA-N	O=C(O)C(N=C(O)C)CC1=CNC=2C=CC=CC21	5.95	269.08948:2435399 270.09283:346492 271.09619:53931	52.96977:4081 111.2649:3761	UC_E	UC_R	15	20	9.41667	33.5333	42.95	1.50402	0.132576	Dunn Test	0.132576	ns
16123	9.465	554.427	NCGC00384949-01!2-(hydroxymethyl)-6-(2,20,21-trihydroxydocosan-3-yloxy)oxane-3,4,5-triol	MS1	[M+H]+	TRUE	554.426	C28H56O9	Fatty acyl glycosides of mono- and disaccharides	IKQSIKPOUMLPKK-UHFFFAOYSA-N	CC(O)C(O)CCCCCCCCCCCCCCCCC(OC1OC(CO)C(O)C(O)C1O)C(C)O	31227.6	554.42749:74472864 555.43084:30414830 556.4342:7534636	71.08652:164187 87.04498:210591 103.03954:64736 130.08684:172380	C_C	UC_R	28	20	-10.7857	36.7857	26	-2.0098	0.0444524	Dunn Test	0.133357	ns
5079	6.085	244.191	NCGC00381386-01!2-(7-hydroxy-6-methyloctyl)-2H-furan-5-one	MS1	[M+H]+	TRUE	244.191	C13H22O3	Fatty alcohols	AEPMKZIOUKHDOO-UHFFFAOYSA-N	CC(O)C(C)CCCCCC1OC(=O)C=C1	20.76	244.19116:14850579 245.19451:2453445 246.19787:321390	67.05529:41197 74.02464:18675 83.08646:108401 86.09732:8349 95.08638:92073 105.07066:6954 119.08587:7150 121.10164:58872 163.14856:161755 173.13295:40911 190.15932:11146 198.18575:118468 226.18074:253551 244.11304:24228	UC_E	UC_R	15	20	-10.65	40.8	30.15	-1.70101	0.0889413	Dunn Test	0.133412	ns
4422	6.215	227.128	NCGC00385243-01_C12H18O4_{(1R,2R)-2-[(2Z)-5-Hydroxy-2-penten-1-yl]-3-oxocyclopentyl}acetic acid	MS1	[M+H]+	TRUE	227.128	C12H18O4	Jasmonic acids	RZGFUGXQKMEMOO-BSANDHCLSA-N	OCC\C=C/C[C@@H]1[C@H](CCC1=O)CC(O)=O	14.98	227.12817:38183576 228.13152:5179113 229.13488:1299557	51.00584:11556 55.05562:73358 81.07122:202614 95.08681:131589 105.07124:47017 107.08676:246223 113.06094:261593 119.08648:68830 121.1023:654589 131.08636:19635 139.11276:117817 145.10234:168392 163.11285:234064 181.17953:277458 199.19019:18104	C_C	UC_E	28	15	-9.97619	37.6429	27.6667	-1.70093	0.0889568	Dunn Test	0.133435	ns
4422	6.215	227.128	NCGC00385243-01_C12H18O4_{(1R,2R)-2-[(2Z)-5-Hydroxy-2-penten-1-yl]-3-oxocyclopentyl}acetic acid	MS1	[M+H]+	TRUE	227.128	C12H18O4	Jasmonic acids	RZGFUGXQKMEMOO-BSANDHCLSA-N	OCC\C=C/C[C@@H]1[C@H](CCC1=O)CC(O)=O	14.98	227.12817:38183576 228.13152:5179113 229.13488:1299557	51.00584:11556 55.05562:73358 81.07122:202614 95.08681:131589 105.07124:47017 107.08676:246223 113.06094:261593 119.08648:68830 121.1023:654589 131.08636:19635 139.11276:117817 145.10234:168392 163.11285:234064 181.17953:277458 199.19019:18104	C_C	UC_R	28	20	-10.2929	37.6429	27.35	-1.91796	0.055116	Dunn Test	0.133435	ns
9352	6.343	353.25	"(R)-4-((3R,5S,8R,9S,10S,13R,14S,17R)-3-hydroxy-10,13-dimethyl-7-oxohexadecahydro-1H-cyclopenta[a]phenanthren-17-yl)pent-2-enoic acid"	MS1	[M+H]+	TRUE	353.247	C24H36O4	Oxosteroids	MEFHLJCGADQRRZ-NLMWUSBQSA-N	C[C@@H]([C@H]1CC[C@]2([H])[C@]1(C)CC[C@@]3([H])[C@@]2([H])C(C[C@@]4([H])[C@]3(C)CC[C@@H](O)C4)=O)/C=C/C(O)=O	18.05	353.24991:479250 354.25326:159729 355.25662:45467	64.79221:4225 85.06589:4721 121.10258:4868 157.10254:7892 227.14479:6439 235.14893:32722	C_C	UC_R	28	20	10.2929	26.3571	36.65	1.91796	0.055116	Dunn Test	0.133435	ns
9352	6.343	353.25	"(R)-4-((3R,5S,8R,9S,10S,13R,14S,17R)-3-hydroxy-10,13-dimethyl-7-oxohexadecahydro-1H-cyclopenta[a]phenanthren-17-yl)pent-2-enoic acid"	MS1	[M+H]+	TRUE	353.247	C24H36O4	Oxosteroids	MEFHLJCGADQRRZ-NLMWUSBQSA-N	C[C@@H]([C@H]1CC[C@]2([H])[C@]1(C)CC[C@@]3([H])[C@@]2([H])C(C[C@@]4([H])[C@]3(C)CC[C@@H](O)C4)=O)/C=C/C(O)=O	18.05	353.24991:479250 354.25326:159729 355.25662:45467	64.79221:4225 85.06589:4721 121.10258:4868 157.10254:7892 227.14479:6439 235.14893:32722	C_C	UC_E	28	15	9.97619	26.3571	36.3333	1.70093	0.0889568	Dunn Test	0.133435	ns
n6232	7.16	562.316	LPC 18:3	MS2	[M+HCOO]-	TRUE	562.313	C26H48NO7P	1-acyl-sn-glycero-3-phosphocholines	WKQNRCYKYCKESD-UHFFFAOYSA-N	O=C(OCC(O)COP(=O)([O-])OCC[N+](C)(C)C)CCCCCCCC=CCC=CCC=CCC	112426	562.31604:6553790 563.31939:1909053 564.32275:525874	205.19617:9233 277.21777:1611084	C_C	UC_E	28	15	-9.97619	33.6429	23.6667	-1.70093	0.0889568	Dunn Test	0.133435	ns
n6232	7.16	562.316	LPC 18:3	MS2	[M+HCOO]-	TRUE	562.313	C26H48NO7P	1-acyl-sn-glycero-3-phosphocholines	WKQNRCYKYCKESD-UHFFFAOYSA-N	O=C(OCC(O)COP(=O)([O-])OCC[N+](C)(C)C)CCCCCCCC=CCC=CCC=CCC	112426	562.31604:6553790 563.31939:1909053 564.32275:525874	205.19617:9233 277.21777:1611084	UC_E	UC_R	15	20	12.2833	23.6667	35.95	1.96188	0.0497761	Dunn Test	0.133435	ns
4103	2.999	218.14	Propionylcarnitine	MS2	[M+H]+	TRUE	218.141	C10H19NO4	Acyl carnitines	UFAHZIUFPNSHSL-UHFFFAOYSA-N	O=C([O-])CC(OC(=O)CC)C[N+](C)(C)C	27.89	218.14014:924568 219.14349:0 220.14685:0	85.02969:188743 112.0486:5281 144.10236:6116 159.06618:21574	C_C	UC_R	28	20	-9.10714	37.6071	28.5	-1.69702	0.0896937	Dunn Test	0.13454	ns
4103	2.999	218.14	Propionylcarnitine	MS2	[M+H]+	TRUE	218.141	C10H19NO4	Acyl carnitines	UFAHZIUFPNSHSL-UHFFFAOYSA-N	O=C([O-])CC(OC(=O)CC)C[N+](C)(C)C	27.89	218.14014:924568 219.14349:0 220.14685:0	85.02969:188743 112.0486:5281 144.10236:6116 159.06618:21574	C_C	UC_E	28	15	-11.4071	37.6071	26.2	-1.9449	0.0517868	Dunn Test	0.13454	ns
10097	8.973	371.228	MLS002154113-01!Nomegestrol acetate58652-20-3	MS1	[M+H]+	TRUE	371.224	C23H30O4	Gluco/mineralocorticoids, progestogins and derivatives	IIVBFTNIGYRNQY-YQLZSBIMSA-N	CC(=O)O[C@@]1(CC[C@H]2[C@@H]3C=C(C)C4=CC(=O)CC[C@@H]4[C@H]3CC[C@@]21C)C(=O)C	3.72	371.22839:3649797 372.23174:762415 373.2351:474605	69.071:37338 82.06628:46398 83.08667:37525 88.07681:287326 97.10229:24470 123.11776:15758 133.08669:180389 175.04002:31117 211.20706:28536 231.10294:56534 262.2536:29174 264.26984:191587	C_C	UC_R	28	20	-9.10714	33.8571	24.75	-1.69702	0.0896937	Dunn Test	0.13454	ns
n5153	7.395	476.279	LPE 18:2	MS2	[M-H]-	TRUE	476.276	C23H44NO7P	1-acyl-sn-glycero-3-phosphoethanolamines	DBHKHNGBVGWQJE-UHFFFAOYSA-N	O=C(OCC(O)COP(=O)(O)OCCN)CCCCCCCC=CCC=CCCCCC	8223.76	476.27927:103517592 477.28262:31057780 478.28598:5395888	140.01074:1075911 196.03755:3101562	C_C	UC_E	28	15	-11.7476	36.2143	24.4667	-2.00295	0.0451824	Dunn Test	0.135547	ns
1056	1.601	135.004	3-Iodotyrosine	MS1	[M+H]+	TRUE	135	C9H10INO3	Tyrosine and derivatives	UQTZMGFTRHFAAM-ZETCQYMHSA-N	OC(=O)[C@@H](N)Cc(c1)cc(I)c(O)c1	77.13	135.0036:19005466 136.00695:786168 137.01031:928341	62.98281:18948 103.09556:22019	C_C	UC_R	28	20	9.08571	25.2143	34.3	1.69302	0.0904511	Dunn Test	0.135677	ns
n2136	3.788	281.101	3-METHYL-2-OXOVALERATE	MS2	[M-H]-	TRUE	281.101	C6H10O3	Short-chain keto acids and derivatives	JVQYSWDUAOAHFM-UHFFFAOYSA-N	CCC(C)C(=O)C(O)=O	8.2	281.10101:932076 282.10436:128583 283.10772:0	56.03265:3607	C_C	UC_E	28	15	-11.1357	37.5357	26.4	-1.89862	0.057614	Dunn Test	0.135677	ns
n2136	3.788	281.101	3-METHYL-2-OXOVALERATE	MS2	[M-H]-	TRUE	281.101	C6H10O3	Short-chain keto acids and derivatives	JVQYSWDUAOAHFM-UHFFFAOYSA-N	CCC(C)C(=O)C(O)=O	8.2	281.10101:932076 282.10436:128583 283.10772:0	56.03265:3607	C_C	UC_R	28	20	-9.08571	37.5357	28.45	-1.69302	0.0904511	Dunn Test	0.135677	ns
n220	1.592	128.034	5-OXO-L-PROLINE	MS2	[M-H]-	TRUE	128.035	C5H7NO3	Alpha amino acids and derivatives	ODHCTXKNWHHXJC-VKHMYHEASA-N	C1CC(=O)N[C@@H]1C(=O)O	222	128.03397:5060558 129.03732:250118 130.04068:470478	66.04349:4178 127.86871:7851	C_C	UC_R	28	20	8	25	33	1.49071	0.136037	Dunn Test	0.136037	ns
n826	3.552	188.986	2,4-Dichloro-3,5-dimethylphenol	MS2	[M-H]-	TRUE	188.988	C8H8Cl2O	Dichlorobenzenes	IYOLBFFHPZOQGW-UHFFFAOYSA-N	CC1=CC(O)=C(Cl)C(C)=C1Cl	53.27	188.98572:1367879 189.98907:85635 190.99243:66647	61.98677:9008 92.86129:3263 188.98558:39478	C_C	UC_R	28	20	-7.99286	40.6429	32.65	-1.48938	0.136387	Dunn Test	0.136387	ns
5397	6.868	252.231	NCGC00384562-01!(2E,4E)-N-(2-methylpropyl)dodeca-2,4-dienamide	MS1	[M+H]+	TRUE	252.232	C16H29NO	N-acyl amines	BBRMJCAPNGJKEM-AQASXUMVSA-N	CCCCCCC\C=C\C=C\C(=O)NCC(C)C	28.58	252.23135:6351366 253.2347:1415542 254.23806:0	55.05551:9915 67.05557:21431 81.0348:4365 83.03548:278165 93.07108:23396 99.0451:16079 109.1023:44450 123.08166:26288 133.10222:21654 135.08151:20650 155.10803:10556 192.14795:5838 196.06187:379084 207.17598:9828 217.19586:4664 237.20712:27243	C_C	UC_R	28	20	9.07143	25.4286	34.5	1.69036	0.0909589	Dunn Test	0.136438	ns
n2399	9.16	297.244	FA 18:1+1O	MS2	[M-H]-	TRUE	297.244	C18H34O3	Lineolic acids and derivatives	IMYZYCNQZDBZBQ-UHFFFAOYSA-N	O=C(O)CCCCCCCC1OC1(CCCCCCCC)	119.46	297.24414:1171529 298.24749:261011 299.25085:115444	79.95639:5010 197.02704:7238 251.23831:75331	C_C	UC_E	28	15	-10.2905	34.3571	24.0667	-1.75451	0.0793429	Dunn Test	0.136438	ns
n2399	9.16	297.244	FA 18:1+1O	MS2	[M-H]-	TRUE	297.244	C18H34O3	Lineolic acids and derivatives	IMYZYCNQZDBZBQ-UHFFFAOYSA-N	O=C(O)CCCCCCCC1OC1(CCCCCCCC)	119.46	297.24414:1171529 298.24749:261011 299.25085:115444	79.95639:5010 197.02704:7238 251.23831:75331	UC_E	UC_R	15	20	10.5833	24.0667	34.65	1.69036	0.0909589	Dunn Test	0.136438	ns
n21	1.848	91.0272	Glycerol	MS2	[M-H]-	TRUE	91.0209	C3H8O3	Sugar alcohols	PEDCQBHIVMGVHV-UHFFFAOYSA-N	OCC(O)CO	7.11	91.02708:299377 92.03043:0 93.03379:0	59.48765:2339 74.5396:2331 91.02698:46242	UC_E	UC_R	15	20	-9.3	43.4	34.1	-1.48539	0.137441	Dunn Test	0.137441	ns
n632	1.567	173.008	Isocitrate	MS2	[M-H2O-H]-	TRUE	173.01	C6H8O7	Tricarboxylic acids and derivatives	ODBLHEXUDAPZAU-UHFFFAOYSA-N	OC(=O)CC(C(O)=O)C(O)C(O)=O	129.96	173.00844:19769172 174.01179:2084721 175.01515:3708966	55.01736:27184 68.99669:17184 87.00736:42907 111.0074:19524 140.98178:50922	UC_E	UC_R	15	20	9.3	20.8	30.1	1.48539	0.137441	Dunn Test	0.137441	ns
8642	4.542	334.224	Undecyltyrazolone	MS1	[M+H]+	TRUE	334.222	C21H29NO3	Alpha amino acids and derivatives	WPMJTHFVFQVMQT-MNDPQUGUSA-N	OC1=CC=C(C=C1)/C=C(C2=O)\N=C(O2)CCCCCCCCCCC	1623.19	334.22427:4176376 335.22762:886708 336.23098:102851	81.07107:14973 95.08643:11944 121.10162:5226 136.0768:6101 215.12894:1234242 317.15576:5507	C_C	UC_E	28	15	11.7048	27.4286	39.1333	1.99565	0.0459725	Dunn Test	0.137918	ns
9057	4.606	345.153	2-[1-hydroxy-1-(4-methoxyphenyl)propan-2-yl]oxy-6-(hydroxymethyl)oxane-3,4,5-triol	MS1	[M+H]+	TRUE	345.154	C16H24O8	O-glycosyl compounds	JYWSARFDLXXOHT-UHFFFAOYSA-N	OCC1OC(OC(C)C(O)C2=CC=C(OC)C=C2)C(O)C(O)C1O	12.48	345.15335:1509193 346.1567:314568 347.16006:51945	97.41254:4272 188.84415:4536 257.09995:5644	UC_E	UC_R	15	20	-10.55	43	32.45	-1.68504	0.0919814	Dunn Test	0.137972	ns
n5232	6.78	481.282	Thymidine-5'-triphosphate sodium salt	MS2	[M-H]-	TRUE	481.29	C10H17N2O14P3	Pyrimidine 2'-deoxyribonucleoside triphosphates	NHVNXKFIZYSCEB-XLPZGREQSA-N	CC1=CN(C(=O)NC1=O)C2CC(C(O2)COP(=O)(O)OP(=O)(O)OP(=O)(O)O)O	24524.3	481.28156:19648258 482.28491:6386012 483.28827:1181527	59.01233:18826 75.0072:183863 85.02798:140595 107.09093:5373 201.16272:5693	UC_E	UC_R	15	20	9.28333	20.6667	29.95	1.48273	0.138147	Dunn Test	0.138147	ns
n8657	6.664	897.623	glycochenodeoxycholic acid	MS2	[2M-H]-	TRUE	897.62	C26H43NO5	Glycinated bile acids and derivatives	GHCZAUBVMUEKKP-AJEXLSFKSA-N	C[C@H](CCC(=O)NCC(=O)O)[C@H]1CC[C@@H]2[C@@]1(CC[C@H]3[C@H]2[C@@H](C[C@H]4[C@@]3(CC[C@H](C4)O)C)O)C	6422.25	897.62311:1355393 898.62646:1040188 899.62982:280700	386.30844:18429 448.30786:1673267	UC_E	UC_R	15	20	10.5333	23.0667	33.6	1.68237	0.0924962	Dunn Test	0.138744	ns
n526	3.982	165.018	1,3-Benzenedicarboxylic acid	MS2	[M-H]-	TRUE	165.019	C8H6O4	M-phthalic acid and derivatives	QQVIHTHCMHWDBS-UHFFFAOYSA-N	OC(=O)C1=CC(=CC=C1)C(O)=O	4.31	165.01848:314751 166.02183:46101 167.02519:97730	121.02827:41491	UC_E	UC_R	15	20	-10.5167	42.8667	32.35	-1.67971	0.0930132	Dunn Test	0.13952	ns
n8095	5.986	802.561	(2-{[3-(hexadecanoyloxy)-2-[octadeca-9.12-dienoyloxy]propyl phosphono]oxy}ethyl)trimethylazanium	MS2	[M-H]-	TRUE	802.56	C42H80NO8P	Phosphatidylcholines	JLPULHDHAOZNQI-ZTIMHPMXSA-N	[H][C@@](COC(=O)CCCCCCCCCCCCCCC)(COP([O-])(=O)OCC[N+](C)(C)C)OC(=O)CCCCCCC\C=C/C\C=C/CCCCC	5.26	802.56104:6405706 803.56439:3127114 804.56775:2298226	140.63081:8788 168.04208:257650 253.21651:12482 261.22247:17648	UC_E	UC_R	15	20	-10.5167	41.8667	31.35	-1.67971	0.0930132	Dunn Test	0.13952	ns
n1029	3.276	204.981	4-Hydroxy-6-Methylpyran-2-One	MS2	[M-H]-	TRUE	204.973	C6H6O3	Pyranones and derivatives	NSYSSMYQPLSPOD-UHFFFAOYSA-N	O=C1OC(=CC(O)=C1)C	56.05	204.98064:12605515 205.98399:829007 206.98735:591679	52.20962:7014 123.00742:174760	C_C	UC_E	28	15	-11.6714	36.0714	24.4	-1.98996	0.0465951	Dunn Test	0.139785	ns
4401	1.458	226.952	S-Adenosyl-L-methionine	MS1	[M+NH4]+	TRUE	226.95	C15H22N6O5S	5'-deoxy-5'-thionucleosides	MEFKEPWMEQBLKI-AIRLBKTGSA-N	[O-1]C(=O)C(N)CC[S+1](C)CC(O1)C(O)C(O)C1n(c3)c(n2)c(n3)c(N)nc2	16506.7	226.95213:33743672 227.95548:1942854 228.95884:704729	57.07093:5625 83.08646:7176 136.90515:14856	C_C	UC_R	28	20	-9.00714	33.6071	24.6	-1.67838	0.0932726	Dunn Test	0.139909	ns
n2401	8.079	297.244	FA 18:1+1O	MS2	[M-H]-	TRUE	297.244	C18H34O3	Lineolic acids and derivatives	IMYZYCNQZDBZBQ-UHFFFAOYSA-N	O=C(O)CCCCCCCC1OC1(CCCCCCCC)	396.06	297.2442:7108414 298.24755:1621692 299.25091:153010	73.28149:4508 90.10867:4105 197.1237:4281 279.23383:6099	C_C	UC_E	28	15	9.84286	26.3571	36.2	1.67819	0.0933094	Dunn Test	0.139964	ns
n2401	8.079	297.244	FA 18:1+1O	MS2	[M-H]-	TRUE	297.244	C18H34O3	Lineolic acids and derivatives	IMYZYCNQZDBZBQ-UHFFFAOYSA-N	O=C(O)CCCCCCCC1OC1(CCCCCCCC)	396.06	297.2442:7108414 298.24755:1621692 299.25091:153010	73.28149:4508 90.10867:4105 197.1237:4281 279.23383:6099	C_C	UC_R	28	20	10.3929	26.3571	36.75	1.93659	0.0527949	Dunn Test	0.139964	ns
5609	7.389	258.28	N,N-Dimethyltetradecylamine-N-oxide	MS1	[M+H]+	TRUE	258.279	C16H35NO	Long-chain alkyl amine oxides	ONHFWHCMZAJCFB-UHFFFAOYSA-N	CCCCCCCCCCCCCC[N+](C)(C)[O-]	62.45	258.27972:53100384 259.28307:12221416 260.28643:1041576	57.071:271671 72.08184:7221 210.00011:13643 240.26929:320166	C_C	UC_E	28	15	11.65	28.75	40.4	1.98631	0.0469991	Dunn Test	0.140997	ns
1716	2.051	152.035	PYROGLUTAMATE	MS1	[M+H]+	TRUE	152.032	C5H7NO3	Alpha amino acids and derivatives	ODHCTXKNWHHXJC-VKHMYHEASA-N	OC(=O)[C@@H]1CCC(=O)N1	3.69	152.03526:576227 153.03861:100972 154.04197:9155123	74.9323:5710 108.04557:95154 116.05363:3687 151.93878:7724	UC_E	UC_R	15	20	-9.21667	43.4667	34.25	-1.47208	0.141	Dunn Test	0.141	ns
n5176	7.798	478.295	LPE 18:1	MS2	[M-H]-	TRUE	478.294	C23H46NO7P	1-acyl-sn-glycero-3-phosphoethanolamines	PYVRVRFVLRNJLY-UHFFFAOYSA-N	O=C(OCC(O)COP(=O)(O)OCCN)CCCCCCCC=CCCCCCCCC	12552.3	478.29489:86512024 479.29824:25523688 480.3016:5681804	73.84972:85275 140.01068:1356900 196.03751:3793932	UC_E	UC_R	15	20	10.4833	23.2667	33.75	1.67439	0.0940542	Dunn Test	0.141081	ns
n8435	8.594	850.561	Phosphatidylcholine 15:0-22:6	MS2	[M-H]-	TRUE	850.56	C45H78NO8P	Phosphatidylcholines	GEINPYKZLFHHIL-BDWYRQGHSA-N	C(CC)=CCC=CCC=CCC=CCC=CCC=CCCC(=O)OC(COC(=O)CCCCCCCCCCCCCC)COP(OCC[N+1](C)(C)C)([O-1])=O	742.6	850.56122:19109924 851.56457:9707403 852.56793:3968952	69.03306:22385 107.08492:47942 135.11649:63771 161.13231:33135 224.06909:459817 242.0804:36138 283.24341:766958	C_C	UC_R	28	20	-8.97143	38.8214	29.85	-1.67173	0.0945782	Dunn Test	0.141867	ns
11267	8.81	403.233	Acetyl tributyl citrate	MS1	[M+ACN+H]+	TRUE	403.233	C20H34O8	Tetracarboxylic acids and derivatives	QZCLKYGREBVARF-UHFFFAOYSA-N	CCCCOC(=O)CC(CC(=O)OCCCC)(OC(C)=O)C(=O)OCCCC	119.88	403.23349:27499058 404.23684:7685712 405.2402:1477974	111.00825:179529 124.5174:15316 157.01363:1565100 259.15335:18092	C_C	UC_E	28	15	11.6333	28.5	40.1333	1.98347	0.0473153	Dunn Test	0.141946	ns
n8478	5.837	854.593	Phosphatidylcholine 17:0-20:4	MS2	[M-H]-	TRUE	854.59	C45H82NO8P	Phosphatidylcholines	YGNXCWOMJZJVBI-QEKDUOKRSA-N	C(CCCCCC)=CCC=CCC=CCC=CCCC(=O)OC(COP(OCC[N+1](C)(C)C)([O-1])=O)COC(CCCCCCCCCCCCCCCC)=O	84.2	854.59302:2145476 855.59637:1064765 856.59973:787575	152.99458:10480 168.0423:118793 281.25021:12223 283.26477:606740	C_C	UC_E	28	15	11.6238	26.6429	38.2667	1.98184	0.0474968	Dunn Test	0.14249	ns
n461	5.859	159.102	Tryptamine	MS2	[M+FA-H]-	TRUE	159.093	C10H12N2	Tryptamines and derivatives	APJYDQYYACXCRM-UHFFFAOYSA-N	NCCC1=CNC=2C=CC=CC21	39.9	159.1017:11892266 160.10505:1141856 161.10841:74379	61.9869:3243 102.98724:8133 157.08601:5385	C_C	UC_E	28	15	-11.6214	36.8214	25.2	-1.98144	0.0475423	Dunn Test	0.142627	ns
n4200	5.861	411.24	NCGC00169259-02![1-(3,5-dihydroxyphenyl)-12-hydroxytridecan-2-yl] acetate	MS2	[M-H]-	TRUE	411.239	C21H34O5	Long-chain fatty alcohols	XPDBYTRMUWQPTF-UHFFFAOYSA-N	CC(O)CCCCCCCCCC(CC1=CC(O)=CC(O)=C1)OC(C)=O	5926.43	411.23959:18985894 412.24294:4689082 413.2463:733873	67.65016:5179 221.17662:5458 301.18051:33065 305.21133:13502	C_C	UC_E	28	15	9.77619	24.3571	34.1333	1.66683	0.0955489	Dunn Test	0.143323	ns
11718	6.269	415.234	Tentoxin	MS1	[M+H-H2O]+	TRUE	415.233	C22H30N4O4	Oligopeptides	SIIRBDOFKDACOK-LFXZBHHUSA-N	C[C@H]1C(=O)N[C@H](C(=O)N(/C(=C\C2=CC=CC=C2)/C(=O)NCC(=O)N1C)C)CC(C)C	612.24	415.23367:5077716 416.23702:1367049 417.24038:495396	63.63263:5236 79.05515:43822 81.07091:82739 89.06068:15842 93.07066:51939 95.08648:17038 101.09691:12244 109.10183:21340 125.09669:764921 135.08087:64676 142.93881:9263 151.03963:7749 163.11249:8307 177.09106:5934 273.07742:29432 294.27951:24668	UC_E	UC_R	15	20	-10.4333	41.7333	31.3	-1.6664	0.0956332	Dunn Test	0.14345	ns
1498	1.563	146.119	Acetylcholine	MS2	[M]+	TRUE	146.118	C7H16NO2	Acyl cholines	OIPILFWXSMYKGL-UHFFFAOYSA-N	CC(=O)OCC[N+1](C)(C)C	330.19	146.11868:3207551 147.12203:715173 148.12539:238623	56.18283:3562 71.6434:4269 83.5814:4264 87.04539:500553 99.48969:10184 101.07224:51618 119.05022:32905 127.51426:28970 146.06136:10823 146.11867:683960	C_C	UC_R	28	20	-8.93571	38.2857	29.35	-1.66507	0.0958984	Dunn Test	0.143848	ns
3740	1.587	208.135	Phenylalanine betaine; CE0; XTFQIRIHLGODFV-NSHDSACASA-N	MS2	[M+H]+	TRUE	208.133	C12H17NO2	Phenylalanine and derivatives	XTFQIRIHLGODFV-NSHDSACASA-N	C[N+](C)(C)[C@@H](Cc1ccccc1)C(=O)[O-]	13.28	208.13451:1163524 209.13786:127176 210.14122:482805	58.06645:32901 93.07132:9065 131.37613:3811 208.13469:115195	C_C	UC_E	28	15	-9.75952	37.8929	28.1333	-1.66398	0.0961154	Dunn Test	0.144173	ns
n1607	1.571	246.008	Pyridoxal 5-phosphate	MS2	[M-H2O-H]-	TRUE	246	C8H10NO6P	Pyridoxals and derivatives	NGVDGCNFYWLIFO-UHFFFAOYSA-N	O=Cc(c(O)1)c(cnc(C)1)COP(O)(O)=O	296.04	246.008:12959825 247.01135:1492417 248.01471:809490	166.05013:4946696	C_C	UC_R	28	20	8.92857	26.3214	35.25	1.66374	0.0961642	Dunn Test	0.144246	ns
9550	6.993	357.281	Litocholic Acid	MS2	[M+H]+	TRUE	357.279	C24H40O4	Dihydroxy bile acids, alcohols and derivatives	DGABKXLVXPYZII-SIBKNCMHSA-N	[H][C@]12[C@@H](O)C[C@]3([C@@H]([C@]4(C)CC[C@@H]3[C@@]1(C)CC[C@@H](O)C2)CC[C@@H]4[C@@H](CCC(O)=O)C)[H]	2870.4	357.28079:14048988 358.28414:3321692 359.2875:681955	55.0556:69780 67.05555:96866 69.07133:50575 93.07099:158268 101.06078:133327 109.10908:24696 131.08672:44604 133.10225:242020 145.10211:97909 159.11797:114700 173.13379:85897 181.12323:98513 184.07478:88034 193.12331:93055 197.13336:24750 211.14993:67788 221.15511:113511 247.17047:174561 261.18622:119579 357.23846:23682	C_C	UC_R	28	20	-7.83571	40.2857	32.45	-1.4601	0.144263	Dunn Test	0.144263	ns
n8480	5.613	854.593	Phosphatidylcholine 17:0-20:4	MS2	[M-H]-	TRUE	854.59	C45H82NO8P	Phosphatidylcholines	YGNXCWOMJZJVBI-QEKDUOKRSA-N	C(CCCCCC)=CCC=CCC=CCC=CCCC(=O)OC(COP(OCC[N+1](C)(C)C)([O-1])=O)COC(CCCCCCCCCCCCCCCC)=O	321.73	854.59338:1241977 855.59673:546384 856.60009:513069	152.51517:7930 259.2435:38206 283.26486:282362	C_C	UC_E	28	15	11.5857	27.2143	38.8	1.97535	0.0482287	Dunn Test	0.144686	ns
13313	6.171	464.286	taurochenodeoxycholic acid	MS1	[M+H-H2O]+	TRUE	464.284	C26H45NO6S	Taurinated bile acids and derivatives	BHTRKEVKTKCXOH-GGFGVLMTSA-N	C[C@H](CCC(=O)NCCS(=O)(=O)O)[C@H]1CC[C@@H]2[C@@]1(CC[C@H]3[C@H]2[C@@H](C[C@H]4[C@@]3(CC[C@H](C4)O)C)O)C	8236.6	464.2861:66746888 465.28945:23384888 466.29281:0	55.05556:47040 69.07118:52050 81.07116:322120 91.05531:73432 107.08671:339941 117.07073:27860 119.08662:244198 123.11806:85421 133.10217:344854 143.08656:32524 159.11795:246637 165.12912:11252 171.11792:49502 173.13361:152762 185.1337:161049 187.14949:174068 197.13406:57621 208.06526:602864 211.14984:150566 225.16536:79841 229.16034:144886 237.16541:17941 239.18123:88261 253.19742:34527 295.24326…	UC_E	UC_R	15	20	10.3833	22.2667	32.65	1.65842	0.0972333	Dunn Test	0.14585	ns
6841	6.684	288.255	Lauryl diethanolamide	MS1	[M+NH4]+	TRUE	288.253	C16H33NO3	N-acyl amines	AOMUHOFOVNGZAN-UHFFFAOYSA-N	CCCCCCCCCCCC(=O)N(CCO)CCO	265.08	288.25504:12670942 289.25839:2837297 290.26175:608765	57.0712:53018 70.06643:174110 85.10246:18706 106.08743:287233 147.08153:5571 288.25665:20311	UC_E	UC_R	15	20	-10.3667	41.6667	31.3	-1.65576	0.0977714	Dunn Test	0.146657	ns
5529	9.189	256.151	3-oxo-C9-HSL	MS1	[M+H]+	TRUE	256.154	C13H21NO4	N-acyl-alpha amino acids and derivatives	SHLNPFUGAIEFDO-NSHDSACASA-N	O=C(CC(N[C@@H]1C(OCC1)=O)=O)CCCCCC	18.42	256.15146:1367315 257.15481:0 258.15817:0	57.06859:884429 74.0614:8390438 88.07694:35188788 100.07677:2211053 186.18665:1083954	C_C	UC_E	28	15	9.70714	24.8929	34.6	1.65505	0.0979135	Dunn Test	0.14687	ns
n124	3.553	109.028	Catechol	MS2	[M-H]-	TRUE	109.029	C6H6O2	Catechols	YCIMNLLNPGFGHC-UHFFFAOYSA-N	OC1=CC=CC=C1O	9.73	109.02798:304835 110.03133:34886 111.03469:27855	63.03687:2535 64.94407:5385 109.02825:22608	C_C	UC_R	28	20	-7.77143	40.5714	32.8	-1.44812	0.147583	Dunn Test	0.147583	ns
6373	1.583	277.106	3-(5-methoxy-2,2-dimethylchromen-8-yl)-3-oxopropanoic acid	MS1	[2M+H]+	TRUE	277.107	C15H16O5	2,2-dimethyl-1-benzopyrans	XUXBOSSCMLZGTA-UHFFFAOYSA-N	O=C(O)CC(=O)C1=CC=C(OC)C=2C=CC(OC21)(C)C	5.93	277.10648:2660687 278.10983:521797 279.11319:263898	80.94949:4560 122.41835:3829 219.0737:10761	C_C	UC_E	28	15	-9.6881	32.8214	23.1333	-1.65181	0.098574	Dunn Test	0.147861	ns
n8474	8.716	854.592	Phosphatidylcholine 17:0-20:4	MS2	[M-H]-	TRUE	854.59	C45H82NO8P	Phosphatidylcholines	YGNXCWOMJZJVBI-QEKDUOKRSA-N	C(CCCCCC)=CCC=CCC=CCC=CCCC(=O)OC(COP(OCC[N+1](C)(C)C)([O-1])=O)COC(CCCCCCCCCCCCCCCC)=O	4.51	854.59222:5985282 855.59557:2704087 856.59893:913759	73.24744:14928 147.04221:8755 224.06897:125147 281.24887:115303 301.21863:24545	C_C	UC_E	28	15	11.5262	28.6071	40.1333	1.9652	0.0493912	Dunn Test	0.148174	ns
5567	5.107	257.138	NCGC00381119-01_C13H22O6_2-Furanacetic acid, tetrahydro-alpha-methyl-5-(2-oxopropyl)-, 2,3-dihydroxypropyl ester	MS1	[M+H]+	TRUE	257.138	C13H22O6	1-monoacylglycerols	MPUKHERSKPLKHP-UHFFFAOYSA-N	CC(C1CCC(CC(C)=O)O1)C(=O)OCC(O)CO	4.34	257.13797:2550991 258.14132:297477 259.14468:82412	57.07112:6051 257.0466:5305	C_C	UC_R	28	20	-9.16429	37.2143	28.05	-1.70766	0.0876987	Dunn Test	0.148234	ns
5567	5.107	257.138	NCGC00381119-01_C13H22O6_2-Furanacetic acid, tetrahydro-alpha-methyl-5-(2-oxopropyl)-, 2,3-dihydroxypropyl ester	MS1	[M+H]+	TRUE	257.138	C13H22O6	1-monoacylglycerols	MPUKHERSKPLKHP-UHFFFAOYSA-N	CC(C1CCC(CC(C)=O)O1)C(=O)OCC(O)CO	4.34	257.13797:2550991 258.14132:297477 259.14468:82412	57.07112:6051 257.0466:5305	C_C	UC_E	28	15	-9.68095	37.2143	27.5333	-1.65059	0.0988226	Dunn Test	0.148234	ns
415	6.464	115.113	5,6-Dihydrouracil	MS1	[M+H]+	TRUE	115.11	C4H6N2O2	Pyrimidones	OIVLITBTBDPEFK-UHFFFAOYSA-N	C1CNC(=O)NC1=O	14.58	115.11287:6472438 116.11622:1176254 117.11958:0	57.07127:755684 62.99107:106097 75.02745:85902 93.03793:215942 100.05899:234094 102.03815:13022	C_C	UC_R	28	20	-10.5429	36.8929	26.35	-1.96455	0.0494669	Dunn Test	0.148401	ns
n6441	6.245	583.257	Bilirubin	MS2	[M-H]-	TRUE	583.256	C33H36N4O6	Bilirubins	BPYKTIZUTYGOLE-IFADSCNNSA-N	O=C(O)CCC1=C(NC(C=C2N=C(O)C(=C2C=C)C)=C1C)CC=3NC(C=C4N=C(O)C(C=C)=C4C)=C(C3CCC(=O)O)C	21612.3	583.25684:4765100 584.26019:2214260 585.26355:391747	89.85017:6263 121.05173:8062 211.08752:7997 225.10269:9773 253.13486:47402	UC_E	UC_R	15	20	-12.3	40.2	27.9	-1.96455	0.0494669	Dunn Test	0.148401	ns
4343	5.698	225.112	sebacic acid	MS2	[M+Na]+	TRUE	225.11	C10H18O4	Medium-chain fatty acids	CXMXRPHRNRROMY-UHFFFAOYSA-N	O=C(O)CCCCCCCCC(=O)O	7.18	225.11247:2236181 226.11582:254180 227.11918:745730	93.07098:5144 109.06615:6053 179.10832:10575 225.11354:65856	C_C	UC_E	28	15	-9.66667	38	28.3333	-1.64815	0.0993213	Dunn Test	0.148982	ns
n6441	6.245	583.257	Bilirubin	MS2	[M-H]-	TRUE	583.256	C33H36N4O6	Bilirubins	BPYKTIZUTYGOLE-IFADSCNNSA-N	O=C(O)CCC1=C(NC(C=C2N=C(O)C(=C2C=C)C)=C1C)CC=3NC(C=C4N=C(O)C(C=C)=C4C)=C(C3CCC(=O)O)C	21612.3	583.25684:4765100 584.26019:2214260 585.26355:391747	89.85017:6263 121.05173:8062 211.08752:7997 225.10269:9773 253.13486:47402	C_C	UC_E	28	15	9.66429	30.5357	40.2	1.64775	0.0994046	Dunn Test	0.149107	ns
3424	8.854	199.17	3,7-dimethyl-6-octenyl acetate	MS1	[M+H]+	TRUE	199.17	C12H22O2	Fatty alcohol esters	JOZKFWLRHCDGJA-LLVKDONJSA-N	O=C(OCCC(C)CCC=C(C)C)C	65.29	199.17049:101792536 200.17384:20055242 201.1772:1232538	55.05558:331966 57.07121:79228 83.08683:143286 95.08675:17084 175.44127:16417	C_C	UC_E	28	15	-11.5095	35.6429	24.1333	-1.96236	0.0497209	Dunn Test	0.149163	ns
n1554	2.882	243.062	Uridine	MS2	[M-H]-	TRUE	243.062	C9H12N2O6	Pyrimidine nucleosides	DRTQHJPVMGBUCF-XVFCMESISA-N	O=c1nc(O)ccn1[C@@H]1O[C@H](CO)[C@@H](O)[C@H]1O	67.91	243.06247:4296954 244.06582:447762 245.06918:56777	53.56402:3574 66.03325:4332 82.02843:6555	C_C	UC_E	28	15	11.469	26.4643	37.9333	1.95546	0.0505292	Dunn Test	0.14951	ns
n1554	2.882	243.062	Uridine	MS2	[M-H]-	TRUE	243.062	C9H12N2O6	Pyrimidine nucleosides	DRTQHJPVMGBUCF-XVFCMESISA-N	O=c1nc(O)ccn1[C@@H]1O[C@H](CO)[C@@H](O)[C@H]1O	67.91	243.06247:4296954 244.06582:447762 245.06918:56777	53.56402:3574 66.03325:4332 82.02843:6555	C_C	UC_R	28	20	8.83571	26.4643	35.3	1.64644	0.0996736	Dunn Test	0.14951	ns
8325	8.829	326.307	N-Oleoylethanolamine	MS1	[M+H]+	TRUE	326.306	C20H39NO2	N-acylethanolamines	BOWVQLFMWHZBEF-KTKRTIGZSA-N	CCCCCCCC\C=C/CCCCCCCC(=O)NCCO	30.11	326.30743:2123290 327.31078:488695 328.31414:0	57.07123:55184 67.05551:32510 69.07127:75468 93.07086:10634 95.08683:78315 107.08643:12449 109.10262:33476 273.26028:5334	C_C	UC_E	28	15	-11.4952	37.4286	25.9333	-1.95992	0.0500049	Dunn Test	0.150015	ns
n157	2.958	115.039	Ketoisovaleric acid	MS2	[M-H]-	TRUE	115.039	C5H8O3	Short-chain keto acids and derivatives	QHKABHOOEWYVLI-UHFFFAOYSA-N	O=C(O)C(=O)C(C)C	103.35	115.03878:4582666 116.04213:336604 117.04549:912089	87.04359:3251	C_C	UC_E	28	15	-9.64524	37.1786	27.5333	-1.6445	0.100073	Dunn Test	0.15011	ns
n157	2.958	115.039	Ketoisovaleric acid	MS2	[M-H]-	TRUE	115.039	C5H8O3	Short-chain keto acids and derivatives	QHKABHOOEWYVLI-UHFFFAOYSA-N	O=C(O)C(=O)C(C)C	103.35	115.03878:4582666 116.04213:336604 117.04549:912089	87.04359:3251	C_C	UC_R	28	20	-9.07857	37.1786	28.1	-1.69169	0.0907047	Dunn Test	0.15011	ns
n6602	8.777	599.322	[2-hydroxy-3-[hydroxy-[2,3,4,5,6-pentahydroxycyclohexyl]oxyphosphoryl]oxypropyl] octadecanoate	MS2	[M-H]-	TRUE	599.32	C27H53O12P	1-acyl-sn-glycerol-3-phosphoinositols	MXAFDFDAIFZFET-UHFFFAOYSA-N	CCCCCCCCCCCCCCCCCC(OCC(O)COP(OC1C(O)C(O)C(O)C(O)C1O)(O)=O)=O	1605.83	599.32166:1911325 600.32501:616016 601.32837:117038	78.95757:43019 152.99493:124511	UC_E	UC_R	15	20	-12.2667	37.8667	25.6	-1.95922	0.0500869	Dunn Test	0.150261	ns
11213	7.865	401.348	MLS001333092-01!5-Cholesten-3beta-ol-7-one566-28-9	MS1	[M+H]+	TRUE	401.343	C27H44O2	Cholesterols and derivatives	YIKKMWSQVKJCOP-ABXCMAEBSA-N	CC(C)CCC[C@@H](C)[C@H]1CC[C@H]2[C@H]3[C@H](CC[C@]12C)[C@@]4(C)CC[C@H](O)CC4=CC3=O	490.9	401.34818:2043307 402.35153:1626191 403.35489:219326	54.21765:4185 57.07126:23377 85.02975:944660 228.97452:5889	UC_E	UC_R	15	20	-10.2833	41.9333	31.65	-1.64245	0.100498	Dunn Test	0.150747	ns
12083	6.625	426.324	Cholic acid	MS1	[M+NH4]+	TRUE	426.322	C24H40O5	Trihydroxy bile acids, alcohols and derivatives	BHQCQFFYRZLCQQ-OELDTZBJSA-N	[H][C@@]12C[C@H](O)CC[C@]1(C)[C@@]1([H])C[C@H](O)[C@]3(C)[C@]([H])(CC[C@@]3([H])[C@]1([H])[C@H](O)C2)[C@H](C)CCC(O)=O	4283.67	426.32361:3455132 427.32696:1112694 428.33032:157304	119.08635:5589 133.10202:13467 149.13258:6728 209.13365:16297 259.17102:9825 273.18405:11413 337.25278:24312	C_C	UC_E	28	15	11.4048	28.9286	40.3333	1.9445	0.0518357	Dunn Test	0.150747	ns
12083	6.625	426.324	Cholic acid	MS1	[M+NH4]+	TRUE	426.322	C24H40O5	Trihydroxy bile acids, alcohols and derivatives	BHQCQFFYRZLCQQ-OELDTZBJSA-N	[H][C@@]12C[C@H](O)CC[C@]1(C)[C@@]1([H])C[C@H](O)[C@]3(C)[C@]([H])(CC[C@@]3([H])[C@]1([H])[C@H](O)C2)[C@H](C)CCC(O)=O	4283.67	426.32361:3455132 427.32696:1112694 428.33032:157304	119.08635:5589 133.10202:13467 149.13258:6728 209.13365:16297 259.17102:9825 273.18405:11413 337.25278:24312	UC_E	UC_R	15	20	-10.2833	40.3333	30.05	-1.64245	0.100498	Dunn Test	0.150747	ns
3561	5.695	203.128	sebacic acid	MS1	[M+H]+	TRUE	203.13	C10H18O4	Medium-chain fatty acids	CXMXRPHRNRROMY-UHFFFAOYSA-N	O=C(O)CCCCCCCCC(=O)O	6.89	203.1284:6805986 204.13175:3168395 205.13511:1509576	67.05515:8986 69.07084:27559 95.08654:17657 117.07083:10417 129.07025:24764 147.08096:13034 185.13339:12730 203.10921:58652	C_C	UC_R	28	20	-8.79286	33.6429	24.85	-1.63845	0.101327	Dunn Test	0.151991	ns
4503	4.793	229.143	NCGC00180743-02!9-methoxycarbonyldec-9-enoic acid	MS1	[M+H]+	TRUE	229.143	C12H20O4	Medium-chain fatty acids	ZUNJWEGRDSXKIO-UHFFFAOYSA-N	COC(=O)C(=C)CCCCCCCC(O)=O	5.8	229.14278:17566654 230.14613:2057083 231.14949:450893	179.44659:13438	C_C	UC_E	28	15	-11.4595	36.3929	24.9333	-1.95383	0.050721	Dunn Test	0.152163	ns
13902	5.186	482.297	taurodeoxycholic acid	MS1	[M+H]+	TRUE	482.295	C26H45NO6S	Taurinated bile acids and derivatives	AWDRATDZQPNJFN-CUKPWCHWSA-N	C[C@H](CCC(=O)NCCS(=O)(=O)O)[C@H]1CC[C@@H]2[C@@]1([C@H](C[C@H]3[C@H]2CC[C@H]4[C@@]3(CC[C@H](C4)O)C)O)C	5492.22	482.29727:2255572 483.30062:724822 484.30398:152790	107.08682:16775 135.11797:15761 189.16554:12191 201.16515:30819 243.21349:8673 288.12946:9545 302.14407:12809 339.27042:60600	C_C	UC_E	28	15	-11.4405	36.1071	24.6667	-1.95059	0.0511064	Dunn Test	0.153319	ns
n3139	5.109	343.141	2-[1-hydroxy-1-(4-methoxyphenyl)propan-2-yl]oxy-6-(hydroxymethyl)oxane-3,4,5-triol	MS2	[M-H]-	TRUE	343.14	C16H24O8	O-glycosyl compounds	JYWSARFDLXXOHT-UHFFFAOYSA-N	OCC1OC(OC(C)C(O)C2=CC=C(OC)C=C2)C(O)C(O)C1O	26.54	343.14062:3618345 344.14398:745488 345.14734:76479	71.01235:23588 97.02792:7757	C_C	UC_E	28	15	11.4381	27.4286	38.8667	1.95018	0.0511548	Dunn Test	0.153464	ns
6182	6.734	272.259	Myristoyl Ethanolamide	MS1	[M+H]+	TRUE	272.258	C16H33NO2	N-acylethanolamines	JHIXEZNTXMFXEK-UHFFFAOYSA-N	O=C(CCCCCCCCCCCCC)NCCO	203.64	272.25894:649920576 273.26229:152491120 274.26565:14771598	54.27031:58614 58.06624:4127112 85.10211:634950 102.05596:157101 231.00053:66463 272.0643:294554	C_C	UC_E	28	15	11.4333	28.5	39.9333	1.94937	0.0512516	Dunn Test	0.153755	ns
408	6.555	115.095	Dihydrouracil	MS1	[M+H]+	TRUE	115.1	C4H6N2O2	Pyrimidones	OIVLITBTBDPEFK-UHFFFAOYSA-N	C1CNC(=O)NC1=O	10.2	115.0949:2168380 116.09825:674484 117.10161:487000	55.05555:58842 57.07121:576549 62.991:72540 72.93854:25439 73.06612:30906 75.04532:9483 93.03787:141420 100.0589:173814 105.0742:162424	C_C	UC_E	28	15	11.419	27.7143	39.1333	1.94693	0.051543	Dunn Test	0.154629	ns
n391	4.209	153.018	3,4-Dihydroxybenzoic acid	MS2	[M-H]-	TRUE	153.02	C7H6O4	Hydroxybenzoic acid derivatives	YQUVCSBJEUQKSH-UHFFFAOYSA-N	O=C(O)C1=CC=C(O)C(O)=C1	6.66	153.01825:435869 154.0216:45011 155.02496:15949	67.91602:2982 109.02813:32821	UC_E	UC_R	15	20	10.1833	23.4667	33.65	1.62647	0.103849	Dunn Test	0.155774	ns
9540	7.108	357.233	NCGC00380990-01!(2E,4E)-12-hydroxy-13-(hydroxymethyl)-14-methoxy-3,5,7-trimethyl-14-oxotetradeca-2,4-dienoic acid [IIN-based: Match]	MS1	[M+H]+	TRUE	357.228	C19H32O6	Long-chain fatty acids	WKPLWDFQTVJLIX-WFYKWJGLSA-N	COC(=O)C(CO)C(O)CCCCC(C)C\\C(C)=C\\C(C)=C\\C(O)=O	1975.31	357.23306:15813571 358.23641:4944934 359.23977:878244	55.05529:7183 69.07088:25835 83.08633:24693 115.08736:15778 149.13239:7594 175.10866:19730 311.16714:12361 313.16995:162489 339.19693:16409	C_C	UC_E	28	15	11.3929	28.6071	40	1.94247	0.0520807	Dunn Test	0.156242	ns
1181	1.558	138.056	4-Aminobenzoic acid	MS2	[M+H]+	TRUE	138.055	C7H7NO2	Aminobenzoic acids	ALYNCZNDIQEVRV-UHFFFAOYSA-N	Nc(c1)ccc(c1)C(O)=O	72.59	138.05612:5102866 139.05947:794578 140.06283:9469961	76.99966:13273 94.06635:46508 100.4873:24655 108.01761:103896 109.49241:132723 116.00638:83836 121.00025:59951 127.51435:41955 138.05621:1167815	C_C	UC_R	28	20	-8.71429	38.2143	29.5	-1.62381	0.104416	Dunn Test	0.156624	ns
n7731	5.89	750.545	(2-aminoethoxy)[2-[icosa-5.8.11.14-tetraenoyloxy]-3-[octadec-1-en-1-yloxy]propoxy]phosphinic acid	MS2	[M-H]-	TRUE	750.543	C43H78NO7P	1-(1Z-alkenyl),2-acylglycerophosphoethanolamines	URPXXNCTXCOATD-FXMFQVEGSA-N	[H][C@@](CO\C=C/CCCCCCCCCCCCCCCC)(COP(O)(=O)OCCN)OC(=O)CCC\C=C/C\C=C/C\C=C/C\C=C/CCCCC	120.25	750.54541:870148 751.54876:404057 752.55212:165348	57.92527:6460 59.01225:15096 259.24374:20039	C_C	UC_R	28	20	8.71429	25.2857	34	1.62381	0.104416	Dunn Test	0.156624	ns
n531	4.879	165.055	3-Phenyllactic acid	MS2	[M-H]-	TRUE	165.055	C9H10O3	Phenylpropanoic acids	VOXXWSYKYCBWHO-UHFFFAOYSA-N	O=C(O)C(O)CC=1C=CC=CC1	22.88	165.05484:1257588 166.05819:116614 167.06155:19046	72.99166:7491 119.04894:36883 147.04417:37802	C_C	UC_E	28	15	-10.8905	37.3571	26.4667	-1.85681	0.0633381	Dunn Test	0.157051	ns
n531	4.879	165.055	3-Phenyllactic acid	MS2	[M-H]-	TRUE	165.055	C9H10O3	Phenylpropanoic acids	VOXXWSYKYCBWHO-UHFFFAOYSA-N	O=C(O)C(O)CC=1C=CC=CC1	22.88	165.05484:1257588 166.05819:116614 167.06155:19046	72.99166:7491 119.04894:36883 147.04417:37802	C_C	UC_R	28	20	-8.70714	37.3571	28.65	-1.62248	0.104701	Dunn Test	0.157051	ns
655	3.246	123.056	Threitol	MS2	[M+H]+	TRUE	123.055	C4H10O4	Sugar alcohols	UNXHWFMMPAWVPI-QWWZWVQMSA-N	OCC(O)C(O)CO	10.98	123.05644:851091 124.05979:94829 125.06315:1135011	64.9286:7814 68.05084:64984 95.05046:22065 108.05833:6268 123.10103:535018	C_C	UC_R	28	20	7.59286	24.8571	32.45	1.41485	0.157114	Dunn Test	0.157114	ns
5609	7.389	258.28	N,N-Dimethyltetradecylamine-N-oxide	MS1	[M+H]+	TRUE	258.279	C16H35NO	Long-chain alkyl amine oxides	ONHFWHCMZAJCFB-UHFFFAOYSA-N	CCCCCCCCCCCCCC[N+](C)(C)[O-]	62.45	258.27972:53100384 259.28307:12221416 260.28643:1041576	57.071:271671 72.08184:7221 210.00011:13643 240.26929:320166	UC_E	UC_R	15	20	-10.15	40.4	30.25	-1.62115	0.104986	Dunn Test	0.157478	ns
n7935	8.39	778.558	PC 31:0	MS2	[M-H]-	TRUE	778.558	C39H78NO8P	Phosphatidylcholines	LLHISNQVRRYJGL-UHFFFAOYSA-N	CCCCCCCCCCCCCCCC(=O)OC(COC(=O)CCCCCCCCCCCCCC)COP([O-])(=O)OCC[N+](C)(C)C	1660.8	778.55774:2072163 779.56109:753498 780.56445:129658	139.53537:8728 253.21696:48894	UC_E	UC_R	15	20	-10.15	42	31.85	-1.62115	0.104986	Dunn Test	0.157478	ns
510	5.695	118.087	Valine	MS2	[M+H]+	TRUE	118.086	C5H11NO2	Valine and derivatives	KZSNJWFQEVHDMF-UHFFFAOYSA-N	CC(C)C(C(=O)O)N	4.76	118.08694:1532620 119.09029:695509 120.09365:232773	58.06158:2909 72.08195:38997 108.91081:3027 118.0871:700480	C_C	UC_E	28	15	11.3476	27.7857	39.1333	1.93475	0.0530206	Dunn Test	0.159062	ns
5634	5.246	259.12	2-methoxy-5-methyl-3-(2-methylbut-3-en-2-yl)chromen-4-one	MS1	[M+H]+	TRUE	259.118	C16H18O3	2-methoxychromones	WAPMVTHIMHEOAB-UHFFFAOYSA-N	O=C1C=2C(OC(OC)=C1C(C=C)(C)C)=CC=CC2C	3.2	259.11951:987711 260.12286:131379 261.12622:174522	55.05558:29491 79.05487:4983 111.08158:63935 129.09183:11507 157.0873:22523	C_C	UC_E	28	15	9.46429	31.5357	41	1.61365	0.106604	Dunn Test	0.159906	ns
n8116	7.616	804.576	PC 33:1	MS2	[M+CH3COOH-H]-	TRUE	804.576	C41H80NO8P	Phosphatidylcholines	ZEWLMKXMNQOCOQ-MRCUWXFGSA-N	CCCCCCCCCCCCCCC(=O)OCC(COP([O-])(=O)OCC[N+](C)(C)C)OC(=O)CCCCCCC\C=C/CCCCCCCC	9.07	804.57599:20561056 805.57934:9787433 806.5827:2777240	78.93616:20493 152.99413:74127 242.07986:42332 280.23639:494717	UC_E	UC_R	15	20	-10.1	42.6	32.5	-1.61316	0.106709	Dunn Test	0.160064	ns
n8094	9.457	802.561	(2-{[3-(hexadecanoyloxy)-2-[octadeca-9.12-dienoyloxy]propyl phosphono]oxy}ethyl)trimethylazanium	MS2	[M-H]-	TRUE	802.56	C42H80NO8P	Phosphatidylcholines	JLPULHDHAOZNQI-ZTIMHPMXSA-N	[H][C@@](COC(=O)CCCCCCCCCCCCCCC)(COP([O-])(=O)OCC[N+](C)(C)C)OC(=O)CCCCCCC\C=C/C\C=C/CCCCC	22.82	802.56079:8585745 803.56414:3605452 804.5675:3428460	63.79719:7371 119.25518:9094 253.21672:61847 255.23288:1517602	C_C	UC_R	28	20	-10.3643	36.4643	26.1	-1.93127	0.0534496	Dunn Test	0.160349	ns
8689	6.224	335.223	4'-ethenyl-2'-hydroxy-1,4',4a-trimethyl-5-oxospiro[2,3,4,7,8,8a-hexahydronaphthalene-6,1'-cyclopentane]-1-carboxylic acid	MS1	[M+H]+	TRUE	335.222	C20H30O4	Cyclic alcohols and derivatives	JSXYBZIRJXMIMK-UHFFFAOYSA-N	O=C(O)C1(C)CCCC2(C(=O)C3(CCC12)CC(C=C)(C)CC3O)C	277.62	335.22342:1131349 336.22677:312993 337.23013:41873	67.05541:9344 69.07133:20077 93.07129:9072 117.07085:16443 161.09772:6786 277.19458:5128	UC_E	UC_R	15	20	-10.0833	35.7333	25.65	-1.6105	0.107288	Dunn Test	0.160933	ns
8689	6.224	335.223	4'-ethenyl-2'-hydroxy-1,4',4a-trimethyl-5-oxospiro[2,3,4,7,8,8a-hexahydronaphthalene-6,1'-cyclopentane]-1-carboxylic acid	MS1	[M+H]+	TRUE	335.222	C20H30O4	Cyclic alcohols and derivatives	JSXYBZIRJXMIMK-UHFFFAOYSA-N	O=C(O)C1(C)CCCC2(C(=O)C3(CCC12)CC(C=C)(C)CC3O)C	277.62	335.22342:1131349 336.22677:312993 337.23013:41873	67.05541:9344 69.07133:20077 93.07129:9072 117.07085:16443 161.09772:6786 277.19458:5128	C_C	UC_R	28	20	-8.88571	34.5357	25.65	-1.65576	0.0977714	Dunn Test	0.160933	ns
13769	7.401	478.296	LPE 18:2	MS1	[M+H]+	TRUE	478.294	C23H44NO7P	1-acyl-sn-glycero-3-phosphoethanolamines	DBHKHNGBVGWQJE-UHFFFAOYSA-N	O=C(OCC(O)COP(=O)(O)OCCN)CCCCCCCC=CCC=CCCCCC	154141	478.2962:112821216 479.29955:37487824 480.30291:6390226	57.07119:113034 62.06139:1466336 79.05547:316264 91.05566:165341 107.08666:339897 151.14897:91131 245.22986:83944 306.28128:768311	C_C	UC_E	28	15	-11.1262	37.3929	26.2667	-1.897	0.057828	Dunn Test	0.160933	ns
13769	7.401	478.296	LPE 18:2	MS1	[M+H]+	TRUE	478.294	C23H44NO7P	1-acyl-sn-glycero-3-phosphoethanolamines	DBHKHNGBVGWQJE-UHFFFAOYSA-N	O=C(OCC(O)COP(=O)(O)OCCN)CCCCCCCC=CCC=CCCCCC	154141	478.2962:112821216 479.29955:37487824 480.30291:6390226	57.07119:113034 62.06139:1466336 79.05547:316264 91.05566:165341 107.08666:339897 151.14897:91131 245.22986:83944 306.28128:768311	C_C	UC_R	28	20	-8.64286	37.3929	28.75	-1.6105	0.107288	Dunn Test	0.160933	ns
6879	6.664	289.217	MLS000113817-01!	MS1	[M+H]+	TRUE	289.217	C19H28O2	Androgens and derivatives	MUMGGOZAMZWBJJ-UHFFFAOYSA-N	CC12CCC3C(CCC4=CC(=O)CCC34C)C2CCC1O	5.7	289.21719:774881 290.22054:167300 291.2239:131942	74.80275:3697 95.08624:5181 214.98106:4313 253.19586:14034	UC_E	UC_R	15	20	8.76667	21.1333	29.9	1.4002	0.161452	Dunn Test	0.161452	ns
3567	8.345	203.144	Alanylleucine (isomer of 675)	MS1	[M+H]+	TRUE	203.14	C9H18N2O3	Peptides	RDIKFPRVLJLMER-UHFFFAOYSA-N	O=C(O)C(NC(=O)C(N)C)CC(C)C	8.38	203.14371:6918206 204.14706:4051812 205.15042:1233651	55.05536:39877 69.07098:90318 79.05516:12519 83.08639:10275 95.08656:23016 105.03424:80640 115.05486:36715 128.06281:67914 133.06538:96173 145.10155:10501 189.11531:10574 203.14386:176442	UC_E	UC_R	15	20	10.0667	24.5333	34.6	1.60784	0.10787	Dunn Test	0.161806	ns
3567	8.345	203.144	Alanylleucine (isomer of 675)	MS1	[M+H]+	TRUE	203.14	C9H18N2O3	Peptides	RDIKFPRVLJLMER-UHFFFAOYSA-N	O=C(O)C(NC(=O)C(N)C)CC(C)C	8.38	203.14371:6918206 204.14706:4051812 205.15042:1233651	55.05536:39877 69.07098:90318 79.05516:12519 83.08639:10275 95.08656:23016 105.03424:80640 115.05486:36715 128.06281:67914 133.06538:96173 145.10155:10501 189.11531:10574 203.14386:176442	C_C	UC_E	28	15	-9.60952	34.1429	24.5333	-1.63841	0.101336	Dunn Test	0.161806	ns
2716	8.923	179.18	D(-)-Gulono-gamma-lactone	MS1	[M+H]+	TRUE	179.18	C6H10O6	Gamma butyrolactones	SXZYCXMUPBBULW-LECHCGJUSA-N	C(C(C1C(C(C(=O)O1)O)O)O)O	5.96	179.18044:2443372 180.18379:272255 181.18715:0	65.03997:6527 67.05556:238658 93.07113:15844 107.08667:9805 123.11789:57876 155.97569:11971 179.06651:9824	UC_E	UC_R	15	20	8.75	34.8	43.55	1.39754	0.16225	Dunn Test	0.16225	ns
n1813	1.638	258.997	Fructose 6-phosphate	MS2	[M-H]-	TRUE	259	C6H13O9P	Hexose phosphates	GSXOAOHZAIYLCY-HSUXUTPPSA-N	OCC(=O)C(O)C(O)C(O)COP(O)(O)=O	31.71	258.99686:1480031 260.00021:120480 261.00357:503619	87.00729:3865	C_C	UC_R	28	20	7.5	25	32.5	1.39754	0.16225	Dunn Test	0.16225	ns
n7940	7.791	778.561	Phosphatidylcholine 15:0-16:0	MS2	[M-H]-	TRUE	778.56	C39H78NO8P	Phosphatidylcholines	LLHISNQVRRYJGL-UHFFFAOYSA-N	C(CCCCC)CCCCCCCCC(=O)OCC(OC(CCCCCCCCCCCCCCC)=O)COP([O-1])(=O)OCC[N+1](C)(C)C	397.92	778.56061:3260680 779.56396:1375134 780.56732:456129	78.95749:76290 168.04205:114093	C_C	UC_R	28	20	8.61429	25.5357	34.15	1.60518	0.108455	Dunn Test	0.162682	ns
12578	9.916	441.322	Leupeptin Pr-LL	MS1	[M+H]+	TRUE	441.32	C21H40N6O4	Dipeptides	BFUKWVVFVGUARP-GTPINHCMSA-N	CC(CC(NC(CC)=O)C(NC(C(N[C@H](C=O)CCC/N=C(N)\N)=O)CC(C)C)=O)C	1996.51	441.32248:16104779 442.32583:4818128 443.32919:3711442	57.07101:1686496 74.09728:27676 93.07079:111230 105.07052:72323 133.10164:65236 145.10158:70284 159.11728:53436 172.11584:104040 185.13258:34311 233.15405:25951 285.18567:25406 385.23724:79774 441.31967:4390748	C_C	UC_R	28	20	-10.3214	37.3214	27	-1.92328	0.0544443	Dunn Test	0.163333	ns
n2364	8.672	295.228	13-HODE	MS2	[M-H]-	TRUE	295.228	C18H32O3	Lineolic acids and derivatives	HNICUWMFWZBIFP-KDFHGORWSA-N	CCCCCC(O)C=CC=CCCCCCCCC(O)=O	145.55	295.22812:598628 296.23147:105256 297.23483:49738	155.14281:4265 295.1384:21065	C_C	UC_E	28	15	-11.2786	35.6786	24.4	-1.92298	0.0544825	Dunn Test	0.163448	ns
n463	5.554	159.102	Tryptamine	MS2	[M-H]-	TRUE	159.093	C10H12N2	Tryptamines and derivatives	APJYDQYYACXCRM-UHFFFAOYSA-N	NCCC1=CNC=2C=CC=CC21	15.82	159.10179:2922364 160.10514:283454 161.1085:19022	80.63152:2937 115.07515:5211 141.86682:3732	C_C	UC_E	28	15	-9.4	38	28.6	-1.60269	0.109004	Dunn Test	0.163506	ns
n4519	8.175	433.237	NCGC00381173-01!13-oxo-7-[3,4,5-trihydroxy-6-(methoxymethyl)oxan-2-yl]oxytetradecanoic acid	MS2	[M-H]-	TRUE	433.245	C21H38O9	Fatty acyl glycosides of mono- and disaccharides	IBDPEULNUMJDEE-UHFFFAOYSA-N	COCC1OC(OC(CCCCCC(C)=O)CCCCCC(O)=O)C(O)C(O)C1O	1545.76	433.2366:14790344 434.23995:3708008 435.24331:712115	59.17149:14042 96.96828:194217	UC_E	UC_R	15	20	10.0333	30.4667	40.5	1.60252	0.109042	Dunn Test	0.163563	ns
2044	6.867	161.097	D-Ala-D-ala	MS1	[M+H]+	TRUE	161.093	C6H12N2O3	Dipeptides	DEFJQIDDEAULHB-QWWZWVQMSA-N	C[C@@H](N)C(=O)N[C@H](C)C(O)=O	6.3	161.09723:25696330 162.10058:4093131 163.10394:3065090	91.05553:103953 119.08673:175820 133.06613:138199 146.07385:551020	C_C	UC_E	28	15	-11.2643	36.4643	25.2	-1.92054	0.0547891	Dunn Test	0.164367	ns
12150	8.354	428.374	Stearoyl-L-Carnitine	MS2	[M+H]+	TRUE	428.373	C25H49NO4	Acyl carnitines	FNPHNLNTJNMAEE-UHFFFAOYSA-N	CCCCCCCCCCCCCCCCCC(=O)OC(CC(=O)[O-])C[N+](C)(C)C	5093.97	428.37555:3126911 429.3789:1090840 430.38226:2615677	60.08213:167606 67.05551:10684 71.08678:38351 85.02969:1775068 95.08688:22092 137.13335:6532 184.07433:26519 324.32712:65448	UC_E	UC_R	15	20	-10.0167	40.8667	30.85	-1.59985	0.109631	Dunn Test	0.164447	ns
n4848	8.161	457.237	NCGC00179731-03!4-[5-[acetyl(hydroxy)amino]pentylamino]-2-[2-[5-[acetyl(hydroxy)amino]pentylamino]-2-oxoethyl]-2-hydroxy-4-oxobutanoic acid	MS2	[M-H]-	TRUE	457.23	C20H36N4O9	Hydroxy fatty acids	BPEXJHGGARTCIR-UHFFFAOYSA-N	CC(=O)N(O)CCCCCNC(=O)CC(O)(CC(=O)NCCCCCN(O)C(C)=O)C(O)=O	850.21	457.23715:35216968 458.2405:9474584 459.24386:1680029	63.44242:25573 132.02711:33046 152.99489:13464763	C_C	UC_R	28	20	-8.56429	33.4643	24.9	-1.59586	0.11052	Dunn Test	0.16578	ns
7200	7.69	297.167	NCGC00381116-01!(E)-4-hydroxy-4-[4-hydroxy-2-[(E)-6-oxohept-1-enyl]cyclopentyl]but-2-enoic acid	MS1	[M+2H]2+	TRUE	297.169	C16H24O5	Hydroxy fatty acids	XOBLMJHTXIQOHS-GFGVWQOPSA-N	CC(=O)CCC\C=C\C1CC(O)CC1C(O)\C=C\C(O)=O	12.67	297.16699:1606190 298.17034:0 299.1737:245560	57.07115:35030 95.08662:23069 183.46114:4664 184.07423:13905 240.101:11988	C_C	UC_E	28	15	-11.2262	35.8929	24.6667	-1.91405	0.0556138	Dunn Test	0.166841	ns
5771	7.018	263.083	Indarubicin	MS2	[M+H]+	TRUE	263.081	C16H10N2O2	Indolines	CRDNMYFJWFXOCH-BUHFOSPRSA-N	O=C1C=2C=CC=CC2NC1=C3C(O)=NC=4C=CC=CC43	18.48	263.08295:13916534 264.0863:2808266 265.08966:418463	93.07089:13436 121.10206:16082 161.13368:6242 219.09293:195982 245.07281:7713 263.08316:2821456	UC_E	UC_R	15	20	-11.9833	39.3333	27.35	-1.91397	0.0556243	Dunn Test	0.166873	ns
6753	6.931	286.275	Sphingosine (C17 base)	MS1	[M+H]+	TRUE	286.275	C17H35NO2	1,2-aminoalcohols	RBEJCQPPFCKTRZ-LHMZYYNSSA-N	CCCCCCCCCCCC/C=C/[C@H]([C@H](CO)N)O	11.71	286.27487:2518103 287.27822:492877 288.28158:0	56.05063:57514 67.0554:33334 74.06118:6542 81.07092:48992 90.76637:4192 109.10178:24124 214.25328:13581 241.23607:8815	UC_E	UC_R	15	20	-9.95	42.6	32.65	-1.58921	0.112014	Dunn Test	0.168021	ns
6703	5.112	285.132	(2R,3R,4S,5S,6R)-2-[(Z)-hex-3-enoxy]-6-(hydroxymethyl)oxane-3,4,5-triol	MS1	[M+H]+	TRUE	285.131	C12H22O6	Fatty acyl glycosides of mono- and disaccharides	OZIPFYKAIOOVEJ-ODWUMMNUSA-N	OCC1OC(OCCC=CCC)C(O)C(O)C1O	6.6	285.13196:5581002 286.13531:873377 287.13867:319733	69.03414:5395 81.07079:12484 86.09716:6092 111.08094:4801 119.08623:8106 179.10741:5839 239.17834:6402 262.04556:11711	C_C	UC_R	28	20	7.39286	25.1071	32.5	1.37758	0.168334	Dunn Test	0.168334	ns
n224	4.035	129.054	Citraconic Acid	MS2	[M-H]-	TRUE	129.06	C5H6O4	Methyl-branched fatty acids	HNEGQIOMVPPMNR-IHWYPQMZSA-N	CC(=CC(=O)O)C(=O)O	527.69	129.05452:15790856 130.05787:1158847 131.06123:348423	85.02783:14333 129.04517:20495	C_C	UC_R	28	20	-8.51429	38.4643	29.95	-1.58654	0.112616	Dunn Test	0.168924	ns
2376	1.461	171.099	AZELATE	MS1	[M+ACN+H]+	TRUE	171.101	C9H16O4	Medium-chain fatty acids	BDJRBEYXGGNYIS-UHFFFAOYSA-N	OC(=O)CCCCCCCC(O)=O	10.35	171.09929:6938532 172.10264:579598 173.106:432706	60.18342:3658 74.93176:12461 171.06436:4472	C_C	UC_E	28	15	11.1881	28.6786	39.8667	1.90755	0.0564488	Dunn Test	0.169346	ns
15197	8.453	524.374	LysoPC(0:0/18:0)	MS1	[M+H]+	TRUE	524.374	C26H54NO7P	2-acyl-sn-glycero-3-phosphocholines	IQGPMZRCLCCXAG-RUZDIDTESA-N	CCCCCCCCCCCCCCCCCC(=O)O[C@H](CO)COP(=O)([O-])OCC[N+](C)(C)C	3.8157e+06	524.37402:1277543424 525.37737:479025952 526.38073:90888496	55.0555:149559 60.08203:3972684 69.07127:114060 85.1024:467633 98.98541:296242 181.02721:381514	C_C	UC_E	28	15	-9.29048	32.3571	23.0667	-1.58401	0.113191	Dunn Test	0.169786	ns
2811	6.601	182.119	(S)-4-methyl-2-(1H-pyrrol-1-yl)pentanoic acid	MS1	[M+H]+	TRUE	182.12	C10H15NO2	Alpha amino acids and derivatives	CCIUIWFXXDCCOJ-VIFPVBQESA-N	O=C(O)C(N1C=CC=C1)CC(C)C	6.46	182.11913:753677 183.12248:98490 184.12584:174389	68.05074:7768 72.93848:7851 102.94946:10526 126.05595:24467 131.97517:7303 154.9915:4329 182.11812:41677	UC_E	UC_R	15	20	9.91667	22.7333	32.65	1.58388	0.113221	Dunn Test	0.169831	ns
13353	8.461	465.251	(1S,3R,17S,19S)-3-hydroxy-9,9,16,16-tetramethyl-8-oxa-14,23,25-triazaheptacyclo[17.5.2.0?,??.0?,??.0?,??.0?,??.0??,??]hexacosa-4,6,10,12,14-pentaene-24,26-dione	MS1	[M+H]+	TRUE	465.25	C26H29N3O4	2,2-dimethyl-1-benzopyrans	PYHKDROAWLAEDE-VKAHWXPLSA-N	O=C1N2CCCC32C(O)=NC14CC5(O)C6=CC=C7OC(C=CC7=C6N=C5C(C)(C)C4C3)(C)C	4916.74	465.25067:28788242 466.25402:8146648 467.25738:2213908	71.08652:9748 133.08643:15949 324.19788:8034 341.26746:24366	C_C	UC_E	28	15	10.1667	29.5	39.6667	1.7334	0.0830242	Dunn Test	0.169831	ns
13353	8.461	465.251	(1S,3R,17S,19S)-3-hydroxy-9,9,16,16-tetramethyl-8-oxa-14,23,25-triazaheptacyclo[17.5.2.0?,??.0?,??.0?,??.0?,??.0??,??]hexacosa-4,6,10,12,14-pentaene-24,26-dione	MS1	[M+H]+	TRUE	465.25	C26H29N3O4	2,2-dimethyl-1-benzopyrans	PYHKDROAWLAEDE-VKAHWXPLSA-N	O=C1N2CCCC32C(O)=NC14CC5(O)C6=CC=C7OC(C=CC7=C6N=C5C(C)(C)C4C3)(C)C	4916.74	465.25067:28788242 466.25402:8146648 467.25738:2213908	71.08652:9748 133.08643:15949 324.19788:8034 341.26746:24366	UC_E	UC_R	15	20	-9.91667	39.6667	29.75	-1.58388	0.113221	Dunn Test	0.169831	ns
n341	3.686	145.049	2-Methylglutaric acid	MS2	[M-H]-	TRUE	145.05	C6H10O4	Methyl-branched fatty acids	AQYCMVICBNBXNA-UHFFFAOYSA-N	OC(=O)CCC(C)C(O)=O	11.42	145.04958:783554 146.05293:58827 147.05629:24639	70.01616:3395 81.0331:3873 101.05938:49538 145.04947:26853	C_C	UC_E	28	15	11.1786	28.8214	40	1.90593	0.0566592	Dunn Test	0.169978	ns
8325	8.829	326.307	N-Oleoylethanolamine	MS1	[M+H]+	TRUE	326.306	C20H39NO2	N-acylethanolamines	BOWVQLFMWHZBEF-KTKRTIGZSA-N	CCCCCCCC\C=C/CCCCCCCC(=O)NCCO	30.11	326.30743:2123290 327.31078:488695 328.31414:0	57.07123:55184 67.05551:32510 69.07127:75468 93.07086:10634 95.08683:78315 107.08643:12449 109.10262:33476 273.26028:5334	C_C	UC_R	28	20	-8.47857	37.4286	28.95	-1.57989	0.114132	Dunn Test	0.171199	ns
n16	1.867	89.023	3-Hydroxypropanoic acid	MS2	[M-H]-	TRUE	89.0232	C3H6O3	Beta hydroxy acids and derivatives	ALRHLSYJTWAHJZ-UHFFFAOYSA-N	O=C(O)CCO	123.14	89.02296:17142434 90.02631:676422 91.02967:157117	59.01224:21216 71.01228:134132 72.99162:13886 73.48454:10766 86.10151:14284 87.00755:66982 89.02295:3555379	C_C	UC_R	28	20	7.34286	25.1071	32.45	1.36826	0.171231	Dunn Test	0.171231	ns
n708	2.897	180.066	M-Tyrosine	MS2	[M-H]-	TRUE	180.067	C9H11NO3	Phenylalanine and derivatives	JZKXXXDKRQWDET-UHFFFAOYSA-N	O=C(O)C(N)CC=1C=CC=C(O)C1	112.64	180.06592:847449 181.06927:218326 182.07263:9813	119.0491:24150	C_C	UC_R	28	20	-7.33571	38.2857	30.95	-1.36693	0.171647	Dunn Test	0.171647	ns
n708	2.897	180.066	M-Tyrosine	MS2	[M-H]-	TRUE	180.067	C9H11NO3	Phenylalanine and derivatives	JZKXXXDKRQWDET-UHFFFAOYSA-N	O=C(O)C(N)CC=1C=CC=C(O)C1	112.64	180.06592:847449 181.06927:218326 182.07263:9813	119.0491:24150	UC_E	UC_R	15	20	9.28333	21.6667	30.95	1.48273	0.138147	Dunn Test	0.171647	ns
n1655	1.979	248.961	Succinate	MS2	[M-H]-	TRUE	248.96	C4H6O4	Dicarboxylic acids and derivatives	KDYFGRWQOYBRFD-UHFFFAOYSA-N	OC(=O)CCC(O)=O	12.04	248.96065:709953 249.964:30604 250.96736:16919	84.98972:3802 112.98432:54190	C_C	UC_R	28	20	-10.2	36.75	26.55	-1.90066	0.0573469	Dunn Test	0.172041	ns
14984	7.408	518.295	"((4R)-4-((3R,5S,7R,10S,13R,14S)-3,7-dihydroxy-10,13-dimethylhexadecahydro-1H-cyclopenta[a]phenanthren-17-yl)pentanoyl)cysteine"	MS1	[M+2H]2+	TRUE	518.291	C27H45NO5S	Glycinated bile acids and derivatives	RIGHMQLKMHLMQD-DYUDRYMLSA-N	[H][C@]12C[C@@H](O)[C@]3([C@@H]([C@]4(C)CC[C@@H]3[C@@]1(C)CC[C@@H](O)C2)CC[C@@H]4[C@@H](CCC(NC(CS)C(O)=O)=O)C)[H]	2476.34	518.29529:1053730 519.29864:332947 520.302:0	81.07104:8258 95.08684:10055 125.00101:24908 157.53891:14947 319.19708:21628 401.92273:5778 455.18875:50106	C_C	UC_R	28	20	-8.45714	38.1071	29.65	-1.5759	0.11505	Dunn Test	0.172575	ns
6705	6.902	285.134	PharmaGSID_47263	MS1	[M+ACN+H]+	TRUE	285.135	C15H16N4O2	2-heteroaryl carboxamides	BEOZJBLIRPRMJM-UHFFFAOYSA-N	CCN1N=C(C)C2=C1C(=O)NCC(=N2)C1=CC=C(O)C=C1	24.6	285.13443:15677477 286.13778:3079806 287.14114:412145	67.16874:4207 107.05006:2048566 119.07111:90443 201.09155:6596	C_C	UC_R	28	20	10.1357	28.7143	38.85	1.88868	0.0589349	Dunn Test	0.173497	ns
6705	6.902	285.134	PharmaGSID_47263	MS1	[M+ACN+H]+	TRUE	285.135	C15H16N4O2	2-heteroaryl carboxamides	BEOZJBLIRPRMJM-UHFFFAOYSA-N	CCN1N=C(C)C2=C1C(=O)NCC(=N2)C1=CC=C(O)C=C1	24.6	285.13443:15677477 286.13778:3079806 287.14114:412145	67.16874:4207 107.05006:2048566 119.07111:90443 201.09155:6596	UC_E	UC_R	15	20	9.85	29	38.85	1.57323	0.115665	Dunn Test	0.173497	ns
n226	3.492	129.054	Ketoleucine	MS2	[M-H]-	TRUE	129.057	C6H10O3	Short-chain keto acids and derivatives	BKAJNAXTPSGJCU-UHFFFAOYSA-N	O=C(O)C(=O)CC(C)C	167.74	129.05449:5677956 130.05784:409781 131.0612:169876	67.78941:4682 129.05446:78464	C_C	UC_R	28	20	-10.1714	37.0714	26.9	-1.89533	0.0580482	Dunn Test	0.174145	ns
7939	9.778	315.255	NCGC00385410-01!2,3-dihydroxypropyl 3-hydroxy-13-methyltetradecanoate [IIN-based on: CCMSLIB00000845596]	MS1	[M+H]+	TRUE	315.254	C18H36O5	Fatty alcohols	OQLFZIMUPPRHDP-UHFFFAOYSA-N	CC(C)CCCCCCCCCC(O)CC(=O)OCC(O)CO	12.38	315.25452:4588784 316.25787:997971 317.26123:0	67.0554:26808 79.0554:16835 93.07096:65429 106.08729:14399 119.08656:10843 131.08614:30677 139.1125:470776 185.11873:21180	C_C	UC_R	28	20	-7.29286	38.8929	31.6	-1.35894	0.174164	Dunn Test	0.174164	ns
12088	7.969	426.36	Oleoyl-L-Carnitine	MS2	[M+H]+	TRUE	426.358	C25H47NO4	Acyl carnitines	IPOLTUVFXFHAHI-WHIOSMTNSA-N	CCCCCCCC/C=C\CCCCCCCC(=O)O[C@H](CC(=O)[O-])C[N+](C)(C)C	8837.98	426.35794:10341423 427.36129:3902109 428.36465:2266416	60.08178:198718 69.07087:25192 85.02918:1704285 89.06039:11764 123.11724:8241 265.25238:8348 322.31119:16394	C_C	UC_E	28	15	11.1143	27.2857	38.4	1.89497	0.0580964	Dunn Test	0.174289	ns
n8471	6.257	854.591	Phosphatidylcholine 17:0-20:4	MS2	[M-H]-	TRUE	854.59	C45H82NO8P	Phosphatidylcholines	YGNXCWOMJZJVBI-QEKDUOKRSA-N	C(CCCCCC)=CCC=CCC=CCC=CCCC(=O)OC(COP(OCC[N+1](C)(C)C)([O-1])=O)COC(CCCCCCCCCCCCCCCC)=O	355.6	854.59149:1012755 855.59484:507085 856.5982:338323	78.9575:46015 233.33142:10091 259.24353:25253 283.26462:239468	C_C	UC_E	28	15	11.0976	27.0357	38.1333	1.89213	0.0584739	Dunn Test	0.175422	ns
6287	1.596	275.111	Phloretin	MS1	[2M+H]+	TRUE	275.112	C15H14O5	2'-Hydroxy-dihydrochalcones	VGEREEWJJVICBM-UHFFFAOYSA-N	O=C(C=1C(O)=CC(O)=CC1O)CCC2=CC=C(O)C=C2	43.11	275.11102:13131410 276.11437:1549152 277.11773:2545299	109.75565:7671 160.0354:73024 217.10567:351979	C_C	UC_E	28	15	-11.0929	35.8929	24.8	-1.89132	0.0585821	Dunn Test	0.175746	ns
9117	6.232	347.223	Corticosterone	MS1	[M+H]+	TRUE	347.223	C21H30O4	21-hydroxysteroids	OMFXVFTZEKFJBZ-HJTSIMOOSA-N	O=C1C=C2CCC3C4CCC(C(=O)CO)C4(C)CC(O)C3C2(C)CC1	805.44	347.22342:1155716 348.22677:204267 349.23013:60045	69.07101:6817 121.10199:6052 149.0972:18053 199.11337:5404 311.202:10938	C_C	UC_E	28	15	9.16905	31.9643	41.1333	1.56331	0.11798	Dunn Test	0.17697	ns
[truncated: 2,389 more rows]

## Sheet: Table S6
Supplement Table S6. Spearman correlation analysis between crucial metabolites and inflammation.
	EXACERBATION				REMISSION
[truncated: 10 more rows]
